# Supplementary material for: Highly synergistic combinations of nanobodies that target SARS-CoV-2 and are resistant to escape
Source: eLife. 2021 Dec 15;10:e73027. doi: 10.7554/eLife.73027 (PMC8651292; doi:10.7554/eLife.73027)
Supplement: Figure 6—source data 1. [file elife-73027-fig6-data1.zip]

Archive with 45 entries (44 files):
- receptor_nanobody_co-complexes/
- receptor_nanobody_co-complexes/S2-40.pdb
- __MACOSX/receptor_nanobody_co-complexes/._S2-40.pdb
- receptor_nanobody_co-complexes/S1-RBD-40.pdb
- __MACOSX/receptor_nanobody_co-complexes/._S1-RBD-40.pdb
- receptor_nanobody_co-complexes/S1-RBD-24.pdb
- __MACOSX/receptor_nanobody_co-complexes/._S1-RBD-24.pdb
- receptor_nanobody_co-complexes/S1-48.pdb
- __MACOSX/receptor_nanobody_co-complexes/._S1-48.pdb
- receptor_nanobody_co-complexes/S1-RBD-23.pdb
- __MACOSX/receptor_nanobody_co-complexes/._S1-RBD-23.pdb
- receptor_nanobody_co-complexes/S1-RBD-22.pdb
- __MACOSX/receptor_nanobody_co-complexes/._S1-RBD-22.pdb
- receptor_nanobody_co-complexes/S1-49.pdb
- __MACOSX/receptor_nanobody_co-complexes/._S1-49.pdb
- receptor_nanobody_co-complexes/S1-62.pdb
- __MACOSX/receptor_nanobody_co-complexes/._S1-62.pdb
- receptor_nanobody_co-complexes/S1-RBD-21.pdb
- __MACOSX/receptor_nanobody_co-complexes/._S1-RBD-21.pdb
- receptor_nanobody_co-complexes/S1-RBD-35.pdb
- __MACOSX/receptor_nanobody_co-complexes/._S1-RBD-35.pdb
- receptor_nanobody_co-complexes/S1-46.pdb
- __MACOSX/receptor_nanobody_co-complexes/._S1-46.pdb
- receptor_nanobody_co-complexes/modeling_details.docx
- __MACOSX/receptor_nanobody_co-complexes/._modeling_details.docx
- receptor_nanobody_co-complexes/S1-RBD-16.pdb
- __MACOSX/receptor_nanobody_co-complexes/._S1-RBD-16.pdb
- receptor_nanobody_co-complexes/S2-10.pdb
- __MACOSX/receptor_nanobody_co-complexes/._S2-10.pdb
- receptor_nanobody_co-complexes/S1-RBD-15.pdb
- __MACOSX/receptor_nanobody_co-complexes/._S1-RBD-15.pdb
- receptor_nanobody_co-complexes/S1-RBD-29.pdb
- __MACOSX/receptor_nanobody_co-complexes/._S1-RBD-29.pdb
- receptor_nanobody_co-complexes/S1-RBD-9.pdb
- __MACOSX/receptor_nanobody_co-complexes/._S1-RBD-9.pdb
- receptor_nanobody_co-complexes/S1-1.pdb
- __MACOSX/receptor_nanobody_co-complexes/._S1-1.pdb
- receptor_nanobody_co-complexes/S1-6.pdb
- __MACOSX/receptor_nanobody_co-complexes/._S1-6.pdb
- receptor_nanobody_co-complexes/S1-36.pdb
- __MACOSX/receptor_nanobody_co-complexes/._S1-36.pdb
- receptor_nanobody_co-complexes/S1-23.pdb
- __MACOSX/receptor_nanobody_co-complexes/._S1-23.pdb
- receptor_nanobody_co-complexes/S1-37.pdb
- __MACOSX/receptor_nanobody_co-complexes/._S1-37.pdb
