# Supplementary material for: Highly synergistic combinations of nanobodies that target SARS-CoV-2 and are resistant to escape
Source: eLife. 2021 Dec 15;10:e73027. doi: 10.7554/eLife.73027 (PMC8651292; doi:10.7554/eLife.73027)
Supplement: Figure 6—source data 1. [file elife-73027-fig6-data1.zip › receptor_nanobody_co-complexes/S1-49.pdb]

ATOM      1  N   VAL 0  16       1.884 -13.718  54.203  1.00  0.00           N  
ATOM      2  CA  VAL 0  16       2.255 -15.128  54.196  1.00  0.00           C  
ATOM      3  CB  VAL 0  16       3.705 -15.320  54.686  1.00  0.00           C  
ATOM      4  CG1 VAL 0  16       4.094 -16.789  54.629  1.00  0.00           C  
ATOM      5  CG2 VAL 0  16       4.658 -14.456  53.878  1.00  0.00           C  
ATOM      6  C   VAL 0  16       1.292 -15.910  55.076  1.00  0.00           C  
ATOM      7  O   VAL 0  16       0.944 -15.466  56.175  1.00  0.00           O  
ATOM      8  N   ASN 0  17       0.885 -17.089  54.603  1.00  0.00           N  
ATOM      9  CA  ASN 0  17      -0.034 -17.956  55.338  1.00  0.00           C  
ATOM     10  CB  ASN 0  17      -0.983 -18.681  54.390  1.00  0.00           C  
ATOM     11  CG  ASN 0  17      -1.912 -17.743  53.642  1.00  0.00           C  
ATOM     12  OD1 ASN 0  17      -2.628 -16.950  54.252  1.00  0.00           O  
ATOM     13  ND2 ASN 0  17      -1.933 -17.850  52.321  1.00  0.00           N  
ATOM     14  C   ASN 0  17       0.772 -18.961  56.155  1.00  0.00           C  
ATOM     15  O   ASN 0  17       1.244 -19.969  55.625  1.00  0.00           O  
ATOM     16  N   LEU 0  18       0.897 -18.712  57.459  1.00  0.00           N  
ATOM     17  CA  LEU 0  18       1.702 -19.565  58.326  1.00  0.00           C  
ATOM     18  CB  LEU 0  18       2.616 -18.712  59.208  1.00  0.00           C  
ATOM     19  CG  LEU 0  18       3.650 -17.883  58.456  1.00  0.00           C  
ATOM     20  CD1 LEU 0  18       4.382 -16.933  59.370  1.00  0.00           C  
ATOM     21  CD2 LEU 0  18       4.631 -18.820  57.766  1.00  0.00           C  
ATOM     22  C   LEU 0  18       0.891 -20.480  59.230  1.00  0.00           C  
ATOM     23  O   LEU 0  18       1.368 -21.567  59.571  1.00  0.00           O  
ATOM     24  N   THR 0  19      -0.310 -20.078  59.642  1.00  0.00           N  
ATOM     25  CA  THR 0  19      -1.056 -20.894  60.590  1.00  0.00           C  
ATOM     26  CB  THR 0  19      -2.350 -20.209  61.017  1.00  0.00           C  
ATOM     27  OG1 THR 0  19      -2.043 -19.011  61.740  1.00  0.00           O  
ATOM     28  CG2 THR 0  19      -3.164 -21.149  61.903  1.00  0.00           C  
ATOM     29  C   THR 0  19      -1.362 -22.258  59.987  1.00  0.00           C  
ATOM     30  O   THR 0  19      -1.940 -22.361  58.902  1.00  0.00           O  
ATOM     31  N   THR 0  20      -0.973 -23.301  60.705  1.00  0.00           N  
ATOM     32  CA  THR 0  20      -1.132 -24.675  60.268  1.00  0.00           C  
ATOM     33  CB  THR 0  20      -0.044 -25.539  60.906  1.00  0.00           C  
ATOM     34  OG1 THR 0  20      -0.112 -25.419  62.333  1.00  0.00           O  
ATOM     35  CG2 THR 0  20       1.335 -25.080  60.437  1.00  0.00           C  
ATOM     36  C   THR 0  20      -2.518 -25.192  60.635  1.00  0.00           C  
ATOM     37  O   THR 0  20      -3.225 -24.617  61.465  1.00  0.00           O  
ATOM     38  N   ARG 0  21      -2.918 -26.277  59.971  1.00  0.00           N  
ATOM     39  CA  ARG 0  21      -4.167 -26.931  60.341  1.00  0.00           C  
ATOM     40  CB  ARG 0  21      -4.477 -28.069  59.371  1.00  0.00           C  
ATOM     41  CG  ARG 0  21      -5.781 -28.856  59.645  1.00  0.00           C  
ATOM     42  CD  ARG 0  21      -6.050 -29.991  58.642  1.00  0.00           C  
ATOM     43  NE  ARG 0  21      -7.341 -30.644  59.049  1.00  0.00           N  
ATOM     44  CZ  ARG 0  21      -7.877 -31.679  58.387  1.00  0.00           C  
ATOM     45  NH1 ARG 0  21      -7.314 -32.190  57.297  1.00  0.00           N  
ATOM     46  NH2 ARG 0  21      -9.026 -32.181  58.835  1.00  0.00           N  
ATOM     47  C   ARG 0  21      -4.096 -27.449  61.771  1.00  0.00           C  
ATOM     48  O   ARG 0  21      -5.034 -27.270  62.556  1.00  0.00           O  
ATOM     49  N   THR 0  22      -2.980 -28.076  62.129  1.00  0.00           N  
ATOM     50  CA  THR 0  22      -2.773 -28.586  63.478  1.00  0.00           C  
ATOM     51  CB  THR 0  22      -1.716 -29.688  63.476  1.00  0.00           C  
ATOM     52  OG1 THR 0  22      -2.131 -30.755  62.614  1.00  0.00           O  
ATOM     53  CG2 THR 0  22      -1.508 -30.219  64.883  1.00  0.00           C  
ATOM     54  C   THR 0  22      -2.350 -27.443  64.393  1.00  0.00           C  
ATOM     55  O   THR 0  22      -1.325 -26.795  64.156  1.00  0.00           O  
ATOM     56  N   GLN 0  23      -3.125 -27.210  65.444  1.00  0.00           N  
ATOM     57  CA  GLN 0  23      -2.871 -26.123  66.376  1.00  0.00           C  
ATOM     58  CB  GLN 0  23      -4.184 -25.645  66.997  1.00  0.00           C  
ATOM     59  CG  GLN 0  23      -5.152 -25.013  66.015  1.00  0.00           C  
ATOM     60  CD  GLN 0  23      -6.402 -24.487  66.698  1.00  0.00           C  
ATOM     61  OE1 GLN 0  23      -7.469 -25.095  66.622  1.00  0.00           O  
ATOM     62  NE2 GLN 0  23      -6.272 -23.351  67.377  1.00  0.00           N  
ATOM     63  C   GLN 0  23      -1.903 -26.570  67.472  1.00  0.00           C  
ATOM     64  O   GLN 0  23      -1.615 -27.757  67.641  1.00  0.00           O  
ATOM     65  N   LEU 0  24      -1.388 -25.577  68.237  1.00  0.00           N  
ATOM     66  CA  LEU 0  24      -0.560 -25.857  69.410  1.00  0.00           C  
ATOM     67  CB  LEU 0  24       0.698 -24.992  69.405  1.00  0.00           C  
ATOM     68  CG  LEU 0  24       1.679 -25.252  68.262  1.00  0.00           C  
ATOM     69  CD1 LEU 0  24       2.802 -24.231  68.235  1.00  0.00           C  
ATOM     70  CD2 LEU 0  24       2.253 -26.658  68.375  1.00  0.00           C  
ATOM     71  C   LEU 0  24      -1.356 -25.604  70.681  1.00  0.00           C  
ATOM     72  O   LEU 0  24      -2.002 -24.552  70.797  1.00  0.00           O  
ATOM     73  N   PRO 0  25      -1.346 -26.520  71.648  1.00  0.00           N  
ATOM     74  CA  PRO 0  25      -2.220 -26.370  72.823  1.00  0.00           C  
ATOM     75  CD  PRO 0  25      -0.653 -27.823  71.639  1.00  0.00           C  
ATOM     76  CB  PRO 0  25      -2.285 -27.791  73.403  1.00  0.00           C  
ATOM     77  CG  PRO 0  25      -0.993 -28.407  72.996  1.00  0.00           C  
ATOM     78  C   PRO 0  25      -1.646 -25.396  73.835  1.00  0.00           C  
ATOM     79  O   PRO 0  25      -0.440 -25.417  74.125  1.00  0.00           O  
ATOM     80  N   PRO 0  26      -2.489 -24.547  74.411  1.00  0.00           N  
ATOM     81  CA  PRO 0  26      -2.057 -23.713  75.534  1.00  0.00           C  
ATOM     82  CD  PRO 0  26      -3.921 -24.358  74.089  1.00  0.00           C  
ATOM     83  CB  PRO 0  26      -3.162 -22.655  75.618  1.00  0.00           C  
ATOM     84  CG  PRO 0  26      -4.398 -23.395  75.152  1.00  0.00           C  
ATOM     85  C   PRO 0  26      -1.970 -24.513  76.827  1.00  0.00           C  
ATOM     86  O   PRO 0  26      -2.613 -25.548  76.997  1.00  0.00           O  
ATOM     87  N   ALA 0  27      -1.144 -24.016  77.740  1.00  0.00           N  
ATOM     88  CA  ALA 0  27      -1.012 -24.570  79.083  1.00  0.00           C  
ATOM     89  CB  ALA 0  27       0.431 -24.999  79.372  1.00  0.00           C  
ATOM     90  C   ALA 0  27      -1.481 -23.526  80.091  1.00  0.00           C  
ATOM     91  O   ALA 0  27      -1.632 -22.349  79.766  1.00  0.00           O  
ATOM     92  N   TYR 0  28      -1.710 -23.949  81.330  1.00  0.00           N  
ATOM     93  CA  TYR 0  28      -2.205 -23.053  82.368  1.00  0.00           C  
ATOM     94  CB  TYR 0  28      -3.624 -23.459  82.814  1.00  0.00           C  
ATOM     95  CG  TYR 0  28      -4.618 -23.404  81.663  1.00  0.00           C  
ATOM     96  CD1 TYR 0  28      -4.812 -22.227  80.955  1.00  0.00           C  
ATOM     97  CD2 TYR 0  28      -5.350 -24.523  81.281  1.00  0.00           C  
ATOM     98  CE1 TYR 0  28      -5.695 -22.162  79.896  1.00  0.00           C  
ATOM     99  CE2 TYR 0  28      -6.239 -24.470  80.221  1.00  0.00           C  
ATOM    100  CZ  TYR 0  28      -6.408 -23.287  79.532  1.00  0.00           C  
ATOM    101  OH  TYR 0  28      -7.294 -23.211  78.481  1.00  0.00           O  
ATOM    102  C   TYR 0  28      -1.238 -23.037  83.542  1.00  0.00           C  
ATOM    103  O   TYR 0  28      -0.625 -24.057  83.874  1.00  0.00           O  
ATOM    104  N   THR 0  29      -1.093 -21.861  84.150  1.00  0.24           N  
ATOM    105  CA  THR 0  29      -0.205 -21.674  85.288  1.00  0.24           C  
ATOM    106  CB  THR 0  29       1.246 -21.427  84.827  1.00  0.24           C  
ATOM    107  OG1 THR 0  29       2.096 -21.231  85.964  1.00  0.24           O  
ATOM    108  CG2 THR 0  29       1.327 -20.217  83.905  1.00  0.24           C  
ATOM    109  C   THR 0  29      -0.748 -20.521  86.124  1.00  0.24           C  
ATOM    110  O   THR 0  29      -1.746 -19.879  85.764  1.00  0.24           O  
ATOM    111  N   ASN 0  30      -0.103 -20.277  87.261  1.00  0.69           N  
ATOM    112  CA  ASN 0  30      -0.450 -19.133  88.087  1.00  0.69           C  
ATOM    113  CB  ASN 0  30      -0.562 -19.464  89.586  1.00  0.69           C  
ATOM    114  CG  ASN 0  30      -1.845 -20.133  89.951  1.00  0.69           C  
ATOM    115  OD1 ASN 0  30      -1.877 -21.274  90.384  1.00  0.69           O  
ATOM    116  ND2 ASN 0  30      -2.943 -19.417  89.742  1.00  0.69           N  
ATOM    117  C   ASN 0  30       0.506 -17.959  87.953  1.00  0.69           C  
ATOM    118  O   ASN 0  30       1.687 -18.108  87.630  1.00  0.69           O  
ATOM    119  N   SER 0  31      -0.040 -16.782  88.245  1.00  0.65           N  
ATOM    120  CA  SER 0  31       0.689 -15.538  88.400  1.00  0.65           C  
ATOM    121  CB  SER 0  31      -0.304 -14.374  88.294  1.00  0.65           C  
ATOM    122  OG  SER 0  31      -1.027 -14.209  89.503  1.00  0.65           O  
ATOM    123  C   SER 0  31       1.452 -15.455  89.712  1.00  0.65           C  
ATOM    124  O   SER 0  31       2.276 -14.546  89.862  1.00  0.65           O  
ATOM    125  N   PHE 0  32       1.225 -16.381  90.646  1.00  0.44           N  
ATOM    126  CA  PHE 0  32       1.865 -16.296  91.953  1.00  0.44           C  
ATOM    127  CB  PHE 0  32       3.347 -16.661  91.856  1.00  0.44           C  
ATOM    128  CG  PHE 0  32       4.056 -16.587  93.188  1.00  0.44           C  
ATOM    129  CD1 PHE 0  32       4.115 -17.717  94.024  1.00  0.44           C  
ATOM    130  CD2 PHE 0  32       4.628 -15.382  93.633  1.00  0.44           C  
ATOM    131  CE1 PHE 0  32       4.723 -17.641  95.284  1.00  0.44           C  
ATOM    132  CE2 PHE 0  32       5.232 -15.303  94.894  1.00  0.44           C  
ATOM    133  CZ  PHE 0  32       5.279 -16.432  95.720  1.00  0.44           C  
ATOM    134  C   PHE 0  32       1.676 -14.885  92.492  1.00  0.44           C  
ATOM    135  O   PHE 0  32       0.538 -14.429  92.654  1.00  0.44           O  
ATOM    136  N   THR 0  33       2.775 -14.175  92.738  1.00  5.28           N  
ATOM    137  CA  THR 0  33       2.661 -12.778  93.133  1.00  5.28           C  
ATOM    138  CB  THR 0  33       3.261 -12.531  94.520  1.00  5.28           C  
ATOM    139  OG1 THR 0  33       4.668 -12.818  94.491  1.00  5.28           O  
ATOM    140  CG2 THR 0  33       2.587 -13.391  95.554  1.00  5.28           C  
ATOM    141  C   THR 0  33       3.366 -11.851  92.153  1.00  5.28           C  
ATOM    142  O   THR 0  33       4.191 -11.027  92.564  1.00  5.28           O  
ATOM    143  N   ARG 0  34       3.071 -11.965  90.868  1.00  0.71           N  
ATOM    144  CA  ARG 0  34       3.724 -11.132  89.874  1.00  0.71           C  
ATOM    145  CB  ARG 0  34       4.395 -12.000  88.801  1.00  0.71           C  
ATOM    146  CG  ARG 0  34       5.294 -13.088  89.379  1.00  0.71           C  
ATOM    147  CD  ARG 0  34       6.365 -13.538  88.398  1.00  0.71           C  
ATOM    148  NE  ARG 0  34       7.416 -12.530  88.253  1.00  0.71           N  
ATOM    149  CZ  ARG 0  34       8.472 -12.414  89.053  1.00  0.71           C  
ATOM    150  NH1 ARG 0  34       8.643 -13.249  90.067  1.00  0.71           N  
ATOM    151  NH2 ARG 0  34       9.362 -11.459  88.833  1.00  0.71           N  
ATOM    152  C   ARG 0  34       2.723 -10.166  89.261  1.00  0.71           C  
ATOM    153  O   ARG 0  34       1.524 -10.205  89.542  1.00  0.71           O  
ATOM    154  N   GLY 0  35       3.246  -9.270  88.435  1.00  0.69           N  
ATOM    155  CA  GLY 0  35       2.432  -8.302  87.740  1.00  0.69           C  
ATOM    156  C   GLY 0  35       2.222  -6.988  88.458  1.00  0.69           C  
ATOM    157  O   GLY 0  35       1.497  -6.128  87.941  1.00  0.69           O  
ATOM    158  N   VAL 0  36       2.820  -6.795  89.619  1.00  0.87           N  
ATOM    159  CA  VAL 0  36       2.674  -5.525  90.315  1.00  0.87           C  
ATOM    160  CB  VAL 0  36       3.011  -5.673  91.810  1.00  0.87           C  
ATOM    161  CG1 VAL 0  36       2.957  -4.319  92.502  1.00  0.87           C  
ATOM    162  CG2 VAL 0  36       2.037  -6.647  92.465  1.00  0.87           C  
ATOM    163  C   VAL 0  36       3.556  -4.490  89.631  1.00  0.87           C  
ATOM    164  O   VAL 0  36       4.567  -4.819  89.000  1.00  0.87           O  
ATOM    165  N   TYR 0  37       3.152  -3.227  89.728  1.00  0.47           N  
ATOM    166  CA  TYR 0  37       3.838  -2.151  89.028  1.00  0.47           C  
ATOM    167  CB  TYR 0  37       3.360  -2.041  87.584  1.00  0.47           C  
ATOM    168  CG  TYR 0  37       1.891  -1.716  87.501  1.00  0.47           C  
ATOM    169  CD1 TYR 0  37       0.936  -2.719  87.557  1.00  0.47           C  
ATOM    170  CD2 TYR 0  37       1.457  -0.405  87.398  1.00  0.47           C  
ATOM    171  CE1 TYR 0  37      -0.409  -2.425  87.496  1.00  0.47           C  
ATOM    172  CE2 TYR 0  37       0.114  -0.101  87.337  1.00  0.47           C  
ATOM    173  CZ  TYR 0  37      -0.815  -1.115  87.388  1.00  0.47           C  
ATOM    174  OH  TYR 0  37      -2.159  -0.816  87.323  1.00  0.47           O  
ATOM    175  C   TYR 0  37       3.588  -0.847  89.766  1.00  0.47           C  
ATOM    176  O   TYR 0  37       2.611  -0.711  90.506  1.00  0.47           O  
ATOM    177  N   TYR 0  38       4.483   0.116  89.544  1.00  0.00           N  
ATOM    178  CA  TYR 0  38       4.365   1.436  90.150  1.00  0.00           C  
ATOM    179  CB  TYR 0  38       5.649   2.244  89.943  1.00  0.00           C  
ATOM    180  CG  TYR 0  38       6.853   1.734  90.701  1.00  0.00           C  
ATOM    181  CD1 TYR 0  38       7.620   0.693  90.200  1.00  0.00           C  
ATOM    182  CD2 TYR 0  38       7.232   2.306  91.906  1.00  0.00           C  
ATOM    183  CE1 TYR 0  38       8.720   0.226  90.885  1.00  0.00           C  
ATOM    184  CE2 TYR 0  38       8.335   1.849  92.597  1.00  0.00           C  
ATOM    185  CZ  TYR 0  38       9.076   0.810  92.081  1.00  0.00           C  
ATOM    186  OH  TYR 0  38      10.175   0.344  92.764  1.00  0.00           O  
ATOM    187  C   TYR 0  38       3.189   2.183  89.536  1.00  0.00           C  
ATOM    188  O   TYR 0  38       3.327   2.752  88.444  1.00  0.00           O  
ATOM    189  N   PRO 0  39       2.037   2.244  90.209  1.00  0.00           N  
ATOM    190  CA  PRO 0  39       0.859   2.848  89.564  1.00  0.00           C  
ATOM    191  CD  PRO 0  39       1.848   2.067  91.660  1.00  0.00           C  
ATOM    192  CB  PRO 0  39      -0.206   2.822  90.670  1.00  0.00           C  
ATOM    193  CG  PRO 0  39       0.578   2.837  91.941  1.00  0.00           C  
ATOM    194  C   PRO 0  39       1.112   4.258  89.069  1.00  0.00           C  
ATOM    195  O   PRO 0  39       0.454   4.702  88.120  1.00  0.00           O  
ATOM    196  N   ASP 0  40       2.053   4.970  89.683  1.00  0.00           N  
ATOM    197  CA  ASP 0  40       2.273   6.376  89.395  1.00  0.00           C  
ATOM    198  CB  ASP 0  40       1.449   7.251  90.338  1.00  0.00           C  
ATOM    199  CG  ASP 0  40       1.727   6.948  91.802  1.00  0.00           C  
ATOM    200  OD1 ASP 0  40       2.817   6.413  92.103  1.00  0.00           O  
ATOM    201  OD2 ASP 0  40       0.859   7.238  92.651  1.00  0.00           O  
ATOM    202  C   ASP 0  40       3.758   6.690  89.522  1.00  0.00           C  
ATOM    203  O   ASP 0  40       4.575   5.821  89.841  1.00  0.00           O  
ATOM    204  N   LYS 0  41       4.098   7.956  89.280  1.00  0.00           N  
ATOM    205  CA  LYS 0  41       5.465   8.440  89.385  1.00  0.00           C  
ATOM    206  CB  LYS 0  41       5.776   9.366  88.209  1.00  0.00           C  
ATOM    207  CG  LYS 0  41       5.703   8.683  86.852  1.00  0.00           C  
ATOM    208  CD  LYS 0  41       6.018   9.627  85.678  1.00  0.00           C  
ATOM    209  CE  LYS 0  41       5.939   8.916  84.320  1.00  0.00           C  
ATOM    210  NZ  LYS 0  41       6.244   9.848  83.237  1.00  0.00           N  
ATOM    211  C   LYS 0  41       5.733   9.162  90.700  1.00  0.00           C  
ATOM    212  O   LYS 0  41       6.751   9.852  90.820  1.00  0.00           O  
ATOM    213  N   VAL 0  42       4.849   9.018  91.686  1.00  0.00           N  
ATOM    214  CA  VAL 0  42       5.006   9.707  92.962  1.00  0.00           C  
ATOM    215  CB  VAL 0  42       3.659   9.830  93.690  1.00  0.00           C  
ATOM    216  CG1 VAL 0  42       3.862  10.411  95.088  1.00  0.00           C  
ATOM    217  CG2 VAL 0  42       2.698  10.681  92.887  1.00  0.00           C  
ATOM    218  C   VAL 0  42       6.011   8.955  93.821  1.00  0.00           C  
ATOM    219  O   VAL 0  42       5.877   7.746  94.044  1.00  0.00           O  
ATOM    220  N   PHE 0  43       7.009   9.674  94.323  1.00  0.00           N  
ATOM    221  CA  PHE 0  43       7.996   9.055  95.193  1.00  0.00           C  
ATOM    222  CB  PHE 0  43       9.227   9.945  95.326  1.00  0.00           C  
ATOM    223  CG  PHE 0  43      10.280   9.375  96.229  1.00  0.00           C  
ATOM    224  CD1 PHE 0  43      11.115   8.367  95.780  1.00  0.00           C  
ATOM    225  CD2 PHE 0  43      10.430   9.836  97.525  1.00  0.00           C  
ATOM    226  CE1 PHE 0  43      12.084   7.833  96.606  1.00  0.00           C  
ATOM    227  CE2 PHE 0  43      11.397   9.307  98.356  1.00  0.00           C  
ATOM    228  CZ  PHE 0  43      12.226   8.303  97.894  1.00  0.00           C  
ATOM    229  C   PHE 0  43       7.385   8.794  96.564  1.00  0.00           C  
ATOM    230  O   PHE 0  43       6.715   9.659  97.134  1.00  0.00           O  
ATOM    231  N   ARG 0  44       7.608   7.596  97.087  1.00  0.00           N  
ATOM    232  CA  ARG 0  44       7.189   7.241  98.434  1.00  0.00           C  
ATOM    233  CB  ARG 0  44       5.903   6.425  98.426  1.00  0.00           C  
ATOM    234  CG  ARG 0  44       4.728   7.153  97.811  1.00  0.00           C  
ATOM    235  CD  ARG 0  44       3.497   6.278  97.858  1.00  0.00           C  
ATOM    236  NE  ARG 0  44       2.326   6.941  97.302  1.00  0.00           N  
ATOM    237  CZ  ARG 0  44       2.046   7.005  96.006  1.00  0.00           C  
ATOM    238  NH1 ARG 0  44       2.857   6.446  95.119  1.00  0.00           N  
ATOM    239  NH2 ARG 0  44       0.950   7.627  95.600  1.00  0.00           N  
ATOM    240  C   ARG 0  44       8.313   6.454  99.081  1.00  0.00           C  
ATOM    241  O   ARG 0  44       8.987   5.676  98.406  1.00  0.00           O  
ATOM    242  N   SER 0  45       8.526   6.664 100.378  1.00  0.00           N  
ATOM    243  CA  SER 0  45       9.647   6.040 101.065  1.00  0.00           C  
ATOM    244  CB  SER 0  45      10.827   7.009 101.197  1.00  0.00           C  
ATOM    245  OG  SER 0  45      11.844   6.440 102.004  1.00  0.00           O  
ATOM    246  C   SER 0  45       9.244   5.556 102.445  1.00  0.00           C  
ATOM    247  O   SER 0  45       8.600   6.288 103.203  1.00  0.00           O  
ATOM    248  N   SER 0  46       9.662   4.335 102.772  1.00  0.00           N  
ATOM    249  CA  SER 0  46       9.442   3.749 104.089  1.00  0.00           C  
ATOM    250  CB  SER 0  46      10.360   4.392 105.126  1.00  0.00           C  
ATOM    251  OG  SER 0  46      11.718   4.271 104.751  1.00  0.00           O  
ATOM    252  C   SER 0  46       7.980   3.888 104.495  1.00  0.00           C  
ATOM    253  O   SER 0  46       7.652   4.392 105.572  1.00  0.00           O  
ATOM    254  N   VAL 0  47       7.090   3.435 103.611  1.00  0.00           N  
ATOM    255  CA  VAL 0  47       5.663   3.646 103.820  1.00  0.00           C  
ATOM    256  CB  VAL 0  47       5.231   5.050 103.325  1.00  0.00           C  
ATOM    257  CG1 VAL 0  47       5.480   5.200 101.830  1.00  0.00           C  
ATOM    258  CG2 VAL 0  47       3.763   5.304 103.649  1.00  0.00           C  
ATOM    259  C   VAL 0  47       4.875   2.549 103.120  1.00  0.00           C  
ATOM    260  O   VAL 0  47       5.334   1.947 102.147  1.00  0.00           O  
ATOM    261  N   LEU 0  48       3.671   2.300 103.629  1.00  0.00           N  
ATOM    262  CA  LEU 0  48       2.731   1.344 103.058  1.00  0.00           C  
ATOM    263  CB  LEU 0  48       2.247   0.379 104.138  1.00  0.00           C  
ATOM    264  CG  LEU 0  48       1.317  -0.765 103.753  1.00  0.00           C  
ATOM    265  CD1 LEU 0  48       2.003  -1.736 102.815  1.00  0.00           C  
ATOM    266  CD2 LEU 0  48       0.829  -1.480 105.012  1.00  0.00           C  
ATOM    267  C   LEU 0  48       1.581   2.143 102.459  1.00  0.00           C  
ATOM    268  O   LEU 0  48       0.936   2.925 103.167  1.00  0.00           O  
ATOM    269  N   HIS 0  49       1.332   1.958 101.162  1.00  0.00           N  
ATOM    270  CA  HIS 0  49       0.380   2.784 100.429  1.00  0.00           C  
ATOM    271  ND1 HIS 0  49      -0.536   5.494  98.984  1.00  0.00           N  
ATOM    272  CG  HIS 0  49       0.137   4.399  98.488  1.00  0.00           C  
ATOM    273  CB  HIS 0  49       1.079   3.588  99.322  1.00  0.00           C  
ATOM    274  NE2 HIS 0  49      -1.154   5.278  96.944  1.00  0.00           N  
ATOM    275  CD2 HIS 0  49      -0.261   4.265  97.199  1.00  0.00           C  
ATOM    276  CE1 HIS 0  49      -1.302   6.004  98.038  1.00  0.00           C  
ATOM    277  C   HIS 0  49      -0.726   1.940  99.814  1.00  0.00           C  
ATOM    278  O   HIS 0  49      -0.449   0.979  99.093  1.00  0.00           O  
ATOM    279  N   SER 0  50      -1.975   2.328 100.066  1.00  0.00           N  
ATOM    280  CA  SER 0  50      -3.136   1.635  99.524  1.00  0.00           C  
ATOM    281  CB  SER 0  50      -4.272   1.578 100.543  1.00  0.00           C  
ATOM    282  OG  SER 0  50      -5.455   1.083  99.941  1.00  0.00           O  
ATOM    283  C   SER 0  50      -3.626   2.332  98.264  1.00  0.00           C  
ATOM    284  O   SER 0  50      -3.797   3.555  98.253  1.00  0.00           O  
ATOM    285  N   THR 0  51      -3.877   1.551  97.216  1.00  0.11           N  
ATOM    286  CA  THR 0  51      -4.366   2.121  95.967  1.00  0.11           C  
ATOM    287  CB  THR 0  51      -3.209   2.532  95.045  1.00  0.11           C  
ATOM    288  OG1 THR 0  51      -3.732   3.078  93.825  1.00  0.11           O  
ATOM    289  CG2 THR 0  51      -2.328   1.334  94.728  1.00  0.11           C  
ATOM    290  C   THR 0  51      -5.271   1.129  95.253  1.00  0.11           C  
ATOM    291  O   THR 0  51      -5.021  -0.080  95.268  1.00  0.11           O  
ATOM    292  N   GLN 0  52      -6.326   1.658  94.640  1.00  0.13           N  
ATOM    293  CA  GLN 0  52      -7.242   0.889  93.811  1.00  0.13           C  
ATOM    294  CB  GLN 0  52      -8.696   1.261  94.106  1.00  0.13           C  
ATOM    295  CG  GLN 0  52      -9.680   0.541  93.205  1.00  0.13           C  
ATOM    296  CD  GLN 0  52     -11.131   0.817  93.549  1.00  0.13           C  
ATOM    297  OE1 GLN 0  52     -11.436   1.523  94.512  1.00  0.13           O  
ATOM    298  NE2 GLN 0  52     -12.038   0.259  92.757  1.00  0.13           N  
ATOM    299  C   GLN 0  52      -6.923   1.158  92.348  1.00  0.13           C  
ATOM    300  O   GLN 0  52      -6.891   2.318  91.920  1.00  0.13           O  
ATOM    301  N   ASP 0  53      -6.690   0.093  91.587  1.00  0.48           N  
ATOM    302  CA  ASP 0  53      -6.289   0.250  90.189  1.00  0.48           C  
ATOM    303  CB  ASP 0  53      -4.851   0.772  90.106  1.00  0.48           C  
ATOM    304  CG  ASP 0  53      -4.606   1.625  88.876  1.00  0.48           C  
ATOM    305  OD1 ASP 0  53      -5.276   1.396  87.844  1.00  0.48           O  
ATOM    306  OD2 ASP 0  53      -3.748   2.531  88.942  1.00  0.48           O  
ATOM    307  C   ASP 0  53      -6.463  -1.090  89.488  1.00  0.48           C  
ATOM    308  O   ASP 0  53      -7.100  -2.003  90.018  1.00  0.48           O  
ATOM    309  N   LEU 0  54      -5.910  -1.212  88.282  1.00  0.39           N  
ATOM    310  CA  LEU 0  54      -5.951  -2.464  87.531  1.00  0.39           C  
ATOM    311  CB  LEU 0  54      -6.171  -2.223  86.042  1.00  0.39           C  
ATOM    312  CG  LEU 0  54      -7.461  -1.522  85.641  1.00  0.39           C  
ATOM    313  CD1 LEU 0  54      -7.537  -1.438  84.123  1.00  0.39           C  
ATOM    314  CD2 LEU 0  54      -8.678  -2.242  86.188  1.00  0.39           C  
ATOM    315  C   LEU 0  54      -4.651  -3.221  87.771  1.00  0.39           C  
ATOM    316  O   LEU 0  54      -3.601  -2.864  87.222  1.00  0.39           O  
ATOM    317  N   PHE 0  55      -4.732  -4.264  88.589  1.00  3.23           N  
ATOM    318  CA  PHE 0  55      -3.581  -5.060  88.975  1.00  3.23           C  
ATOM    319  CB  PHE 0  55      -3.364  -5.053  90.494  1.00  3.23           C  
ATOM    320  CG  PHE 0  55      -2.948  -3.727  91.047  1.00  3.23           C  
ATOM    321  CD1 PHE 0  55      -1.624  -3.329  91.006  1.00  3.23           C  
ATOM    322  CD2 PHE 0  55      -3.879  -2.885  91.633  1.00  3.23           C  
ATOM    323  CE1 PHE 0  55      -1.237  -2.109  91.525  1.00  3.23           C  
ATOM    324  CE2 PHE 0  55      -3.498  -1.665  92.155  1.00  3.23           C  
ATOM    325  CZ  PHE 0  55      -2.175  -1.277  92.101  1.00  3.23           C  
ATOM    326  C   PHE 0  55      -3.782  -6.498  88.523  1.00  3.23           C  
ATOM    327  O   PHE 0  55      -4.902  -6.933  88.254  1.00  3.23           O  
ATOM    328  N   LEU 0  56      -2.692  -7.243  88.460  1.00 23.27           N  
ATOM    329  CA  LEU 0  56      -2.807  -8.668  88.189  1.00 23.27           C  
ATOM    330  CB  LEU 0  56      -1.538  -9.224  87.558  1.00 23.27           C  
ATOM    331  CG  LEU 0  56      -1.627 -10.680  87.110  1.00 23.27           C  
ATOM    332  CD1 LEU 0  56      -2.642 -10.874  85.997  1.00 23.27           C  
ATOM    333  CD2 LEU 0  56      -0.250 -11.145  86.656  1.00 23.27           C  
ATOM    334  C   LEU 0  56      -3.097  -9.333  89.528  1.00 23.27           C  
ATOM    335  O   LEU 0  56      -2.190  -9.443  90.365  1.00 23.27           O  
ATOM    336  N   PRO 0  57      -4.267  -9.890  89.732  1.00 75.66           N  
ATOM    337  CA  PRO 0  57      -4.565 -10.482  91.003  1.00 75.66           C  
ATOM    338  CD  PRO 0  57      -5.468  -9.601  88.963  1.00 75.66           C  
ATOM    339  CB  PRO 0  57      -6.019 -10.937  90.924  1.00 75.66           C  
ATOM    340  CG  PRO 0  57      -6.639  -9.972  89.897  1.00 75.66           C  
ATOM    341  C   PRO 0  57      -3.600 -11.580  91.309  1.00 75.66           C  
ATOM    342  O   PRO 0  57      -3.060 -12.191  90.390  1.00 75.66           O  
ATOM    343  N   PHE 0  58      -3.330 -11.795  92.605  1.00110.32           N  
ATOM    344  CA  PHE 0  58      -2.409 -12.806  93.025  1.00110.32           C  
ATOM    345  CB  PHE 0  58      -2.127 -12.753  94.539  1.00110.32           C  
ATOM    346  CG  PHE 0  58      -1.179 -11.628  94.806  1.00110.32           C  
ATOM    347  CD1 PHE 0  58      -1.480 -10.341  94.430  1.00110.32           C  
ATOM    348  CD2 PHE 0  58       0.001 -11.862  95.474  1.00110.32           C  
ATOM    349  CE1 PHE 0  58      -0.602  -9.316  94.691  1.00110.32           C  
ATOM    350  CE2 PHE 0  58       0.882 -10.841  95.740  1.00110.32           C  
ATOM    351  CZ  PHE 0  58       0.580  -9.563  95.345  1.00110.32           C  
ATOM    352  C   PHE 0  58      -2.987 -14.140  92.687  1.00110.32           C  
ATOM    353  O   PHE 0  58      -4.203 -14.321  92.647  1.00110.32           O  
ATOM    354  N   PHE 0  59      -2.097 -15.101  92.373  1.00 17.29           N  
ATOM    355  CA  PHE 0  59      -2.502 -16.463  92.012  1.00 17.29           C  
ATOM    356  CB  PHE 0  59      -2.990 -17.239  93.226  1.00 17.29           C  
ATOM    357  CG  PHE 0  59      -1.996 -17.300  94.310  1.00 17.29           C  
ATOM    358  CD1 PHE 0  59      -0.903 -18.134  94.198  1.00 17.29           C  
ATOM    359  CD2 PHE 0  59      -2.134 -16.517  95.437  1.00 17.29           C  
ATOM    360  CE1 PHE 0  59       0.032 -18.194  95.198  1.00 17.29           C  
ATOM    361  CE2 PHE 0  59      -1.206 -16.573  96.439  1.00 17.29           C  
ATOM    362  CZ  PHE 0  59      -0.119 -17.413  96.322  1.00 17.29           C  
ATOM    363  C   PHE 0  59      -3.580 -16.461  90.941  1.00 17.29           C  
ATOM    364  O   PHE 0  59      -4.558 -17.206  91.007  1.00 17.29           O  
ATOM    365  N   SER 0  60      -3.408 -15.610  89.953  1.00  2.79           N  
ATOM    366  CA  SER 0  60      -4.441 -15.422  88.959  1.00  2.79           C  
ATOM    367  CB  SER 0  60      -4.448 -13.966  88.490  1.00  2.79           C  
ATOM    368  OG  SER 0  60      -5.485 -13.734  87.555  1.00  2.79           O  
ATOM    369  C   SER 0  60      -4.213 -16.399  87.803  1.00  2.79           C  
ATOM    370  O   SER 0  60      -3.128 -16.957  87.616  1.00  2.79           O  
ATOM    371  N   ASN 0  61      -5.282 -16.625  87.060  1.00  0.83           N  
ATOM    372  CA  ASN 0  61      -5.303 -17.536  85.923  1.00  0.83           C  
ATOM    373  CB  ASN 0  61      -6.750 -17.592  85.454  1.00  0.83           C  
ATOM    374  CG  ASN 0  61      -7.078 -18.749  84.555  1.00  0.83           C  
ATOM    375  OD1 ASN 0  61      -6.321 -19.709  84.387  1.00  0.83           O  
ATOM    376  ND2 ASN 0  61      -8.267 -18.644  83.959  1.00  0.83           N  
ATOM    377  C   ASN 0  61      -4.389 -17.006  84.827  1.00  0.83           C  
ATOM    378  O   ASN 0  61      -4.597 -15.891  84.339  1.00  0.83           O  
ATOM    379  N   VAL 0  62      -3.383 -17.785  84.421  1.00  0.50           N  
ATOM    380  CA  VAL 0  62      -2.444 -17.343  83.396  1.00  0.50           C  
ATOM    381  CB  VAL 0  62      -1.081 -16.967  84.007  1.00  0.50           C  
ATOM    382  CG1 VAL 0  62      -0.069 -16.644  82.936  1.00  0.50           C  
ATOM    383  CG2 VAL 0  62      -1.245 -15.766  84.923  1.00  0.50           C  
ATOM    384  C   VAL 0  62      -2.279 -18.429  82.347  1.00  0.50           C  
ATOM    385  O   VAL 0  62      -2.198 -19.618  82.673  1.00  0.50           O  
ATOM    386  N   THR 0  63      -2.225 -18.016  81.084  1.00  0.00           N  
ATOM    387  CA  THR 0  63      -2.159 -18.935  79.957  1.00  0.00           C  
ATOM    388  CB  THR 0  63      -3.257 -18.628  78.933  1.00  0.00           C  
ATOM    389  OG1 THR 0  63      -4.536 -18.655  79.577  1.00  0.00           O  
ATOM    390  CG2 THR 0  63      -3.237 -19.655  77.822  1.00  0.00           C  
ATOM    391  C   THR 0  63      -0.790 -18.860  79.292  1.00  0.00           C  
ATOM    392  O   THR 0  63      -0.299 -17.770  78.983  1.00  0.00           O  
ATOM    393  N   TRP 0  64      -0.196 -20.026  79.057  1.00  0.00           N  
ATOM    394  CA  TRP 0  64       1.119 -20.180  78.449  1.00  0.00           C  
ATOM    395  CB  TRP 0  64       1.965 -21.162  79.253  1.00  0.00           C  
ATOM    396  CG  TRP 0  64       3.405 -21.178  78.876  1.00  0.00           C  
ATOM    397  CD2 TRP 0  64       4.304 -22.288  78.981  1.00  0.00           C  
ATOM    398  CD1 TRP 0  64       4.126 -20.148  78.353  1.00  0.00           C  
ATOM    399  NE1 TRP 0  64       5.423 -20.542  78.134  1.00  0.00           N  
ATOM    400  CE2 TRP 0  64       5.557 -21.853  78.509  1.00  0.00           C  
ATOM    401  CE3 TRP 0  64       4.171 -23.607  79.427  1.00  0.00           C  
ATOM    402  CZ2 TRP 0  64       6.671 -22.686  78.473  1.00  0.00           C  
ATOM    403  CZ3 TRP 0  64       5.279 -24.434  79.391  1.00  0.00           C  
ATOM    404  CH2 TRP 0  64       6.512 -23.972  78.918  1.00  0.00           C  
ATOM    405  C   TRP 0  64       0.935 -20.678  77.023  1.00  0.00           C  
ATOM    406  O   TRP 0  64       0.523 -21.824  76.804  1.00  0.00           O  
ATOM    407  N   PHE 0  65       1.249 -19.821  76.060  1.00  0.00           N  
ATOM    408  CA  PHE 0  65       1.093 -20.122  74.649  1.00  0.00           C  
ATOM    409  CB  PHE 0  65       0.519 -18.925  73.896  1.00  0.00           C  
ATOM    410  CG  PHE 0  65      -0.848 -18.556  74.321  1.00  0.00           C  
ATOM    411  CD1 PHE 0  65      -1.941 -19.220  73.808  1.00  0.00           C  
ATOM    412  CD2 PHE 0  65      -1.043 -17.549  75.245  1.00  0.00           C  
ATOM    413  CE1 PHE 0  65      -3.211 -18.884  74.204  1.00  0.00           C  
ATOM    414  CE2 PHE 0  65      -2.313 -17.206  75.644  1.00  0.00           C  
ATOM    415  CZ  PHE 0  65      -3.399 -17.874  75.122  1.00  0.00           C  
ATOM    416  C   PHE 0  65       2.438 -20.474  74.036  1.00  0.00           C  
ATOM    417  O   PHE 0  65       3.442 -19.802  74.289  1.00  0.00           O  
ATOM    418  N   HIS 0  66       2.447 -21.514  73.216  1.00  0.00           N  
ATOM    419  CA  HIS 0  66       3.556 -21.785  72.315  1.00  0.00           C  
ATOM    420  ND1 HIS 0  66       5.813 -23.816  73.978  1.00  0.00           N  
ATOM    421  CG  HIS 0  66       4.470 -23.647  73.721  1.00  0.00           C  
ATOM    422  CB  HIS 0  66       3.948 -23.250  72.381  1.00  0.00           C  
ATOM    423  NE2 HIS 0  66       4.789 -24.173  75.825  1.00  0.00           N  
ATOM    424  CD2 HIS 0  66       3.831 -23.853  74.896  1.00  0.00           C  
ATOM    425  CE1 HIS 0  66       5.976 -24.146  75.246  1.00  0.00           C  
ATOM    426  C   HIS 0  66       3.127 -21.366  70.921  1.00  0.00           C  
ATOM    427  O   HIS 0  66       2.145 -21.889  70.381  1.00  0.00           O  
ATOM    428  N   ALA 0  67       3.841 -20.390  70.362  1.00  0.00           N  
ATOM    429  CA  ALA 0  67       3.427 -19.813  69.092  1.00  0.00           C  
ATOM    430  CB  ALA 0  67       3.953 -18.384  68.977  1.00  0.00           C  
ATOM    431  C   ALA 0  67       3.897 -20.659  67.917  1.00  0.00           C  
ATOM    432  O   ALA 0  67       3.141 -20.866  66.963  1.00  0.00           O  
ATOM    433  N   ILE 0  68       5.130 -21.165  67.969  1.00  0.00           N  
ATOM    434  CA  ILE 0  68       5.655 -22.009  66.906  1.00  0.00           C  
ATOM    435  CB  ILE 0  68       6.552 -21.223  65.932  1.00  0.00           C  
ATOM    436  CG1 ILE 0  68       7.763 -20.642  66.656  1.00  0.00           C  
ATOM    437  CG2 ILE 0  68       5.773 -20.106  65.286  1.00  0.00           C  
ATOM    438  CD1 ILE 0  68       8.787 -20.041  65.717  1.00  0.00           C  
ATOM    439  C   ILE 0  68       6.442 -23.160  67.510  1.00  0.00           C  
ATOM    440  O   ILE 0  68       7.005 -23.050  68.604  1.00  0.00           O  
ATOM    441  N   HIS 0  69       6.504 -24.266  66.770  1.00  0.00           N  
ATOM    442  CA  HIS 0  69       7.227 -25.430  67.262  1.00  0.00           C  
ATOM    443  ND1 HIS 0  69       7.949 -27.284  69.873  1.00  0.00           N  
ATOM    444  CG  HIS 0  69       7.043 -27.424  68.842  1.00  0.00           C  
ATOM    445  CB  HIS 0  69       6.347 -26.259  68.206  1.00  0.00           C  
ATOM    446  NE2 HIS 0  69       7.803 -29.384  69.475  1.00  0.00           N  
ATOM    447  CD2 HIS 0  69       6.956 -28.753  68.596  1.00  0.00           C  
ATOM    448  CE1 HIS 0  69       8.386 -28.477  70.236  1.00  0.00           C  
ATOM    449  C   HIS 0  69       7.714 -26.292  66.106  1.00  0.00           C  
ATOM    450  O   HIS 0  69       7.091 -26.357  65.037  1.00  0.00           O  
ATOM    451  N   VAL 0  70       8.840 -26.990  66.346  1.00  0.00           N  
ATOM    452  CA  VAL 0  70       9.322 -27.981  65.431  1.00  0.00           C  
ATOM    453  CB  VAL 0  70      10.714 -27.653  64.913  1.00  0.00           C  
ATOM    454  CG1 VAL 0  70      11.723 -27.621  66.074  1.00  0.00           C  
ATOM    455  CG2 VAL 0  70      11.077 -28.625  63.783  1.00  0.00           C  
ATOM    456  C   VAL 0  70       9.319 -29.299  66.188  1.00  0.00           C  
ATOM    457  O   VAL 0  70       9.974 -29.427  67.223  1.00  0.00           O  
ATOM    458  N   SER 0  71       8.520 -30.296  65.727  1.00  0.00           N  
ATOM    459  CA  SER 0  71       8.436 -31.653  66.250  1.00  0.00           C  
ATOM    460  CB  SER 0  71       8.160 -31.907  67.741  1.00  0.00           C  
ATOM    461  OG  SER 0  71       9.264 -31.513  68.541  1.00  0.00           O  
ATOM    462  C   SER 0  71       7.305 -32.344  65.576  1.00  0.00           C  
ATOM    463  O   SER 0  71       7.255 -32.415  64.344  1.00  0.00           O  
ATOM    464  N   GLY 0  72       6.374 -32.923  66.367  1.00  0.00           N  
ATOM    465  CA  GLY 0  72       5.309 -33.691  65.778  1.00  0.00           C  
ATOM    466  C   GLY 0  72       5.944 -34.962  65.317  1.00  0.00           C  
ATOM    467  O   GLY 0  72       6.421 -35.746  66.137  1.00  0.00           O  
ATOM    468  N   THR 0  73       5.937 -35.189  63.985  1.00  0.00           N  
ATOM    469  CA  THR 0  73       6.677 -36.278  63.423  1.00  0.00           C  
ATOM    470  CB  THR 0  73       6.255 -36.705  62.069  1.00  0.00           C  
ATOM    471  OG1 THR 0  73       6.767 -35.775  61.132  1.00  0.00           O  
ATOM    472  CG2 THR 0  73       4.719 -36.747  62.002  1.00  0.00           C  
ATOM    473  C   THR 0  73       7.996 -35.640  63.139  1.00  0.00           C  
ATOM    474  O   THR 0  73       8.038 -34.425  62.922  1.00  0.00           O  
ATOM    475  N   ASN 0  74       9.082 -36.442  63.082  1.00  0.00           N  
ATOM    476  CA  ASN 0  74      10.436 -35.953  62.974  1.00  0.00           C  
ATOM    477  CB  ASN 0  74      11.451 -37.044  62.602  1.00  0.00           C  
ATOM    478  CG  ASN 0  74      11.535 -37.993  63.781  1.00  0.00           C  
ATOM    479  OD1 ASN 0  74      10.523 -38.535  64.224  1.00  0.00           O  
ATOM    480  ND2 ASN 0  74      12.772 -38.192  64.310  1.00  0.00           N  
ATOM    481  C   ASN 0  74      10.562 -34.874  61.950  1.00  0.00           C  
ATOM    482  O   ASN 0  74      10.545 -35.136  60.747  1.00  0.00           O  
ATOM    483  N   GLY 0  75      10.737 -33.633  62.472  1.00  0.00           N  
ATOM    484  CA  GLY 0  75      10.890 -32.419  61.718  1.00  0.00           C  
ATOM    485  C   GLY 0  75       9.577 -31.908  61.198  1.00  0.00           C  
ATOM    486  O   GLY 0  75       9.371 -31.910  59.989  1.00  0.00           O  
ATOM    487  N   THR 0  76       8.619 -31.525  62.072  1.00  0.00           N  
ATOM    488  CA  THR 0  76       7.397 -30.986  61.491  1.00  0.00           C  
ATOM    489  CB  THR 0  76       6.225 -31.918  61.816  1.00  0.00           C  
ATOM    490  OG1 THR 0  76       6.473 -33.215  61.253  1.00  0.00           O  
ATOM    491  CG2 THR 0  76       4.918 -31.369  61.273  1.00  0.00           C  
ATOM    492  C   THR 0  76       7.111 -29.578  62.006  1.00  0.00           C  
ATOM    493  O   THR 0  76       7.384 -29.246  63.164  1.00  0.00           O  
ATOM    494  N   LYS 0  77       6.547 -28.747  61.126  1.00  0.00           N  
ATOM    495  CA  LYS 0  77       6.257 -27.354  61.444  1.00  0.00           C  
ATOM    496  CB  LYS 0  77       6.331 -26.469  60.195  1.00  0.00           C  
ATOM    497  CG  LYS 0  77       7.703 -26.244  59.573  1.00  0.00           C  
ATOM    498  CD  LYS 0  77       7.546 -25.460  58.261  1.00  0.00           C  
ATOM    499  CE  LYS 0  77       8.879 -25.101  57.620  1.00  0.00           C  
ATOM    500  NZ  LYS 0  77       8.676 -24.505  56.264  1.00  0.00           N  
ATOM    501  C   LYS 0  77       4.864 -27.216  62.049  1.00  0.00           C  
ATOM    502  O   LYS 0  77       3.898 -27.781  61.524  1.00  0.00           O  
ATOM    503  N   ARG 0  78       4.751 -26.433  63.127  1.00  0.00           N  
ATOM    504  CA  ARG 0  78       3.441 -26.023  63.623  1.00  0.00           C  
ATOM    505  CB  ARG 0  78       2.989 -26.878  64.814  1.00  0.00           C  
ATOM    506  CG  ARG 0  78       1.608 -26.524  65.417  1.00  0.00           C  
ATOM    507  CD  ARG 0  78       1.200 -27.408  66.607  1.00  0.00           C  
ATOM    508  NE  ARG 0  78      -0.151 -26.934  67.066  1.00  0.00           N  
ATOM    509  CZ  ARG 0  78      -0.810 -27.488  68.094  1.00  0.00           C  
ATOM    510  NH1 ARG 0  78      -0.323 -28.523  68.770  1.00  0.00           N  
ATOM    511  NH2 ARG 0  78      -2.001 -26.989  68.416  1.00  0.00           N  
ATOM    512  C   ARG 0  78       3.472 -24.557  64.033  1.00  0.00           C  
ATOM    513  O   ARG 0  78       4.454 -24.091  64.625  1.00  0.00           O  
ATOM    514  N   PHE 0  79       2.377 -23.846  63.738  1.00  0.00           N  
ATOM    515  CA  PHE 0  79       2.253 -22.413  63.991  1.00  0.00           C  
ATOM    516  CB  PHE 0  79       2.583 -21.599  62.724  1.00  0.00           C  
ATOM    517  CG  PHE 0  79       2.580 -20.101  62.925  1.00  0.00           C  
ATOM    518  CD1 PHE 0  79       1.391 -19.394  62.977  1.00  0.00           C  
ATOM    519  CD2 PHE 0  79       3.768 -19.398  63.018  1.00  0.00           C  
ATOM    520  CE1 PHE 0  79       1.388 -18.019  63.154  1.00  0.00           C  
ATOM    521  CE2 PHE 0  79       3.774 -18.025  63.195  1.00  0.00           C  
ATOM    522  CZ  PHE 0  79       2.583 -17.333  63.258  1.00  0.00           C  
ATOM    523  C   PHE 0  79       0.836 -22.105  64.461  1.00  0.00           C  
ATOM    524  O   PHE 0  79      -0.140 -22.504  63.819  1.00  0.00           O  
ATOM    525  N   ASP 0  80       0.739 -21.373  65.571  1.00  0.00           N  
ATOM    526  CA  ASP 0  80      -0.546 -20.999  66.176  1.00  0.00           C  
ATOM    527  CB  ASP 0  80      -1.143 -22.136  66.978  1.00  0.00           C  
ATOM    528  CG  ASP 0  80      -2.540 -21.834  67.490  1.00  0.00           C  
ATOM    529  OD1 ASP 0  80      -3.091 -20.760  67.168  1.00  0.00           O  
ATOM    530  OD2 ASP 0  80      -3.091 -22.683  68.226  1.00  0.00           O  
ATOM    531  C   ASP 0  80      -0.224 -19.780  67.052  1.00  0.00           C  
ATOM    532  O   ASP 0  80       0.181 -19.930  68.205  1.00  0.00           O  
ATOM    533  N   ASN 0  81      -0.356 -18.578  66.476  1.00  0.00           N  
ATOM    534  CA  ASN 0  81       0.017 -17.332  67.153  1.00  0.00           C  
ATOM    535  CB  ASN 0  81       1.102 -16.572  66.397  1.00  0.00           C  
ATOM    536  CG  ASN 0  81       1.616 -15.376  67.169  1.00  0.00           C  
ATOM    537  OD1 ASN 0  81       1.774 -15.436  68.389  1.00  0.00           O  
ATOM    538  ND2 ASN 0  81       1.853 -14.270  66.467  1.00  0.00           N  
ATOM    539  C   ASN 0  81      -1.226 -16.463  67.297  1.00  0.00           C  
ATOM    540  O   ASN 0  81      -1.423 -15.504  66.534  1.00  0.00           O  
ATOM    541  N   PRO 0  82      -2.055 -16.732  68.295  1.00  0.00           N  
ATOM    542  CA  PRO 0  82      -3.446 -16.282  68.240  1.00  0.00           C  
ATOM    543  CD  PRO 0  82      -1.762 -17.465  69.541  1.00  0.00           C  
ATOM    544  CB  PRO 0  82      -4.135 -17.150  69.300  1.00  0.00           C  
ATOM    545  CG  PRO 0  82      -3.061 -17.352  70.326  1.00  0.00           C  
ATOM    546  C   PRO 0  82      -3.624 -14.811  68.567  1.00  0.00           C  
ATOM    547  O   PRO 0  82      -2.791 -14.163  69.204  1.00  0.00           O  
ATOM    548  N   VAL 0  83      -4.757 -14.303  68.117  1.00  0.00           N  
ATOM    549  CA  VAL 0  83      -5.261 -13.006  68.538  1.00  0.00           C  
ATOM    550  CB  VAL 0  83      -6.143 -12.377  67.450  1.00  0.00           C  
ATOM    551  CG1 VAL 0  83      -6.740 -11.082  67.956  1.00  0.00           C  
ATOM    552  CG2 VAL 0  83      -5.321 -12.151  66.200  1.00  0.00           C  
ATOM    553  C   VAL 0  83      -6.038 -13.216  69.826  1.00  0.00           C  
ATOM    554  O   VAL 0  83      -6.956 -14.043  69.887  1.00  0.00           O  
ATOM    555  N   LEU 0  84      -5.660 -12.487  70.852  1.00  0.00           N  
ATOM    556  CA  LEU 0  84      -6.188 -12.663  72.187  1.00  0.00           C  
ATOM    557  CB  LEU 0  84      -5.039 -12.888  73.175  1.00  0.00           C  
ATOM    558  CG  LEU 0  84      -4.128 -14.070  72.824  1.00  0.00           C  
ATOM    559  CD1 LEU 0  84      -2.913 -14.135  73.734  1.00  0.00           C  
ATOM    560  CD2 LEU 0  84      -4.895 -15.381  72.873  1.00  0.00           C  
ATOM    561  C   LEU 0  84      -6.984 -11.435  72.591  1.00  0.00           C  
ATOM    562  O   LEU 0  84      -6.806 -10.350  72.026  1.00  0.00           O  
ATOM    563  N   PRO 0  85      -7.903 -11.573  73.539  1.00  0.00           N  
ATOM    564  CA  PRO 0  85      -8.600 -10.392  74.056  1.00  0.00           C  
ATOM    565  CD  PRO 0  85      -8.425 -12.827  74.116  1.00  0.00           C  
ATOM    566  CB  PRO 0  85      -9.748 -10.985  74.882  1.00  0.00           C  
ATOM    567  CG  PRO 0  85      -9.262 -12.349  75.271  1.00  0.00           C  
ATOM    568  C   PRO 0  85      -7.681  -9.534  74.912  1.00  0.00           C  
ATOM    569  O   PRO 0  85      -6.632  -9.970  75.392  1.00  0.00           O  
ATOM    570  N   PHE 0  86      -8.094  -8.281  75.085  1.00  0.00           N  
ATOM    571  CA  PHE 0  86      -7.397  -7.318  75.927  1.00  0.00           C  
ATOM    572  CB  PHE 0  86      -7.268  -5.978  75.186  1.00  0.00           C  
ATOM    573  CG  PHE 0  86      -6.335  -4.998  75.849  1.00  0.00           C  
ATOM    574  CD1 PHE 0  86      -4.965  -5.116  75.693  1.00  0.00           C  
ATOM    575  CD2 PHE 0  86      -6.831  -3.938  76.588  1.00  0.00           C  
ATOM    576  CE1 PHE 0  86      -4.102  -4.214  76.288  1.00  0.00           C  
ATOM    577  CE2 PHE 0  86      -5.972  -3.025  77.184  1.00  0.00           C  
ATOM    578  CZ  PHE 0  86      -4.607  -3.164  77.031  1.00  0.00           C  
ATOM    579  C   PHE 0  86      -8.102  -7.106  77.253  1.00  0.00           C  
ATOM    580  O   PHE 0  86      -7.438  -6.894  78.273  1.00  0.00           O  
ATOM    581  N   ASN 0  87      -9.430  -7.174  77.262  1.00  0.00           N  
ATOM    582  CA  ASN 0  87     -10.217  -7.009  78.479  1.00  0.00           C  
ATOM    583  CB  ASN 0  87     -10.028  -8.237  79.351  1.00  0.00           C  
ATOM    584  CG  ASN 0  87     -10.504  -9.506  78.680  1.00  0.00           C  
ATOM    585  OD1 ASN 0  87     -11.442  -9.484  77.884  1.00  0.00           O  
ATOM    586  ND2 ASN 0  87      -9.839 -10.617  78.975  1.00  0.00           N  
ATOM    587  C   ASN 0  87      -9.791  -5.686  79.110  1.00  0.00           C  
ATOM    588  O   ASN 0  87      -9.668  -4.686  78.392  1.00  0.00           O  
ATOM    589  N   ASP 0  88      -9.523  -5.645  80.406  1.00  0.10           N  
ATOM    590  CA  ASP 0  88      -9.244  -4.408  81.116  1.00  0.10           C  
ATOM    591  CB  ASP 0  88      -9.781  -4.531  82.538  1.00  0.10           C  
ATOM    592  CG  ASP 0  88     -11.267  -4.797  82.561  1.00  0.10           C  
ATOM    593  OD1 ASP 0  88     -11.993  -4.157  81.773  1.00  0.10           O  
ATOM    594  OD2 ASP 0  88     -11.707  -5.670  83.339  1.00  0.10           O  
ATOM    595  C   ASP 0  88      -7.764  -4.074  81.141  1.00  0.10           C  
ATOM    596  O   ASP 0  88      -7.382  -3.041  81.694  1.00  0.10           O  
ATOM    597  N   GLY 0  89      -6.936  -4.899  80.542  1.00  0.04           N  
ATOM    598  CA  GLY 0  89      -5.501  -4.745  80.627  1.00  0.04           C  
ATOM    599  C   GLY 0  89      -4.854  -6.106  80.558  1.00  0.04           C  
ATOM    600  O   GLY 0  89      -5.478  -7.146  80.778  1.00  0.04           O  
ATOM    601  N   VAL 0  90      -3.569  -6.108  80.239  1.00  0.12           N  
ATOM    602  CA  VAL 0  90      -2.870  -7.345  79.935  1.00  0.12           C  
ATOM    603  CB  VAL 0  90      -2.642  -7.499  78.417  1.00  0.12           C  
ATOM    604  CG1 VAL 0  90      -1.746  -8.684  78.137  1.00  0.12           C  
ATOM    605  CG2 VAL 0  90      -3.978  -7.654  77.704  1.00  0.12           C  
ATOM    606  C   VAL 0  90      -1.554  -7.393  80.689  1.00  0.12           C  
ATOM    607  O   VAL 0  90      -0.858  -6.383  80.824  1.00  0.12           O  
ATOM    608  N   TYR 0  91      -1.242  -8.572  81.208  1.00  0.46           N  
ATOM    609  CA  TYR 0  91       0.059  -8.925  81.750  1.00  0.46           C  
ATOM    610  CB  TYR 0  91      -0.080  -9.597  83.110  1.00  0.46           C  
ATOM    611  CG  TYR 0  91       1.175 -10.301  83.552  1.00  0.46           C  
ATOM    612  CD1 TYR 0  91       2.229  -9.593  84.111  1.00  0.46           C  
ATOM    613  CD2 TYR 0  91       1.313 -11.675  83.398  1.00  0.46           C  
ATOM    614  CE1 TYR 0  91       3.381 -10.236  84.518  1.00  0.46           C  
ATOM    615  CE2 TYR 0  91       2.463 -12.328  83.798  1.00  0.46           C  
ATOM    616  CZ  TYR 0  91       3.493 -11.604  84.356  1.00  0.46           C  
ATOM    617  OH  TYR 0  91       4.640 -12.244  84.760  1.00  0.46           O  
ATOM    618  C   TYR 0  91       0.694  -9.881  80.753  1.00  0.46           C  
ATOM    619  O   TYR 0  91       0.135 -10.946  80.473  1.00  0.46           O  
ATOM    620  N   PHE 0  92       1.841  -9.504  80.209  1.00  0.12           N  
ATOM    621  CA  PHE 0  92       2.516 -10.287  79.186  1.00  0.12           C  
ATOM    622  CB  PHE 0  92       2.587  -9.512  77.863  1.00  0.12           C  
ATOM    623  CG  PHE 0  92       3.226 -10.281  76.747  1.00  0.12           C  
ATOM    624  CD1 PHE 0  92       4.603 -10.337  76.633  1.00  0.12           C  
ATOM    625  CD2 PHE 0  92       2.453 -10.934  75.802  1.00  0.12           C  
ATOM    626  CE1 PHE 0  92       5.200 -11.040  75.613  1.00  0.12           C  
ATOM    627  CE2 PHE 0  92       3.046 -11.639  74.772  1.00  0.12           C  
ATOM    628  CZ  PHE 0  92       4.422 -11.688  74.676  1.00  0.12           C  
ATOM    629  C   PHE 0  92       3.915 -10.623  79.681  1.00  0.12           C  
ATOM    630  O   PHE 0  92       4.587  -9.786  80.277  1.00  0.12           O  
ATOM    631  N   ALA 0  93       4.354 -11.852  79.460  1.00  0.00           N  
ATOM    632  CA  ALA 0  93       5.681 -12.219  79.929  1.00  0.00           C  
ATOM    633  CB  ALA 0  93       5.646 -12.752  81.364  1.00  0.00           C  
ATOM    634  C   ALA 0  93       6.277 -13.253  78.995  1.00  0.00           C  
ATOM    635  O   ALA 0  93       5.562 -14.001  78.332  1.00  0.00           O  
ATOM    636  N   SER 0  94       7.600 -13.269  78.931  1.00  0.00           N  
ATOM    637  CA  SER 0  94       8.257 -14.243  78.084  1.00  0.00           C  
ATOM    638  CB  SER 0  94       8.410 -13.746  76.646  1.00  0.00           C  
ATOM    639  OG  SER 0  94       9.419 -12.755  76.565  1.00  0.00           O  
ATOM    640  C   SER 0  94       9.627 -14.561  78.650  1.00  0.00           C  
ATOM    641  O   SER 0  94      10.236 -13.766  79.369  1.00  0.00           O  
ATOM    642  N   THR 0  95      10.100 -15.746  78.312  1.00  0.00           N  
ATOM    643  CA  THR 0  95      11.451 -16.187  78.612  1.00  0.00           C  
ATOM    644  CB  THR 0  95      11.441 -17.396  79.534  1.00  0.00           C  
ATOM    645  OG1 THR 0  95      10.772 -18.482  78.891  1.00  0.00           O  
ATOM    646  CG2 THR 0  95      10.709 -17.055  80.828  1.00  0.00           C  
ATOM    647  C   THR 0  95      12.064 -16.501  77.256  1.00  0.00           C  
ATOM    648  O   THR 0  95      11.600 -17.406  76.553  1.00  0.00           O  
ATOM    649  N   GLU 0  96      13.064 -15.721  76.864  1.00  0.00           N  
ATOM    650  CA  GLU 0  96      13.768 -15.990  75.621  1.00  0.00           C  
ATOM    651  CB  GLU 0  96      12.892 -15.717  74.392  1.00  0.00           C  
ATOM    652  CG  GLU 0  96      13.564 -15.978  73.013  1.00  0.00           C  
ATOM    653  CD  GLU 0  96      12.691 -15.706  71.786  1.00  0.00           C  
ATOM    654  OE1 GLU 0  96      11.520 -15.283  71.930  1.00  0.00           O  
ATOM    655  OE2 GLU 0  96      13.248 -15.922  70.678  1.00  0.00           O  
ATOM    656  C   GLU 0  96      15.013 -15.125  75.578  1.00  0.00           C  
ATOM    657  O   GLU 0  96      14.960 -13.938  75.903  1.00  0.00           O  
ATOM    658  N   LYS 0  97      16.131 -15.739  75.210  1.00  0.00           N  
ATOM    659  CA  LYS 0  97      17.349 -15.021  74.874  1.00  0.00           C  
ATOM    660  CB  LYS 0  97      18.557 -15.724  75.498  1.00  0.00           C  
ATOM    661  CG  LYS 0  97      19.928 -15.071  75.225  1.00  0.00           C  
ATOM    662  CD  LYS 0  97      21.102 -15.823  75.878  1.00  0.00           C  
ATOM    663  CE  LYS 0  97      22.454 -15.155  75.592  1.00  0.00           C  
ATOM    664  NZ  LYS 0  97      23.537 -15.901  76.230  1.00  0.00           N  
ATOM    665  C   LYS 0  97      17.527 -14.899  73.370  1.00  0.00           C  
ATOM    666  O   LYS 0  97      18.618 -14.552  72.908  1.00  0.00           O  
ATOM    667  N   SER 0  98      16.474 -15.175  72.603  1.00  0.00           N  
ATOM    668  CA  SER 0  98      16.550 -15.286  71.156  1.00  0.00           C  
ATOM    669  CB  SER 0  98      15.808 -16.546  70.694  1.00  0.00           C  
ATOM    670  OG  SER 0  98      15.847 -16.713  69.270  1.00  0.00           O  
ATOM    671  C   SER 0  98      15.985 -14.079  70.426  1.00  0.00           C  
ATOM    672  O   SER 0  98      15.991 -14.064  69.192  1.00  0.00           O  
ATOM    673  N   ASN 0  99      15.509 -13.069  71.146  1.00  0.00           N  
ATOM    674  CA  ASN 0  99      14.933 -11.880  70.523  1.00  0.00           C  
ATOM    675  CB  ASN 0  99      16.004 -11.023  69.845  1.00  0.00           C  
ATOM    676  CG  ASN 0  99      16.988 -10.444  70.828  1.00  0.00           C  
ATOM    677  OD1 ASN 0  99      16.605  -9.948  71.887  1.00  0.00           O  
ATOM    678  ND2 ASN 0  99      18.265 -10.475  70.472  1.00  0.00           N  
ATOM    679  C   ASN 0  99      13.860 -12.263  69.512  1.00  0.00           C  
ATOM    680  O   ASN 0  99      13.761 -11.688  68.425  1.00  0.00           O  
ATOM    681  N   ILE 0 100      13.063 -13.267  69.859  1.00  0.00           N  
ATOM    682  CA  ILE 0 100      12.016 -13.706  68.950  1.00  0.00           C  
ATOM    683  CB  ILE 0 100      11.647 -15.173  69.223  1.00  0.00           C  
ATOM    684  CG1 ILE 0 100      12.844 -16.077  68.950  1.00  0.00           C  
ATOM    685  CG2 ILE 0 100      10.475 -15.573  68.356  1.00  0.00           C  
ATOM    686  CD1 ILE 0 100      12.697 -17.458  69.540  1.00  0.00           C  
ATOM    687  C   ILE 0 100      10.800 -12.799  69.062  1.00  0.00           C  
ATOM    688  O   ILE 0 100      10.222 -12.378  68.051  1.00  0.00           O  
ATOM    689  N   ILE 0 101      10.390 -12.483  70.286  1.00  0.00           N  
ATOM    690  CA  ILE 0 101       9.258 -11.586  70.482  1.00  0.00           C  
ATOM    691  CB  ILE 0 101       8.674 -11.717  71.892  1.00  0.00           C  
ATOM    692  CG1 ILE 0 101       8.122 -13.129  72.080  1.00  0.00           C  
ATOM    693  CG2 ILE 0 101       7.572 -10.688  72.090  1.00  0.00           C  
ATOM    694  CD1 ILE 0 101       7.772 -13.461  73.494  1.00  0.00           C  
ATOM    695  C   ILE 0 101       9.729 -10.167  70.212  1.00  0.00           C  
ATOM    696  O   ILE 0 101      10.657  -9.678  70.863  1.00  0.00           O  
ATOM    697  N   ARG 0 102       9.102  -9.510  69.238  1.00  0.00           N  
ATOM    698  CA  ARG 0 102       9.503  -8.169  68.856  1.00  0.00           C  
ATOM    699  CB  ARG 0 102       9.775  -8.102  67.347  1.00  0.00           C  
ATOM    700  CG  ARG 0 102      10.889  -9.002  66.860  1.00  0.00           C  
ATOM    701  CD  ARG 0 102      12.237  -8.660  67.483  1.00  0.00           C  
ATOM    702  NE  ARG 0 102      13.305  -9.365  66.778  1.00  0.00           N  
ATOM    703  CZ  ARG 0 102      13.889  -8.928  65.664  1.00  0.00           C  
ATOM    704  NH1 ARG 0 102      13.537  -7.765  65.134  1.00  0.00           N  
ATOM    705  NH2 ARG 0 102      14.839  -9.652  65.091  1.00  0.00           N  
ATOM    706  C   ARG 0 102       8.475  -7.110  69.203  1.00  0.00           C  
ATOM    707  O   ARG 0 102       8.816  -5.928  69.216  1.00  0.00           O  
ATOM    708  N   GLY 0 103       7.230  -7.484  69.464  1.00  0.21           N  
ATOM    709  CA  GLY 0 103       6.250  -6.452  69.755  1.00  0.21           C  
ATOM    710  C   GLY 0 103       4.844  -6.988  69.781  1.00  0.21           C  
ATOM    711  O   GLY 0 103       4.611  -8.174  70.060  1.00  0.21           O  
ATOM    712  N   TRP 0 104       3.903  -6.084  69.515  1.00  0.00           N  
ATOM    713  CA  TRP 0 104       2.497  -6.435  69.618  1.00  0.00           C  
ATOM    714  CB  TRP 0 104       1.960  -6.303  71.049  1.00  0.00           C  
ATOM    715  CG  TRP 0 104       2.742  -7.036  72.017  1.00  0.00           C  
ATOM    716  CD2 TRP 0 104       3.878  -6.547  72.719  1.00  0.00           C  
ATOM    717  CD1 TRP 0 104       2.572  -8.328  72.401  1.00  0.00           C  
ATOM    718  NE1 TRP 0 104       3.530  -8.674  73.322  1.00  0.00           N  
ATOM    719  CE2 TRP 0 104       4.346  -7.594  73.532  1.00  0.00           C  
ATOM    720  CE3 TRP 0 104       4.544  -5.318  72.748  1.00  0.00           C  
ATOM    721  CZ2 TRP 0 104       5.448  -7.449  74.365  1.00  0.00           C  
ATOM    722  CZ3 TRP 0 104       5.635  -5.180  73.574  1.00  0.00           C  
ATOM    723  CH2 TRP 0 104       6.076  -6.235  74.370  1.00  0.00           C  
ATOM    724  C   TRP 0 104       1.661  -5.539  68.729  1.00  0.00           C  
ATOM    725  O   TRP 0 104       2.062  -4.432  68.351  1.00  0.00           O  
ATOM    726  N   ILE 0 105       0.463  -6.028  68.445  1.00  0.00           N  
ATOM    727  CA  ILE 0 105      -0.565  -5.256  67.776  1.00  0.00           C  
ATOM    728  CB  ILE 0 105      -0.979  -5.883  66.441  1.00  0.00           C  
ATOM    729  CG1 ILE 0 105       0.213  -5.925  65.518  1.00  0.00           C  
ATOM    730  CG2 ILE 0 105      -2.131  -5.094  65.853  1.00  0.00           C  
ATOM    731  CD1 ILE 0 105      -0.029  -6.808  64.361  1.00  0.00           C  
ATOM    732  C   ILE 0 105      -1.754  -5.189  68.708  1.00  0.00           C  
ATOM    733  O   ILE 0 105      -2.184  -6.213  69.245  1.00  0.00           O  
ATOM    734  N   PHE 0 106      -2.295  -3.998  68.872  1.00  0.10           N  
ATOM    735  CA  PHE 0 106      -3.454  -3.774  69.710  1.00  0.10           C  
ATOM    736  CB  PHE 0 106      -3.103  -2.911  70.889  1.00  0.10           C  
ATOM    737  CG  PHE 0 106      -2.083  -3.521  71.770  1.00  0.10           C  
ATOM    738  CD1 PHE 0 106      -2.461  -4.350  72.807  1.00  0.10           C  
ATOM    739  CD2 PHE 0 106      -0.740  -3.293  71.549  1.00  0.10           C  
ATOM    740  CE1 PHE 0 106      -1.520  -4.923  73.622  1.00  0.10           C  
ATOM    741  CE2 PHE 0 106       0.204  -3.857  72.365  1.00  0.10           C  
ATOM    742  CZ  PHE 0 106      -0.183  -4.681  73.400  1.00  0.10           C  
ATOM    743  C   PHE 0 106      -4.510  -3.104  68.861  1.00  0.10           C  
ATOM    744  O   PHE 0 106      -4.193  -2.297  67.987  1.00  0.10           O  
ATOM    745  N   GLY 0 107      -5.765  -3.438  69.115  1.00  0.21           N  
ATOM    746  CA  GLY 0 107      -6.830  -2.739  68.434  1.00  0.21           C  
ATOM    747  C   GLY 0 107      -8.132  -3.473  68.627  1.00  0.21           C  
ATOM    748  O   GLY 0 107      -8.300  -4.234  69.581  1.00  0.21           O  
ATOM    749  N   THR 0 108      -9.042  -3.233  67.698  1.00  0.00           N  
ATOM    750  CA  THR 0 108     -10.347  -3.866  67.745  1.00  0.00           C  
ATOM    751  CB  THR 0 108     -11.431  -2.802  67.774  1.00  0.00           C  
ATOM    752  OG1 THR 0 108     -11.290  -1.945  66.638  1.00  0.00           O  
ATOM    753  CG2 THR 0 108     -11.281  -1.967  69.037  1.00  0.00           C  
ATOM    754  C   THR 0 108     -10.481  -4.792  66.547  1.00  0.00           C  
ATOM    755  O   THR 0 108     -10.244  -6.000  66.658  1.00  0.00           O  
ATOM    756  N   THR 0 109     -10.839  -4.235  65.392  1.00  0.00           N  
ATOM    757  CA  THR 0 109     -11.014  -5.068  64.212  1.00  0.00           C  
ATOM    758  CB  THR 0 109     -11.782  -4.322  63.121  1.00  0.00           C  
ATOM    759  OG1 THR 0 109     -11.011  -3.208  62.663  1.00  0.00           O  
ATOM    760  CG2 THR 0 109     -13.111  -3.828  63.656  1.00  0.00           C  
ATOM    761  C   THR 0 109      -9.686  -5.528  63.637  1.00  0.00           C  
ATOM    762  O   THR 0 109      -9.646  -6.542  62.933  1.00  0.00           O  
ATOM    763  N   LEU 0 110      -8.608  -4.799  63.908  1.00  0.06           N  
ATOM    764  CA  LEU 0 110      -7.291  -5.148  63.395  1.00  0.06           C  
ATOM    765  CB  LEU 0 110      -6.828  -6.485  63.964  1.00  0.06           C  
ATOM    766  CG  LEU 0 110      -6.936  -6.529  65.485  1.00  0.06           C  
ATOM    767  CD1 LEU 0 110      -6.540  -7.886  66.007  1.00  0.06           C  
ATOM    768  CD2 LEU 0 110      -6.066  -5.435  66.084  1.00  0.06           C  
ATOM    769  C   LEU 0 110      -7.286  -5.186  61.874  1.00  0.06           C  
ATOM    770  O   LEU 0 110      -6.498  -5.907  61.260  1.00  0.06           O  
ATOM    771  N   ASP 0 111      -8.184  -4.431  61.255  1.00  0.66           N  
ATOM    772  CA  ASP 0 111      -8.218  -4.281  59.812  1.00  0.66           C  
ATOM    773  CB  ASP 0 111      -9.327  -5.138  59.183  1.00  0.66           C  
ATOM    774  CG  ASP 0 111     -10.720  -4.738  59.626  1.00  0.66           C  
ATOM    775  OD1 ASP 0 111     -10.898  -3.632  60.179  1.00  0.66           O  
ATOM    776  OD2 ASP 0 111     -11.653  -5.541  59.410  1.00  0.66           O  
ATOM    777  C   ASP 0 111      -8.375  -2.802  59.490  1.00  0.66           C  
ATOM    778  O   ASP 0 111      -8.356  -1.942  60.375  1.00  0.66           O  
ATOM    779  N   SER 0 112      -8.509  -2.504  58.202  1.00  1.33           N  
ATOM    780  CA  SER 0 112      -8.483  -1.119  57.756  1.00  1.33           C  
ATOM    781  CB  SER 0 112      -8.405  -1.068  56.232  1.00  1.33           C  
ATOM    782  OG  SER 0 112      -9.522  -1.728  55.667  1.00  1.33           O  
ATOM    783  C   SER 0 112      -9.691  -0.320  58.220  1.00  1.33           C  
ATOM    784  O   SER 0 112      -9.715   0.899  58.019  1.00  1.33           O  
ATOM    785  N   LYS 0 113     -10.690  -0.964  58.821  1.00  1.85           N  
ATOM    786  CA  LYS 0 113     -11.887  -0.244  59.234  1.00  1.85           C  
ATOM    787  CB  LYS 0 113     -13.054  -1.218  59.400  1.00  1.85           C  
ATOM    788  CG  LYS 0 113     -14.395  -0.590  59.837  1.00  1.85           C  
ATOM    789  CD  LYS 0 113     -15.529  -1.621  59.987  1.00  1.85           C  
ATOM    790  CE  LYS 0 113     -16.851  -0.974  60.422  1.00  1.85           C  
ATOM    791  NZ  LYS 0 113     -17.896  -1.985  60.551  1.00  1.85           N  
ATOM    792  C   LYS 0 113     -11.687   0.534  60.525  1.00  1.85           C  
ATOM    793  O   LYS 0 113     -12.482   1.437  60.815  1.00  1.85           O  
ATOM    794  N   THR 0 114     -10.658   0.209  61.306  1.00  1.82           N  
ATOM    795  CA  THR 0 114     -10.425   0.896  62.564  1.00  1.82           C  
ATOM    796  CB  THR 0 114     -10.955   0.119  63.776  1.00  1.82           C  
ATOM    797  OG1 THR 0 114     -10.090  -0.996  64.046  1.00  1.82           O  
ATOM    798  CG2 THR 0 114     -12.359  -0.370  63.528  1.00  1.82           C  
ATOM    799  C   THR 0 114      -8.939   1.115  62.774  1.00  1.82           C  
ATOM    800  O   THR 0 114      -8.095   0.413  62.211  1.00  1.82           O  
ATOM    801  N   GLN 0 115      -8.629   2.084  63.626  1.00  2.32           N  
ATOM    802  CA  GLN 0 115      -7.248   2.298  64.002  1.00  2.32           C  
ATOM    803  CB  GLN 0 115      -7.073   3.614  64.744  1.00  2.32           C  
ATOM    804  CG  GLN 0 115      -7.440   4.816  63.936  1.00  2.32           C  
ATOM    805  CD  GLN 0 115      -6.985   6.096  64.583  1.00  2.32           C  
ATOM    806  OE1 GLN 0 115      -5.822   6.488  64.463  1.00  2.32           O  
ATOM    807  NE2 GLN 0 115      -7.893   6.744  65.306  1.00  2.32           N  
ATOM    808  C   GLN 0 115      -6.752   1.159  64.877  1.00  2.32           C  
ATOM    809  O   GLN 0 115      -7.516   0.498  65.589  1.00  2.32           O  
ATOM    810  N   SER 0 116      -5.447   0.942  64.812  1.00  2.88           N  
ATOM    811  CA  SER 0 116      -4.778  -0.034  65.642  1.00  2.88           C  
ATOM    812  CB  SER 0 116      -4.739  -1.415  64.984  1.00  2.88           C  
ATOM    813  OG  SER 0 116      -6.050  -1.919  64.792  1.00  2.88           O  
ATOM    814  C   SER 0 116      -3.382   0.482  65.929  1.00  2.88           C  
ATOM    815  O   SER 0 116      -2.828   1.322  65.201  1.00  2.88           O  
ATOM    816  N   LEU 0 117      -2.845  -0.042  67.021  1.00  1.83           N  
ATOM    817  CA  LEU 0 117      -1.557   0.319  67.568  1.00  1.83           C  
ATOM    818  CB  LEU 0 117      -1.666   0.476  69.080  1.00  1.83           C  
ATOM    819  CG  LEU 0 117      -0.363   0.611  69.860  1.00  1.83           C  
ATOM    820  CD1 LEU 0 117       0.314   1.924  69.506  1.00  1.83           C  
ATOM    821  CD2 LEU 0 117      -0.647   0.504  71.345  1.00  1.83           C  
ATOM    822  C   LEU 0 117      -0.571  -0.780  67.222  1.00  1.83           C  
ATOM    823  O   LEU 0 117      -0.842  -1.961  67.451  1.00  1.83           O  
ATOM    824  N   LEU 0 118       0.557  -0.388  66.660  1.00  2.59           N  
ATOM    825  CA  LEU 0 118       1.620  -1.297  66.282  1.00  2.59           C  
ATOM    826  CB  LEU 0 118       1.912  -1.191  64.792  1.00  2.59           C  
ATOM    827  CG  LEU 0 118       3.100  -2.000  64.279  1.00  2.59           C  
ATOM    828  CD1 LEU 0 118       2.834  -3.476  64.424  1.00  2.59           C  
ATOM    829  CD2 LEU 0 118       3.344  -1.616  62.836  1.00  2.59           C  
ATOM    830  C   LEU 0 118       2.847  -0.924  67.091  1.00  2.59           C  
ATOM    831  O   LEU 0 118       3.248   0.244  67.105  1.00  2.59           O  
ATOM    832  N   ILE 0 119       3.424  -1.904  67.777  1.00  1.12           N  
ATOM    833  CA  ILE 0 119       4.650  -1.722  68.538  1.00  1.12           C  
ATOM    834  CB  ILE 0 119       4.413  -1.874  70.049  1.00  1.12           C  
ATOM    835  CG1 ILE 0 119       3.399  -0.825  70.521  1.00  1.12           C  
ATOM    836  CG2 ILE 0 119       5.734  -1.749  70.783  1.00  1.12           C  
ATOM    837  CD1 ILE 0 119       2.899  -1.035  71.941  1.00  1.12           C  
ATOM    838  C   ILE 0 119       5.637  -2.751  68.023  1.00  1.12           C  
ATOM    839  O   ILE 0 119       5.374  -3.958  68.107  1.00  1.12           O  
ATOM    840  N   VAL 0 120       6.757  -2.277  67.473  1.00  0.86           N  
ATOM    841  CA  VAL 0 120       7.762  -3.143  66.874  1.00  0.86           C  
ATOM    842  CB  VAL 0 120       7.763  -3.064  65.335  1.00  0.86           C  
ATOM    843  CG1 VAL 0 120       8.933  -3.871  64.784  1.00  0.86           C  
ATOM    844  CG2 VAL 0 120       6.457  -3.560  64.767  1.00  0.86           C  
ATOM    845  C   VAL 0 120       9.140  -2.766  67.388  1.00  0.86           C  
ATOM    846  O   VAL 0 120       9.500  -1.586  67.434  1.00  0.86           O  
ATOM    847  N   ASN 0 121       9.924  -3.775  67.730  1.00  0.36           N  
ATOM    848  CA  ASN 0 121      11.308  -3.621  68.136  1.00  0.36           C  
ATOM    849  CB  ASN 0 121      11.556  -4.324  69.467  1.00  0.36           C  
ATOM    850  CG  ASN 0 121      11.126  -3.500  70.658  1.00  0.36           C  
ATOM    851  OD1 ASN 0 121      11.941  -2.862  71.317  1.00  0.36           O  
ATOM    852  ND2 ASN 0 121       9.826  -3.494  70.927  1.00  0.36           N  
ATOM    853  C   ASN 0 121      12.192  -4.237  67.065  1.00  0.36           C  
ATOM    854  O   ASN 0 121      11.808  -5.200  66.393  1.00  0.36           O  
ATOM    855  N   ASN 0 122      13.380  -3.676  66.903  1.00  0.29           N  
ATOM    856  CA  ASN 0 122      14.430  -4.371  66.181  1.00  0.29           C  
ATOM    857  CB  ASN 0 122      14.294  -4.161  64.664  1.00  0.29           C  
ATOM    858  CG  ASN 0 122      14.610  -2.754  64.209  1.00  0.29           C  
ATOM    859  OD1 ASN 0 122      15.300  -1.992  64.884  1.00  0.29           O  
ATOM    860  ND2 ASN 0 122      14.102  -2.407  63.027  1.00  0.29           N  
ATOM    861  C   ASN 0 122      15.753  -3.925  66.781  1.00  0.29           C  
ATOM    862  O   ASN 0 122      15.791  -3.280  67.835  1.00  0.29           O  
ATOM    863  N   ALA 0 123      16.845  -4.306  66.127  1.00  0.20           N  
ATOM    864  CA  ALA 0 123      18.153  -4.141  66.743  1.00  0.20           C  
ATOM    865  CB  ALA 0 123      19.232  -4.692  65.812  1.00  0.20           C  
ATOM    866  C   ALA 0 123      18.437  -2.689  67.090  1.00  0.20           C  
ATOM    867  O   ALA 0 123      19.106  -2.412  68.095  1.00  0.20           O  
ATOM    868  N   THR 0 124      17.913  -1.754  66.302  1.00  0.36           N  
ATOM    869  CA  THR 0 124      18.343  -0.367  66.371  1.00  0.36           C  
ATOM    870  CB  THR 0 124      18.580   0.173  64.959  1.00  0.36           C  
ATOM    871  OG1 THR 0 124      17.365   0.090  64.200  1.00  0.36           O  
ATOM    872  CG2 THR 0 124      19.670  -0.617  64.267  1.00  0.36           C  
ATOM    873  C   THR 0 124      17.361   0.552  67.076  1.00  0.36           C  
ATOM    874  O   THR 0 124      17.776   1.590  67.604  1.00  0.36           O  
ATOM    875  N   ASN 0 125      16.076   0.221  67.097  1.00  1.34           N  
ATOM    876  CA  ASN 0 125      15.111   1.137  67.687  1.00  1.34           C  
ATOM    877  CB  ASN 0 125      14.967   2.404  66.829  1.00  1.34           C  
ATOM    878  CG  ASN 0 125      14.647   2.101  65.371  1.00  1.34           C  
ATOM    879  OD1 ASN 0 125      13.803   1.258  65.065  1.00  1.34           O  
ATOM    880  ND2 ASN 0 125      15.337   2.786  64.463  1.00  1.34           N  
ATOM    881  C   ASN 0 125      13.774   0.439  67.863  1.00  1.34           C  
ATOM    882  O   ASN 0 125      13.577  -0.701  67.432  1.00  1.34           O  
ATOM    883  N   VAL 0 126      12.878   1.129  68.562  1.00  0.63           N  
ATOM    884  CA  VAL 0 126      11.475   0.766  68.645  1.00  0.63           C  
ATOM    885  CB  VAL 0 126      10.930   0.775  70.082  1.00  0.63           C  
ATOM    886  CG1 VAL 0 126       9.488   0.280  70.112  1.00  0.63           C  
ATOM    887  CG2 VAL 0 126      11.780  -0.072  70.948  1.00  0.63           C  
ATOM    888  C   VAL 0 126      10.702   1.768  67.814  1.00  0.63           C  
ATOM    889  O   VAL 0 126      10.966   2.978  67.877  1.00  0.63           O  
ATOM    890  N   VAL 0 127       9.731   1.266  67.064  1.00  3.55           N  
ATOM    891  CA  VAL 0 127       8.803   2.089  66.310  1.00  3.55           C  
ATOM    892  CB  VAL 0 127       8.941   1.845  64.798  1.00  3.55           C  
ATOM    893  CG1 VAL 0 127       7.987   2.727  64.032  1.00  3.55           C  
ATOM    894  CG2 VAL 0 127      10.388   2.109  64.365  1.00  3.55           C  
ATOM    895  C   VAL 0 127       7.407   1.765  66.819  1.00  3.55           C  
ATOM    896  O   VAL 0 127       7.064   0.592  67.024  1.00  3.55           O  
ATOM    897  N   ILE 0 128       6.620   2.808  67.066  1.00  5.39           N  
ATOM    898  CA  ILE 0 128       5.247   2.682  67.529  1.00  5.39           C  
ATOM    899  CB  ILE 0 128       5.089   3.101  69.000  1.00  5.39           C  
ATOM    900  CG1 ILE 0 128       5.986   2.236  69.888  1.00  5.39           C  
ATOM    901  CG2 ILE 0 128       3.641   2.980  69.440  1.00  5.39           C  
ATOM    902  CD1 ILE 0 128       5.915   2.577  71.358  1.00  5.39           C  
ATOM    903  C   ILE 0 128       4.398   3.554  66.618  1.00  5.39           C  
ATOM    904  O   ILE 0 128       4.665   4.753  66.475  1.00  5.39           O  
ATOM    905  N   LYS 0 129       3.396   2.953  65.988  1.00  7.92           N  
ATOM    906  CA  LYS 0 129       2.540   3.661  65.048  1.00  7.92           C  
ATOM    907  CB  LYS 0 129       2.821   3.238  63.589  1.00  7.92           C  
ATOM    908  CG  LYS 0 129       4.128   3.766  63.007  1.00  7.92           C  
ATOM    909  CD  LYS 0 129       4.269   3.422  61.524  1.00  7.92           C  
ATOM    910  CE  LYS 0 129       5.569   3.983  60.952  1.00  7.92           C  
ATOM    911  NZ  LYS 0 129       5.790   3.618  59.526  1.00  7.92           N  
ATOM    912  C   LYS 0 129       1.080   3.394  65.380  1.00  7.92           C  
ATOM    913  O   LYS 0 129       0.737   2.356  65.944  1.00  7.92           O  
ATOM    914  N   VAL 0 130       0.218   4.346  65.045  1.00  6.05           N  
ATOM    915  CA  VAL 0 130      -1.226   4.152  65.137  1.00  6.05           C  
ATOM    916  CB  VAL 0 130      -1.880   4.997  66.231  1.00  6.05           C  
ATOM    917  CG1 VAL 0 130      -3.391   4.804  66.194  1.00  6.05           C  
ATOM    918  CG2 VAL 0 130      -1.352   4.591  67.580  1.00  6.05           C  
ATOM    919  C   VAL 0 130      -1.826   4.484  63.787  1.00  6.05           C  
ATOM    920  O   VAL 0 130      -1.825   5.650  63.367  1.00  6.05           O  
ATOM    921  N   CYS 0 131      -2.363   3.471  63.119  1.00 15.77           N  
ATOM    922  CA  CYS 0 131      -2.880   3.683  61.778  1.00 15.77           C  
ATOM    923  CB  CYS 0 131      -1.820   3.380  60.706  1.00 15.77           C  
ATOM    924  SG  CYS 0 131      -0.252   4.251  60.911  1.00 15.77           S  
ATOM    925  C   CYS 0 131      -4.095   2.799  61.557  1.00 15.77           C  
ATOM    926  O   CYS 0 131      -4.375   1.884  62.330  1.00 15.77           O  
ATOM    927  N   GLU 0 132      -4.823   3.088  60.484  1.00  5.72           N  
ATOM    928  CA  GLU 0 132      -5.786   2.135  59.940  1.00  5.72           C  
ATOM    929  CB  GLU 0 132      -6.856   2.840  59.119  1.00  5.72           C  
ATOM    930  CG  GLU 0 132      -7.649   3.838  59.956  1.00  5.72           C  
ATOM    931  CD  GLU 0 132      -8.822   4.444  59.209  1.00  5.72           C  
ATOM    932  OE1 GLU 0 132      -8.934   4.217  57.987  1.00  5.72           O  
ATOM    933  OE2 GLU 0 132      -9.632   5.148  59.848  1.00  5.72           O  
ATOM    934  C   GLU 0 132      -4.954   1.136  59.145  1.00  5.72           C  
ATOM    935  O   GLU 0 132      -4.582   1.377  57.989  1.00  5.72           O  
ATOM    936  N   PHE 0 133      -4.590   0.041  59.827  1.00  1.59           N  
ATOM    937  CA  PHE 0 133      -3.791  -1.036  59.261  1.00  1.59           C  
ATOM    938  CB  PHE 0 133      -2.889  -1.683  60.319  1.00  1.59           C  
ATOM    939  CG  PHE 0 133      -1.747  -0.833  60.789  1.00  1.59           C  
ATOM    940  CD1 PHE 0 133      -0.607  -0.688  60.020  1.00  1.59           C  
ATOM    941  CD2 PHE 0 133      -1.798  -0.214  62.026  1.00  1.59           C  
ATOM    942  CE1 PHE 0 133       0.452   0.085  60.466  1.00  1.59           C  
ATOM    943  CE2 PHE 0 133      -0.746   0.557  62.474  1.00  1.59           C  
ATOM    944  CZ  PHE 0 133       0.381   0.707  61.692  1.00  1.59           C  
ATOM    945  C   PHE 0 133      -4.708  -2.126  58.723  1.00  1.59           C  
ATOM    946  O   PHE 0 133      -5.706  -2.473  59.357  1.00  1.59           O  
ATOM    947  N   GLN 0 134      -4.344  -2.700  57.582  1.00  0.84           N  
ATOM    948  CA  GLN 0 134      -4.928  -3.959  57.123  1.00  0.84           C  
ATOM    949  CB  GLN 0 134      -5.283  -3.899  55.643  1.00  0.84           C  
ATOM    950  CG  GLN 0 134      -5.981  -5.154  55.128  1.00  0.84           C  
ATOM    951  CD  GLN 0 134      -7.313  -5.407  55.813  1.00  0.84           C  
ATOM    952  OE1 GLN 0 134      -8.176  -4.530  55.870  1.00  0.84           O  
ATOM    953  NE2 GLN 0 134      -7.488  -6.614  56.332  1.00  0.84           N  
ATOM    954  C   GLN 0 134      -3.891  -5.035  57.436  1.00  0.84           C  
ATOM    955  O   GLN 0 134      -2.903  -5.190  56.709  1.00  0.84           O  
ATOM    956  N   PHE 0 135      -4.107  -5.762  58.534  1.00  0.09           N  
ATOM    957  CA  PHE 0 135      -3.094  -6.674  59.051  1.00  0.09           C  
ATOM    958  CB  PHE 0 135      -3.265  -6.890  60.561  1.00  0.09           C  
ATOM    959  CG  PHE 0 135      -2.818  -5.740  61.414  1.00  0.09           C  
ATOM    960  CD1 PHE 0 135      -1.485  -5.369  61.460  1.00  0.09           C  
ATOM    961  CD2 PHE 0 135      -3.729  -5.048  62.194  1.00  0.09           C  
ATOM    962  CE1 PHE 0 135      -1.075  -4.312  62.251  1.00  0.09           C  
ATOM    963  CE2 PHE 0 135      -3.324  -3.993  62.986  1.00  0.09           C  
ATOM    964  CZ  PHE 0 135      -1.991  -3.625  63.014  1.00  0.09           C  
ATOM    965  C   PHE 0 135      -3.149  -8.037  58.371  1.00  0.09           C  
ATOM    966  O   PHE 0 135      -4.229  -8.567  58.092  1.00  0.09           O  
ATOM    967  N   CYS 0 136      -1.970  -8.614  58.130  1.00  0.00           N  
ATOM    968  CA  CYS 0 136      -1.890  -9.986  57.651  1.00  0.00           C  
ATOM    969  CB  CYS 0 136      -0.435 -10.386  57.400  1.00  0.00           C  
ATOM    970  SG  CYS 0 136       0.502  -9.398  56.190  1.00  0.00           S  
ATOM    971  C   CYS 0 136      -2.499 -10.930  58.686  1.00  0.00           C  
ATOM    972  O   CYS 0 136      -2.391 -10.713  59.898  1.00  0.00           O  
ATOM    973  N   ASN 0 137      -3.146 -11.994  58.203  1.00  0.00           N  
ATOM    974  CA  ASN 0 137      -3.718 -12.970  59.126  1.00  0.00           C  
ATOM    975  CB  ASN 0 137      -4.415 -14.092  58.357  1.00  0.00           C  
ATOM    976  CG  ASN 0 137      -5.708 -13.647  57.717  1.00  0.00           C  
ATOM    977  OD1 ASN 0 137      -6.321 -12.667  58.139  1.00  0.00           O  
ATOM    978  ND2 ASN 0 137      -6.134 -14.368  56.688  1.00  0.00           N  
ATOM    979  C   ASN 0 137      -2.657 -13.573  60.038  1.00  0.00           C  
ATOM    980  O   ASN 0 137      -2.966 -13.992  61.160  1.00  0.00           O  
ATOM    981  N   ASP 0 138      -1.412 -13.638  59.576  1.00  0.00           N  
ATOM    982  CA  ASP 0 138      -0.317 -14.254  60.324  1.00  0.00           C  
ATOM    983  CB  ASP 0 138       0.024 -15.621  59.735  1.00  0.00           C  
ATOM    984  CG  ASP 0 138      -1.136 -16.599  59.824  1.00  0.00           C  
ATOM    985  OD1 ASP 0 138      -1.819 -16.621  60.871  1.00  0.00           O  
ATOM    986  OD2 ASP 0 138      -1.363 -17.348  58.851  1.00  0.00           O  
ATOM    987  C   ASP 0 138       0.892 -13.326  60.312  1.00  0.00           C  
ATOM    988  O   ASP 0 138       1.952 -13.662  59.778  1.00  0.00           O  
ATOM    989  N   PRO 0 139       0.771 -12.154  60.931  1.00  0.00           N  
ATOM    990  CA  PRO 0 139       1.844 -11.155  60.838  1.00  0.00           C  
ATOM    991  CD  PRO 0 139      -0.221 -11.819  61.971  1.00  0.00           C  
ATOM    992  CB  PRO 0 139       1.271  -9.949  61.591  1.00  0.00           C  
ATOM    993  CG  PRO 0 139       0.350 -10.561  62.608  1.00  0.00           C  
ATOM    994  C   PRO 0 139       3.124 -11.652  61.486  1.00  0.00           C  
ATOM    995  O   PRO 0 139       3.102 -12.449  62.426  1.00  0.00           O  
ATOM    996  N   PHE 0 140       4.250 -11.154  60.986  1.00  0.00           N  
ATOM    997  CA  PHE 0 140       5.540 -11.513  61.557  1.00  0.00           C  
ATOM    998  CB  PHE 0 140       5.854 -12.988  61.339  1.00  0.00           C  
ATOM    999  CG  PHE 0 140       6.240 -13.297  59.930  1.00  0.00           C  
ATOM   1000  CD1 PHE 0 140       5.269 -13.462  58.955  1.00  0.00           C  
ATOM   1001  CD2 PHE 0 140       7.575 -13.379  59.560  1.00  0.00           C  
ATOM   1002  CE1 PHE 0 140       5.617 -13.729  57.655  1.00  0.00           C  
ATOM   1003  CE2 PHE 0 140       7.926 -13.645  58.255  1.00  0.00           C  
ATOM   1004  CZ  PHE 0 140       6.947 -13.818  57.303  1.00  0.00           C  
ATOM   1005  C   PHE 0 140       6.629 -10.663  60.920  1.00  0.00           C  
ATOM   1006  O   PHE 0 140       6.414 -10.002  59.900  1.00  0.00           O  
ATOM   1007  N   LEU 0 141       7.812 -10.711  61.531  1.00  0.00           N  
ATOM   1008  CA  LEU 0 141       9.014 -10.100  60.986  1.00  0.00           C  
ATOM   1009  CB  LEU 0 141       9.697  -9.191  62.000  1.00  0.00           C  
ATOM   1010  CG  LEU 0 141       9.092  -7.818  62.250  1.00  0.00           C  
ATOM   1011  CD1 LEU 0 141       7.886  -7.988  63.140  1.00  0.00           C  
ATOM   1012  CD2 LEU 0 141      10.133  -6.919  62.877  1.00  0.00           C  
ATOM   1013  C   LEU 0 141       9.998 -11.182  60.571  1.00  0.00           C  
ATOM   1014  O   LEU 0 141      10.136 -12.205  61.247  1.00  0.00           O  
ATOM   1015  N   GLY 0 142      10.703 -10.932  59.478  1.00  0.00           N  
ATOM   1016  CA  GLY 0 142      11.687 -11.859  58.962  1.00  0.00           C  
ATOM   1017  C   GLY 0 142      13.089 -11.497  59.414  1.00  0.00           C  
ATOM   1018  O   GLY 0 142      13.429 -10.327  59.574  1.00  0.00           O  
ATOM   1019  N   VAL 0 143      13.906 -12.530  59.604  1.00  0.00           N  
ATOM   1020  CA  VAL 0 143      15.309 -12.395  59.967  1.00  0.00           C  
ATOM   1021  CB  VAL 0 143      15.490 -12.382  61.506  1.00  0.00           C  
ATOM   1022  CG1 VAL 0 143      15.278 -13.768  62.089  1.00  0.00           C  
ATOM   1023  CG2 VAL 0 143      16.843 -11.804  61.896  1.00  0.00           C  
ATOM   1024  C   VAL 0 143      16.027 -13.555  59.288  1.00  0.00           C  
ATOM   1025  O   VAL 0 143      15.438 -14.613  59.043  1.00  0.00           O  
ATOM   1026  N   TYR 0 144      17.287 -13.334  58.929  1.00  0.00           N  
ATOM   1027  CA  TYR 0 144      18.078 -14.368  58.276  1.00  0.00           C  
ATOM   1028  CB  TYR 0 144      18.034 -14.249  56.751  1.00  0.00           C  
ATOM   1029  CG  TYR 0 144      18.835 -13.083  56.229  1.00  0.00           C  
ATOM   1030  CD1 TYR 0 144      18.296 -11.806  56.190  1.00  0.00           C  
ATOM   1031  CD2 TYR 0 144      20.144 -13.255  55.796  1.00  0.00           C  
ATOM   1032  CE1 TYR 0 144      19.031 -10.737  55.723  1.00  0.00           C  
ATOM   1033  CE2 TYR 0 144      20.886 -12.189  55.330  1.00  0.00           C  
ATOM   1034  CZ  TYR 0 144      20.325 -10.933  55.295  1.00  0.00           C  
ATOM   1035  OH  TYR 0 144      21.066  -9.871  54.829  1.00  0.00           O  
ATOM   1036  C   TYR 0 144      19.519 -14.274  58.756  1.00  0.00           C  
ATOM   1037  O   TYR 0 144      19.936 -13.272  59.347  1.00  0.00           O  
ATOM   1038  N   TYR 0 145      20.292 -15.331  58.496  1.00  0.00           N  
ATOM   1039  CA  TYR 0 145      21.701 -15.371  58.874  1.00  0.00           C  
ATOM   1040  CB  TYR 0 145      22.111 -16.746  59.397  1.00  0.00           C  
ATOM   1041  CG  TYR 0 145      23.478 -16.731  60.062  1.00  0.00           C  
ATOM   1042  CD1 TYR 0 145      23.650 -16.234  61.352  1.00  0.00           C  
ATOM   1043  CD2 TYR 0 145      24.599 -17.190  59.388  1.00  0.00           C  
ATOM   1044  CE1 TYR 0 145      24.901 -16.213  61.951  1.00  0.00           C  
ATOM   1045  CE2 TYR 0 145      25.846 -17.172  59.974  1.00  0.00           C  
ATOM   1046  CZ  TYR 0 145      25.997 -16.686  61.250  1.00  0.00           C  
ATOM   1047  OH  TYR 0 145      27.255 -16.680  61.812  1.00  0.00           O  
ATOM   1048  C   TYR 0 145      22.559 -14.969  57.676  1.00  0.00           C  
ATOM   1049  O   TYR 0 145      22.677 -15.722  56.704  1.00  0.00           O  
ATOM   1050  N   HIS 0 146      23.137 -13.768  57.751  1.00  0.00           N  
ATOM   1051  CA  HIS 0 146      24.051 -13.236  56.748  1.00  0.00           C  
ATOM   1052  ND1 HIS 0 146      26.233 -11.174  55.599  1.00  0.00           N  
ATOM   1053  CG  HIS 0 146      24.894 -11.002  55.874  1.00  0.00           C  
ATOM   1054  CB  HIS 0 146      24.194 -11.729  56.973  1.00  0.00           C  
ATOM   1055  NE2 HIS 0 146      25.514  -9.697  54.223  1.00  0.00           N  
ATOM   1056  CD2 HIS 0 146      24.451 -10.054  55.015  1.00  0.00           C  
ATOM   1057  CE1 HIS 0 146      26.576 -10.388  54.594  1.00  0.00           C  
ATOM   1058  C   HIS 0 146      25.388 -13.955  56.881  1.00  0.00           C  
ATOM   1059  O   HIS 0 146      26.062 -13.837  57.920  1.00  0.00           O  
ATOM   1060  N   LYS 0 147      25.765 -14.687  55.819  1.00  0.00           N  
ATOM   1061  CA  LYS 0 147      26.860 -15.645  55.899  1.00  0.00           C  
ATOM   1062  CB  LYS 0 147      26.780 -16.653  54.749  1.00  0.00           C  
ATOM   1063  CG  LYS 0 147      27.353 -16.142  53.427  1.00  0.00           C  
ATOM   1064  CD  LYS 0 147      27.186 -17.146  52.275  1.00  0.00           C  
ATOM   1065  CE  LYS 0 147      27.962 -16.689  51.039  1.00  0.00           C  
ATOM   1066  NZ  LYS 0 147      27.549 -17.385  49.785  1.00  0.00           N  
ATOM   1067  C   LYS 0 147      28.228 -14.978  55.870  1.00  0.00           C  
ATOM   1068  O   LYS 0 147      29.192 -15.537  56.403  1.00  0.00           O  
ATOM   1069  N   ASN 0 148      28.350 -13.820  55.223  1.00  0.00           N  
ATOM   1070  CA  ASN 0 148      29.647 -13.153  55.181  1.00  0.00           C  
ATOM   1071  CB  ASN 0 148      29.750 -12.259  53.949  1.00  0.00           C  
ATOM   1072  CG  ASN 0 148      30.062 -13.048  52.695  1.00  0.00           C  
ATOM   1073  OD1 ASN 0 148      30.348 -14.244  52.762  1.00  0.00           O  
ATOM   1074  ND2 ASN 0 148      30.027 -12.383  51.549  1.00  0.00           N  
ATOM   1075  C   ASN 0 148      29.893 -12.355  56.456  1.00  0.00           C  
ATOM   1076  O   ASN 0 148      30.924 -12.528  57.116  1.00  0.00           O  
ATOM   1077  N   ASN 0 149      28.954 -11.484  56.831  1.00  0.00           N  
ATOM   1078  CA  ASN 0 149      29.060 -10.818  58.123  1.00  0.00           C  
ATOM   1079  CB  ASN 0 149      28.062  -9.661  58.196  1.00  0.00           C  
ATOM   1080  CG  ASN 0 149      28.722  -8.306  57.960  1.00  0.00           C  
ATOM   1081  OD1 ASN 0 149      29.030  -7.576  58.903  1.00  0.00           O  
ATOM   1082  ND2 ASN 0 149      28.946  -7.973  56.685  1.00  0.00           N  
ATOM   1083  C   ASN 0 149      28.842 -11.788  59.276  1.00  0.00           C  
ATOM   1084  O   ASN 0 149      29.043 -11.404  60.433  1.00  0.00           O  
ATOM   1085  N   LYS 0 150      28.456 -13.027  58.983  1.00  0.00           N  
ATOM   1086  CA  LYS 0 150      28.222 -14.064  59.983  1.00  0.00           C  
ATOM   1087  CB  LYS 0 150      29.539 -14.687  60.443  1.00  0.00           C  
ATOM   1088  CG  LYS 0 150      29.419 -15.801  61.505  1.00  0.00           C  
ATOM   1089  CD  LYS 0 150      30.779 -16.388  61.927  1.00  0.00           C  
ATOM   1090  CE  LYS 0 150      30.635 -17.493  62.982  1.00  0.00           C  
ATOM   1091  NZ  LYS 0 150      31.945 -18.020  63.352  1.00  0.00           N  
ATOM   1092  C   LYS 0 150      27.439 -13.507  61.167  1.00  0.00           C  
ATOM   1093  O   LYS 0 150      27.900 -13.492  62.310  1.00  0.00           O  
ATOM   1094  N   SER 0 151      26.228 -13.037  60.873  1.00  0.00           N  
ATOM   1095  CA  SER 0 151      25.383 -12.532  61.951  1.00  0.00           C  
ATOM   1096  CB  SER 0 151      25.860 -11.161  62.449  1.00  0.00           C  
ATOM   1097  OG  SER 0 151      25.720 -10.166  61.450  1.00  0.00           O  
ATOM   1098  C   SER 0 151      23.945 -12.457  61.466  1.00  0.00           C  
ATOM   1099  O   SER 0 151      23.675 -12.535  60.268  1.00  0.00           O  
ATOM   1100  N   TRP 0 152      23.020 -12.311  62.415  1.00  0.00           N  
ATOM   1101  CA  TRP 0 152      21.601 -12.245  62.083  1.00  0.00           C  
ATOM   1102  CB  TRP 0 152      20.756 -12.735  63.263  1.00  0.00           C  
ATOM   1103  CG  TRP 0 152      20.872 -14.220  63.458  1.00  0.00           C  
ATOM   1104  CD2 TRP 0 152      20.086 -15.246  62.830  1.00  0.00           C  
ATOM   1105  CD1 TRP 0 152      21.758 -14.864  64.269  1.00  0.00           C  
ATOM   1106  NE1 TRP 0 152      21.582 -16.223  64.180  1.00  0.00           N  
ATOM   1107  CE2 TRP 0 152      20.557 -16.485  63.310  1.00  0.00           C  
ATOM   1108  CE3 TRP 0 152      19.025 -15.235  61.920  1.00  0.00           C  
ATOM   1109  CZ2 TRP 0 152      20.011 -17.701  62.906  1.00  0.00           C  
ATOM   1110  CZ3 TRP 0 152      18.482 -16.450  61.517  1.00  0.00           C  
ATOM   1111  CH2 TRP 0 152      18.979 -17.664  62.011  1.00  0.00           C  
ATOM   1112  C   TRP 0 152      21.212 -10.826  61.693  1.00  0.00           C  
ATOM   1113  O   TRP 0 152      21.722  -9.850  62.251  1.00  0.00           O  
ATOM   1114  N   MET 0 153      20.310 -10.719  60.716  1.00  0.00           N  
ATOM   1115  CA  MET 0 153      19.895  -9.426  60.194  1.00  0.00           C  
ATOM   1116  CB  MET 0 153      20.748  -9.008  58.986  1.00  0.00           C  
ATOM   1117  CG  MET 0 153      22.226  -8.801  59.293  1.00  0.00           C  
ATOM   1118  SD  MET 0 153      23.135  -8.082  57.904  1.00  0.00           S  
ATOM   1119  CE  MET 0 153      24.832  -8.220  58.469  1.00  0.00           C  
ATOM   1120  C   MET 0 153      18.423  -9.479  59.807  1.00  0.00           C  
ATOM   1121  O   MET 0 153      17.859 -10.548  59.559  1.00  0.00           O  
ATOM   1122  N   GLU 0 154      17.809  -8.298  59.758  1.00  0.00           N  
ATOM   1123  CA  GLU 0 154      16.397  -8.173  59.433  1.00  0.00           C  
ATOM   1124  CB  GLU 0 154      15.885  -6.789  59.832  1.00  0.00           C  
ATOM   1125  CG  GLU 0 154      16.195  -6.376  61.266  1.00  0.00           C  
ATOM   1126  CD  GLU 0 154      15.323  -7.075  62.286  1.00  0.00           C  
ATOM   1127  OE1 GLU 0 154      14.106  -7.210  62.036  1.00  0.00           O  
ATOM   1128  OE2 GLU 0 154      15.851  -7.478  63.345  1.00  0.00           O  
ATOM   1129  C   GLU 0 154      16.195  -8.375  57.937  1.00  0.00           C  
ATOM   1130  O   GLU 0 154      16.944  -7.836  57.116  1.00  0.00           O  
ATOM   1131  N   SER 0 155      15.149  -9.120  57.583  1.00  0.00           N  
ATOM   1132  CA  SER 0 155      14.913  -9.415  56.149  1.00  0.00           C  
ATOM   1133  CB  SER 0 155      14.617 -10.876  55.937  1.00  0.00           C  
ATOM   1134  OG  SER 0 155      13.255 -11.169  56.196  1.00  0.00           O  
ATOM   1135  C   SER 0 155      13.806  -8.531  55.581  1.00  0.00           C  
ATOM   1136  O   SER 0 155      14.141  -7.620  54.803  1.00  0.00           O  
ATOM   1137  N   GLU 0 156      12.553  -8.759  55.979  1.00  0.00           N  
ATOM   1138  CA  GLU 0 156      11.420  -8.060  55.390  1.00  0.00           C  
ATOM   1139  CB  GLU 0 156      10.989  -8.747  54.086  1.00  0.00           C  
ATOM   1140  CG  GLU 0 156      11.794  -8.427  52.796  1.00  0.00           C  
ATOM   1141  CD  GLU 0 156      11.882  -6.959  52.410  1.00  0.00           C  
ATOM   1142  OE1 GLU 0 156      10.885  -6.226  52.575  1.00  0.00           O  
ATOM   1143  OE2 GLU 0 156      12.947  -6.546  51.901  1.00  0.00           O  
ATOM   1144  C   GLU 0 156      10.293  -8.093  56.413  1.00  0.00           C  
ATOM   1145  O   GLU 0 156      10.094  -9.109  57.087  1.00  0.00           O  
ATOM   1146  N   PHE 0 157       9.581  -6.979  56.554  1.00  0.00           N  
ATOM   1147  CA  PHE 0 157       8.377  -6.968  57.371  1.00  0.00           C  
ATOM   1148  CB  PHE 0 157       7.958  -5.538  57.704  1.00  0.00           C  
ATOM   1149  CG  PHE 0 157       8.674  -4.955  58.890  1.00  0.00           C  
ATOM   1150  CD1 PHE 0 157      10.004  -4.581  58.789  1.00  0.00           C  
ATOM   1151  CD2 PHE 0 157       8.021  -4.771  60.097  1.00  0.00           C  
ATOM   1152  CE1 PHE 0 157      10.671  -4.040  59.869  1.00  0.00           C  
ATOM   1153  CE2 PHE 0 157       8.683  -4.229  61.181  1.00  0.00           C  
ATOM   1154  CZ  PHE 0 157      10.009  -3.864  61.067  1.00  0.00           C  
ATOM   1155  C   PHE 0 157       7.260  -7.674  56.615  1.00  0.00           C  
ATOM   1156  O   PHE 0 157       7.127  -7.520  55.399  1.00  0.00           O  
ATOM   1157  N   ARG 0 158       6.474  -8.474  57.330  1.00  0.00           N  
ATOM   1158  CA  ARG 0 158       5.306  -9.123  56.746  1.00  0.00           C  
ATOM   1159  CB  ARG 0 158       5.589 -10.573  56.361  1.00  0.00           C  
ATOM   1160  CG  ARG 0 158       6.531 -10.723  55.172  1.00  0.00           C  
ATOM   1161  CD  ARG 0 158       5.864 -10.299  53.872  1.00  0.00           C  
ATOM   1162  NE  ARG 0 158       6.709 -10.537  52.704  1.00  0.00           N  
ATOM   1163  CZ  ARG 0 158       7.568  -9.656  52.199  1.00  0.00           C  
ATOM   1164  NH1 ARG 0 158       7.712  -8.464  52.758  1.00  0.00           N  
ATOM   1165  NH2 ARG 0 158       8.286  -9.973  51.132  1.00  0.00           N  
ATOM   1166  C   ARG 0 158       4.161  -9.012  57.753  1.00  0.00           C  
ATOM   1167  O   ARG 0 158       3.576 -10.000  58.197  1.00  0.00           O  
ATOM   1168  N   VAL 0 159       3.847  -7.776  58.123  1.00  0.00           N  
ATOM   1169  CA  VAL 0 159       2.877  -7.493  59.164  1.00  0.00           C  
ATOM   1170  CB  VAL 0 159       3.467  -6.462  60.151  1.00  0.00           C  
ATOM   1171  CG1 VAL 0 159       2.443  -6.100  61.217  1.00  0.00           C  
ATOM   1172  CG2 VAL 0 159       4.746  -7.000  60.789  1.00  0.00           C  
ATOM   1173  C   VAL 0 159       1.552  -7.025  58.585  1.00  0.00           C  
ATOM   1174  O   VAL 0 159       0.499  -7.550  58.941  1.00  0.00           O  
ATOM   1175  N   TYR 0 160       1.572  -6.063  57.663  1.00  0.20           N  
ATOM   1176  CA  TYR 0 160       0.326  -5.502  57.159  1.00  0.20           C  
ATOM   1177  CB  TYR 0 160      -0.018  -4.213  57.907  1.00  0.20           C  
ATOM   1178  CG  TYR 0 160       1.081  -3.176  57.881  1.00  0.20           C  
ATOM   1179  CD1 TYR 0 160       1.150  -2.235  56.862  1.00  0.20           C  
ATOM   1180  CD2 TYR 0 160       2.055  -3.144  58.872  1.00  0.20           C  
ATOM   1181  CE1 TYR 0 160       2.149  -1.288  56.836  1.00  0.20           C  
ATOM   1182  CE2 TYR 0 160       3.062  -2.200  58.852  1.00  0.20           C  
ATOM   1183  CZ  TYR 0 160       3.104  -1.275  57.831  1.00  0.20           C  
ATOM   1184  OH  TYR 0 160       4.105  -0.330  57.805  1.00  0.20           O  
ATOM   1185  C   TYR 0 160       0.374  -5.241  55.661  1.00  0.20           C  
ATOM   1186  O   TYR 0 160       1.427  -4.946  55.087  1.00  0.20           O  
ATOM   1187  N   SER 0 161      -0.808  -5.364  55.041  1.00  0.18           N  
ATOM   1188  CA  SER 0 161      -0.967  -5.164  53.608  1.00  0.18           C  
ATOM   1189  CB  SER 0 161      -2.304  -5.748  53.139  1.00  0.18           C  
ATOM   1190  OG  SER 0 161      -2.410  -7.125  53.420  1.00  0.18           O  
ATOM   1191  C   SER 0 161      -0.933  -3.692  53.229  1.00  0.18           C  
ATOM   1192  O   SER 0 161      -0.490  -3.347  52.126  1.00  0.18           O  
ATOM   1193  N   SER 0 162      -1.431  -2.829  54.108  1.00  2.60           N  
ATOM   1194  CA  SER 0 162      -1.583  -1.410  53.825  1.00  2.60           C  
ATOM   1195  CB  SER 0 162      -2.714  -1.155  52.827  1.00  2.60           C  
ATOM   1196  OG  SER 0 162      -3.966  -1.541  53.369  1.00  2.60           O  
ATOM   1197  C   SER 0 162      -1.849  -0.697  55.140  1.00  2.60           C  
ATOM   1198  O   SER 0 162      -2.247  -1.316  56.132  1.00  2.60           O  
ATOM   1199  N   ALA 0 163      -1.624   0.615  55.134  1.00 20.23           N  
ATOM   1200  CA  ALA 0 163      -1.791   1.425  56.332  1.00 20.23           C  
ATOM   1201  CB  ALA 0 163      -0.545   1.357  57.220  1.00 20.23           C  
ATOM   1202  C   ALA 0 163      -2.057   2.856  55.905  1.00 20.23           C  
ATOM   1203  O   ALA 0 163      -1.280   3.424  55.132  1.00 20.23           O  
ATOM   1204  N   ASN 0 164      -3.098   3.500  56.477  1.00 55.11           N  
ATOM   1205  CA  ASN 0 164      -3.406   4.860  56.114  1.00 55.11           C  
ATOM   1206  CB  ASN 0 164      -4.425   4.954  54.968  1.00 55.11           C  
ATOM   1207  CG  ASN 0 164      -3.721   4.535  53.687  1.00 55.11           C  
ATOM   1208  OD1 ASN 0 164      -2.849   5.247  53.194  1.00 55.11           O  
ATOM   1209  ND2 ASN 0 164      -4.098   3.351  53.133  1.00 55.11           N  
ATOM   1210  C   ASN 0 164      -4.014   5.554  57.307  1.00 55.11           C  
ATOM   1211  O   ASN 0 164      -4.146   4.956  58.374  1.00 55.11           O  
ATOM   1212  N   ASN 0 165      -4.393   6.850  57.143  1.00 73.13           N  
ATOM   1213  CA  ASN 0 165      -5.038   7.631  58.174  1.00 73.13           C  
ATOM   1214  CB  ASN 0 165      -6.430   7.090  58.567  1.00 73.13           C  
ATOM   1215  CG  ASN 0 165      -7.436   7.395  57.462  1.00 73.13           C  
ATOM   1216  OD1 ASN 0 165      -8.317   8.236  57.632  1.00 73.13           O  
ATOM   1217  ND2 ASN 0 165      -7.308   6.695  56.302  1.00 73.13           N  
ATOM   1218  C   ASN 0 165      -4.199   7.596  59.403  1.00 73.13           C  
ATOM   1219  O   ASN 0 165      -4.710   7.424  60.507  1.00 73.13           O  
ATOM   1220  N   CYS 0 166      -2.887   7.837  59.261  1.00120.35           N  
ATOM   1221  CA  CYS 0 166      -2.039   7.577  60.377  1.00120.35           C  
ATOM   1222  CB  CYS 0 166      -0.714   7.038  59.904  1.00120.35           C  
ATOM   1223  SG  CYS 0 166      -0.053   6.219  61.325  1.00120.35           S  
ATOM   1224  C   CYS 0 166      -1.808   8.778  61.256  1.00120.35           C  
ATOM   1225  O   CYS 0 166      -1.242   9.786  60.835  1.00120.35           O  
ATOM   1226  N   THR 0 167      -2.327   8.676  62.502  1.00 85.96           N  
ATOM   1227  CA  THR 0 167      -2.299   9.648  63.567  1.00 85.96           C  
ATOM   1228  CB  THR 0 167      -3.501   9.535  64.447  1.00 85.96           C  
ATOM   1229  OG1 THR 0 167      -3.549   8.251  65.050  1.00 85.96           O  
ATOM   1230  CG2 THR 0 167      -4.743   9.774  63.572  1.00 85.96           C  
ATOM   1231  C   THR 0 167      -1.082   9.703  64.463  1.00 85.96           C  
ATOM   1232  O   THR 0 167      -0.779  10.780  64.975  1.00 85.96           O  
ATOM   1233  N   PHE 0 168      -0.375   8.582  64.735  1.00 78.65           N  
ATOM   1234  CA  PHE 0 168       0.632   8.653  65.775  1.00 78.65           C  
ATOM   1235  CB  PHE 0 168       0.086   7.992  67.063  1.00 78.65           C  
ATOM   1236  CG  PHE 0 168       1.054   8.019  68.203  1.00 78.65           C  
ATOM   1237  CD1 PHE 0 168       1.218   9.163  68.958  1.00 78.65           C  
ATOM   1238  CD2 PHE 0 168       1.776   6.894  68.543  1.00 78.65           C  
ATOM   1239  CE1 PHE 0 168       2.092   9.196  70.020  1.00 78.65           C  
ATOM   1240  CE2 PHE 0 168       2.651   6.921  69.605  1.00 78.65           C  
ATOM   1241  CZ  PHE 0 168       2.811   8.071  70.341  1.00 78.65           C  
ATOM   1242  C   PHE 0 168       1.877   7.912  65.355  1.00 78.65           C  
ATOM   1243  O   PHE 0 168       1.791   6.834  64.770  1.00 78.65           O  
ATOM   1244  N   GLU 0 169       3.077   8.484  65.648  1.00 55.07           N  
ATOM   1245  CA  GLU 0 169       4.323   7.828  65.329  1.00 55.07           C  
ATOM   1246  CB  GLU 0 169       4.897   8.271  63.973  1.00 55.07           C  
ATOM   1247  CG  GLU 0 169       6.218   7.601  63.605  1.00 55.07           C  
ATOM   1248  CD  GLU 0 169       6.514   7.933  62.148  1.00 55.07           C  
ATOM   1249  OE1 GLU 0 169       5.610   8.488  61.467  1.00 55.07           O  
ATOM   1250  OE2 GLU 0 169       7.651   7.631  61.698  1.00 55.07           O  
ATOM   1251  C   GLU 0 169       5.341   8.173  66.386  1.00 55.07           C  
ATOM   1252  O   GLU 0 169       5.548   9.346  66.692  1.00 55.07           O  
ATOM   1253  N   TYR 0 170       6.008   7.149  66.967  1.00 70.22           N  
ATOM   1254  CA  TYR 0 170       6.973   7.373  68.009  1.00 70.22           C  
ATOM   1255  CB  TYR 0 170       6.373   7.044  69.393  1.00 70.22           C  
ATOM   1256  CG  TYR 0 170       7.365   7.164  70.505  1.00 70.22           C  
ATOM   1257  CD1 TYR 0 170       7.789   8.391  70.969  1.00 70.22           C  
ATOM   1258  CD2 TYR 0 170       7.837   6.030  71.128  1.00 70.22           C  
ATOM   1259  CE1 TYR 0 170       8.699   8.483  72.003  1.00 70.22           C  
ATOM   1260  CE2 TYR 0 170       8.744   6.108  72.161  1.00 70.22           C  
ATOM   1261  CZ  TYR 0 170       9.178   7.338  72.600  1.00 70.22           C  
ATOM   1262  OH  TYR 0 170      10.108   7.426  73.659  1.00 70.22           O  
ATOM   1263  C   TYR 0 170       8.164   6.497  67.746  1.00 70.22           C  
ATOM   1264  O   TYR 0 170       8.024   5.362  67.295  1.00 70.22           O  
ATOM   1265  N   VAL 0 171       9.378   7.029  68.008  1.00 44.16           N  
ATOM   1266  CA  VAL 0 171      10.576   6.273  67.778  1.00 44.16           C  
ATOM   1267  CB  VAL 0 171      11.383   6.791  66.623  1.00 44.16           C  
ATOM   1268  CG1 VAL 0 171      12.681   5.972  66.521  1.00 44.16           C  
ATOM   1269  CG2 VAL 0 171      10.518   6.744  65.356  1.00 44.16           C  
ATOM   1270  C   VAL 0 171      11.459   6.408  68.976  1.00 44.16           C  
ATOM   1271  O   VAL 0 171      11.572   7.480  69.577  1.00 44.16           O  
ATOM   1272  N   SER 0 172      12.123   5.303  69.359  1.00 26.38           N  
ATOM   1273  CA  SER 0 172      13.072   5.428  70.457  1.00 26.38           C  
ATOM   1274  CB  SER 0 172      12.338   5.569  71.801  1.00 26.38           C  
ATOM   1275  OG  SER 0 172      13.246   5.897  72.843  1.00 26.38           O  
ATOM   1276  C   SER 0 172      14.012   4.227  70.430  1.00 26.38           C  
ATOM   1277  O   SER 0 172      14.161   3.567  69.396  1.00 26.38           O  
ATOM   1278  N   GLN 0 173      14.639   3.946  71.556  1.00  2.42           N  
ATOM   1279  CA  GLN 0 173      15.610   2.872  71.634  1.00  2.42           C  
ATOM   1280  CB  GLN 0 173      16.583   3.132  72.776  1.00  2.42           C  
ATOM   1281  CG  GLN 0 173      17.517   4.282  72.490  1.00  2.42           C  
ATOM   1282  CD  GLN 0 173      18.441   3.994  71.324  1.00  2.42           C  
ATOM   1283  OE1 GLN 0 173      19.251   3.070  71.375  1.00  2.42           O  
ATOM   1284  NE2 GLN 0 173      18.300   4.765  70.253  1.00  2.42           N  
ATOM   1285  C   GLN 0 173      14.912   1.533  71.846  1.00  2.42           C  
ATOM   1286  O   GLN 0 173      13.819   1.479  72.414  1.00  2.42           O  
ATOM   1287  N   PRO 0 174      15.535   0.439  71.410  1.00  0.21           N  
ATOM   1288  CA  PRO 0 174      14.922  -0.882  71.600  1.00  0.21           C  
ATOM   1289  CD  PRO 0 174      16.902   0.352  70.854  1.00  0.21           C  
ATOM   1290  CB  PRO 0 174      15.890  -1.829  70.877  1.00  0.21           C  
ATOM   1291  CG  PRO 0 174      17.219  -1.125  70.944  1.00  0.21           C  
ATOM   1292  C   PRO 0 174      14.808  -1.228  73.077  1.00  0.21           C  
ATOM   1293  O   PRO 0 174      15.624  -0.802  73.900  1.00  0.21           O  
ATOM   1294  N   PHE 0 175      13.771  -2.007  73.417  1.00  0.20           N  
ATOM   1295  CA  PHE 0 175      13.657  -2.531  74.771  1.00  0.20           C  
ATOM   1296  CB  PHE 0 175      12.564  -1.794  75.594  1.00  0.20           C  
ATOM   1297  CG  PHE 0 175      11.183  -1.807  74.977  1.00  0.20           C  
ATOM   1298  CD1 PHE 0 175      10.419  -2.961  74.975  1.00  0.20           C  
ATOM   1299  CD2 PHE 0 175      10.622  -0.643  74.478  1.00  0.20           C  
ATOM   1300  CE1 PHE 0 175       9.145  -2.969  74.423  1.00  0.20           C  
ATOM   1301  CE2 PHE 0 175       9.349  -0.641  73.937  1.00  0.20           C  
ATOM   1302  CZ  PHE 0 175       8.609  -1.804  73.914  1.00  0.20           C  
ATOM   1303  C   PHE 0 175      13.398  -4.034  74.855  1.00  0.20           C  
ATOM   1304  O   PHE 0 175      13.343  -4.564  75.970  1.00  0.20           O  
ATOM   1305  N   LEU 0 176      13.243  -4.734  73.734  1.00  0.08           N  
ATOM   1306  CA  LEU 0 176      13.122  -6.187  73.743  1.00  0.08           C  
ATOM   1307  CB  LEU 0 176      11.988  -6.633  72.821  1.00  0.08           C  
ATOM   1308  CG  LEU 0 176      10.578  -6.364  73.317  1.00  0.08           C  
ATOM   1309  CD1 LEU 0 176       9.573  -6.761  72.272  1.00  0.08           C  
ATOM   1310  CD2 LEU 0 176      10.341  -7.142  74.596  1.00  0.08           C  
ATOM   1311  C   LEU 0 176      14.401  -6.901  73.333  1.00  0.08           C  
ATOM   1312  O   LEU 0 176      14.407  -8.132  73.241  1.00  0.08           O  
ATOM   1313  N   MET 0 177      15.542  -6.188  73.163  1.00  0.00           N  
ATOM   1314  CA  MET 0 177      16.778  -6.791  72.728  1.00  0.00           C  
ATOM   1315  CB  MET 0 177      17.714  -5.821  71.990  1.00  0.00           C  
ATOM   1316  CG  MET 0 177      17.250  -5.343  70.612  1.00  0.00           C  
ATOM   1317  SD  MET 0 177      17.129  -6.665  69.370  1.00  0.00           S  
ATOM   1318  CE  MET 0 177      15.326  -6.869  69.451  1.00  0.00           C  
ATOM   1319  C   MET 0 177      17.579  -7.308  73.883  1.00  0.00           C  
ATOM   1320  O   MET 0 177      17.530  -6.773  74.989  1.00  0.00           O  
ATOM   1321  N   ASP 0 178      18.300  -8.430  73.652  1.00  0.00           N  
ATOM   1322  CA  ASP 0 178      19.233  -8.884  74.646  1.00  0.00           C  
ATOM   1323  CB  ASP 0 178      19.413 -10.413  74.746  1.00  0.00           C  
ATOM   1324  CG  ASP 0 178      18.077 -11.039  75.092  1.00  0.00           C  
ATOM   1325  OD1 ASP 0 178      17.216 -10.985  74.169  1.00  0.00           O  
ATOM   1326  OD2 ASP 0 178      17.871 -11.559  76.224  1.00  0.00           O  
ATOM   1327  C   ASP 0 178      20.562  -8.340  74.201  1.00  0.00           C  
ATOM   1328  O   ASP 0 178      20.658  -7.738  73.132  1.00  0.00           O  
ATOM   1329  N   LEU 0 179      21.622  -8.531  75.023  1.00  0.00           N  
ATOM   1330  CA  LEU 0 179      22.962  -8.114  74.661  1.00  0.00           C  
ATOM   1331  CB  LEU 0 179      24.026  -8.267  75.780  1.00  0.00           C  
ATOM   1332  CG  LEU 0 179      23.938  -7.298  76.990  1.00  0.00           C  
ATOM   1333  CD1 LEU 0 179      23.960  -5.830  76.534  1.00  0.00           C  
ATOM   1334  CD2 LEU 0 179      22.803  -7.643  77.972  1.00  0.00           C  
ATOM   1335  C   LEU 0 179      23.439  -8.938  73.489  1.00  0.00           C  
ATOM   1336  O   LEU 0 179      23.901  -8.387  72.491  1.00  0.00           O  
ATOM   1337  N   GLU 0 180      23.315 -10.282  73.580  1.00  0.00           N  
ATOM   1338  CA  GLU 0 180      23.621 -11.176  72.501  1.00  0.00           C  
ATOM   1339  CB  GLU 0 180      25.020 -11.832  72.588  1.00  0.00           C  
ATOM   1340  CG  GLU 0 180      25.392 -12.487  73.923  1.00  0.00           C  
ATOM   1341  CD  GLU 0 180      25.121 -13.983  73.863  1.00  0.00           C  
ATOM   1342  OE1 GLU 0 180      24.456 -14.440  72.896  1.00  0.00           O  
ATOM   1343  OE2 GLU 0 180      25.568 -14.696  74.801  1.00  0.00           O  
ATOM   1344  C   GLU 0 180      22.534 -12.200  72.507  1.00  0.00           C  
ATOM   1345  O   GLU 0 180      21.924 -12.466  73.544  1.00  0.00           O  
ATOM   1346  N   GLY 0 181      22.248 -12.797  71.344  1.00  0.00           N  
ATOM   1347  CA  GLY 0 181      21.158 -13.720  71.356  1.00  0.00           C  
ATOM   1348  C   GLY 0 181      21.701 -15.051  71.015  1.00  0.00           C  
ATOM   1349  O   GLY 0 181      22.652 -15.150  70.240  1.00  0.00           O  
ATOM   1350  N   LYS 0 182      21.114 -16.102  71.622  1.00  0.00           N  
ATOM   1351  CA  LYS 0 182      21.517 -17.465  71.408  1.00  0.00           C  
ATOM   1352  CB  LYS 0 182      22.713 -17.935  72.268  1.00  0.00           C  
ATOM   1353  CG  LYS 0 182      24.100 -17.512  71.770  1.00  0.00           C  
ATOM   1354  CD  LYS 0 182      25.195 -17.626  72.831  1.00  0.00           C  
ATOM   1355  CE  LYS 0 182      26.477 -16.878  72.463  1.00  0.00           C  
ATOM   1356  NZ  LYS 0 182      27.245 -16.590  73.694  1.00  0.00           N  
ATOM   1357  C   LYS 0 182      20.361 -18.307  71.822  1.00  0.00           C  
ATOM   1358  O   LYS 0 182      19.383 -17.817  72.385  1.00  0.00           O  
ATOM   1359  N   GLN 0 183      20.424 -19.616  71.535  1.00  0.00           N  
ATOM   1360  CA  GLN 0 183      19.362 -20.480  71.942  1.00  0.00           C  
ATOM   1361  CB  GLN 0 183      18.772 -21.316  70.784  1.00  0.00           C  
ATOM   1362  CG  GLN 0 183      18.135 -20.517  69.635  1.00  0.00           C  
ATOM   1363  CD  GLN 0 183      16.730 -20.083  70.031  1.00  0.00           C  
ATOM   1364  OE1 GLN 0 183      16.459 -19.758  71.184  1.00  0.00           O  
ATOM   1365  NE2 GLN 0 183      15.791 -20.066  69.052  1.00  0.00           N  
ATOM   1366  C   GLN 0 183      19.971 -21.435  72.923  1.00  0.00           C  
ATOM   1367  O   GLN 0 183      21.190 -21.478  73.070  1.00  0.00           O  
ATOM   1368  N   GLY 0 184      19.127 -22.180  73.669  1.00  0.00           N  
ATOM   1369  CA  GLY 0 184      19.562 -23.236  74.551  1.00  0.00           C  
ATOM   1370  C   GLY 0 184      19.792 -22.738  75.947  1.00  0.00           C  
ATOM   1371  O   GLY 0 184      19.576 -23.465  76.918  1.00  0.00           O  
ATOM   1372  N   ASN 0 185      20.239 -21.477  76.068  1.00  0.00           N  
ATOM   1373  CA  ASN 0 185      20.502 -20.849  77.328  1.00  0.00           C  
ATOM   1374  CB  ASN 0 185      21.635 -19.807  77.220  1.00  0.00           C  
ATOM   1375  CG  ASN 0 185      21.615 -18.882  78.430  1.00  0.00           C  
ATOM   1376  OD1 ASN 0 185      21.005 -17.814  78.388  1.00  0.00           O  
ATOM   1377  ND2 ASN 0 185      22.240 -19.310  79.559  1.00  0.00           N  
ATOM   1378  C   ASN 0 185      19.258 -20.140  77.733  1.00  0.00           C  
ATOM   1379  O   ASN 0 185      18.674 -19.421  76.931  1.00  0.00           O  
ATOM   1380  N   PHE 0 186      18.806 -20.376  78.988  1.00  0.00           N  
ATOM   1381  CA  PHE 0 186      17.687 -19.678  79.553  1.00  0.00           C  
ATOM   1382  CB  PHE 0 186      16.779 -20.529  80.482  1.00  0.00           C  
ATOM   1383  CG  PHE 0 186      16.022 -21.592  79.738  1.00  0.00           C  
ATOM   1384  CD1 PHE 0 186      14.795 -21.320  79.175  1.00  0.00           C  
ATOM   1385  CD2 PHE 0 186      16.530 -22.866  79.612  1.00  0.00           C  
ATOM   1386  CE1 PHE 0 186      14.095 -22.290  78.495  1.00  0.00           C  
ATOM   1387  CE2 PHE 0 186      15.836 -23.842  78.934  1.00  0.00           C  
ATOM   1388  CZ  PHE 0 186      14.616 -23.555  78.372  1.00  0.00           C  
ATOM   1389  C   PHE 0 186      18.339 -18.647  80.428  1.00  0.00           C  
ATOM   1390  O   PHE 0 186      19.439 -18.883  80.931  1.00  0.00           O  
ATOM   1391  N   LYS 0 187      17.714 -17.462  80.586  1.00  0.00           N  
ATOM   1392  CA  LYS 0 187      18.275 -16.423  81.413  1.00  0.00           C  
ATOM   1393  CB  LYS 0 187      19.369 -15.536  80.770  1.00  0.00           C  
ATOM   1394  CG  LYS 0 187      20.829 -15.973  80.926  1.00  0.00           C  
ATOM   1395  CD  LYS 0 187      21.786 -14.995  80.237  1.00  0.00           C  
ATOM   1396  CE  LYS 0 187      21.089 -14.179  79.143  1.00  0.00           C  
ATOM   1397  NZ  LYS 0 187      22.062 -13.442  78.303  1.00  0.00           N  
ATOM   1398  C   LYS 0 187      17.226 -15.429  81.804  1.00  0.00           C  
ATOM   1399  O   LYS 0 187      16.812 -15.369  82.967  1.00  0.00           O  
ATOM   1400  N   ASN 0 188      16.812 -14.572  80.840  1.00  0.00           N  
ATOM   1401  CA  ASN 0 188      15.979 -13.488  81.259  1.00  0.00           C  
ATOM   1402  CB  ASN 0 188      16.341 -12.090  80.671  1.00  0.00           C  
ATOM   1403  CG  ASN 0 188      15.904 -11.850  79.218  1.00  0.00           C  
ATOM   1404  OD1 ASN 0 188      15.529 -10.726  78.871  1.00  0.00           O  
ATOM   1405  ND2 ASN 0 188      15.943 -12.903  78.353  1.00  0.00           N  
ATOM   1406  C   ASN 0 188      14.531 -13.729  81.016  1.00  0.00           C  
ATOM   1407  O   ASN 0 188      14.095 -14.265  79.993  1.00  0.00           O  
ATOM   1408  N   LEU 0 189      13.792 -13.330  82.063  1.00  0.00           N  
ATOM   1409  CA  LEU 0 189      12.347 -13.150  82.105  1.00  0.00           C  
ATOM   1410  CB  LEU 0 189      11.809 -13.557  83.479  1.00  0.00           C  
ATOM   1411  CG  LEU 0 189      10.359 -13.208  83.817  1.00  0.00           C  
ATOM   1412  CD1 LEU 0 189       9.401 -13.939  82.887  1.00  0.00           C  
ATOM   1413  CD2 LEU 0 189      10.013 -13.503  85.273  1.00  0.00           C  
ATOM   1414  C   LEU 0 189      12.005 -11.693  81.827  1.00  0.00           C  
ATOM   1415  O   LEU 0 189      12.398 -10.805  82.590  1.00  0.00           O  
ATOM   1416  N   ARG 0 190      11.264 -11.449  80.753  1.00  0.00           N  
ATOM   1417  CA  ARG 0 190      10.747 -10.124  80.450  1.00  0.00           C  
ATOM   1418  CB  ARG 0 190      10.919  -9.777  78.975  1.00  0.00           C  
ATOM   1419  CG  ARG 0 190      12.356  -9.599  78.536  1.00  0.00           C  
ATOM   1420  CD  ARG 0 190      12.400  -9.059  77.115  1.00  0.00           C  
ATOM   1421  NE  ARG 0 190      13.757  -8.753  76.676  1.00  0.00           N  
ATOM   1422  CZ  ARG 0 190      14.608  -9.655  76.197  1.00  0.00           C  
ATOM   1423  NH1 ARG 0 190      14.248 -10.929  76.097  1.00  0.00           N  
ATOM   1424  NH2 ARG 0 190      15.824  -9.282  75.815  1.00  0.00           N  
ATOM   1425  C   ARG 0 190       9.274 -10.064  80.825  1.00  0.00           C  
ATOM   1426  O   ARG 0 190       8.500 -10.959  80.465  1.00  0.00           O  
ATOM   1427  N   GLU 0 191       8.889  -9.000  81.527  1.00  0.00           N  
ATOM   1428  CA  GLU 0 191       7.525  -8.796  81.982  1.00  0.00           C  
ATOM   1429  CB  GLU 0 191       7.440  -8.897  83.511  1.00  0.00           C  
ATOM   1430  CG  GLU 0 191       7.707 -10.291  84.057  1.00  0.00           C  
ATOM   1431  CD  GLU 0 191       7.924 -10.309  85.558  1.00  0.00           C  
ATOM   1432  OE1 GLU 0 191       9.057 -10.026  85.998  1.00  0.00           O  
ATOM   1433  OE2 GLU 0 191       6.965 -10.612  86.298  1.00  0.00           O  
ATOM   1434  C   GLU 0 191       7.045  -7.431  81.517  1.00  0.00           C  
ATOM   1435  O   GLU 0 191       7.793  -6.448  81.568  1.00  0.00           O  
ATOM   1436  N   PHE 0 192       5.788  -7.390  81.078  1.00  0.00           N  
ATOM   1437  CA  PHE 0 192       5.121  -6.198  80.591  1.00  0.00           C  
ATOM   1438  CB  PHE 0 192       5.016  -6.191  79.056  1.00  0.00           C  
ATOM   1439  CG  PHE 0 192       6.330  -6.063  78.371  1.00  0.00           C  
ATOM   1440  CD1 PHE 0 192       7.095  -7.181  78.090  1.00  0.00           C  
ATOM   1441  CD2 PHE 0 192       6.808  -4.819  78.012  1.00  0.00           C  
ATOM   1442  CE1 PHE 0 192       8.315  -7.057  77.465  1.00  0.00           C  
ATOM   1443  CE2 PHE 0 192       8.026  -4.689  77.385  1.00  0.00           C  
ATOM   1444  CZ  PHE 0 192       8.780  -5.805  77.111  1.00  0.00           C  
ATOM   1445  C   PHE 0 192       3.720  -6.150  81.176  1.00  0.00           C  
ATOM   1446  O   PHE 0 192       3.086  -7.186  81.396  1.00  0.00           O  
ATOM   1447  N   VAL 0 193       3.242  -4.939  81.426  1.00  0.07           N  
ATOM   1448  CA  VAL 0 193       1.834  -4.702  81.707  1.00  0.07           C  
ATOM   1449  CB  VAL 0 193       1.570  -4.359  83.182  1.00  0.07           C  
ATOM   1450  CG1 VAL 0 193       0.123  -3.921  83.350  1.00  0.07           C  
ATOM   1451  CG2 VAL 0 193       1.849  -5.565  84.054  1.00  0.07           C  
ATOM   1452  C   VAL 0 193       1.345  -3.582  80.802  1.00  0.07           C  
ATOM   1453  O   VAL 0 193       1.990  -2.527  80.704  1.00  0.07           O  
ATOM   1454  N   PHE 0 194       0.203  -3.823  80.154  1.00  0.00           N  
ATOM   1455  CA  PHE 0 194      -0.421  -2.919  79.203  1.00  0.00           C  
ATOM   1456  CB  PHE 0 194      -0.647  -3.608  77.851  1.00  0.00           C  
ATOM   1457  CG  PHE 0 194       0.598  -4.168  77.234  1.00  0.00           C  
ATOM   1458  CD1 PHE 0 194       1.501  -3.337  76.597  1.00  0.00           C  
ATOM   1459  CD2 PHE 0 194       0.861  -5.527  77.282  1.00  0.00           C  
ATOM   1460  CE1 PHE 0 194       2.646  -3.851  76.024  1.00  0.00           C  
ATOM   1461  CE2 PHE 0 194       2.002  -6.045  76.711  1.00  0.00           C  
ATOM   1462  CZ  PHE 0 194       2.896  -5.209  76.080  1.00  0.00           C  
ATOM   1463  C   PHE 0 194      -1.767  -2.476  79.759  1.00  0.00           C  
ATOM   1464  O   PHE 0 194      -2.604  -3.319  80.111  1.00  0.00           O  
ATOM   1465  N   LYS 0 195      -1.977  -1.160  79.818  1.00  0.00           N  
ATOM   1466  CA  LYS 0 195      -3.256  -0.582  80.202  1.00  0.00           C  
ATOM   1467  CB  LYS 0 195      -3.182   0.134  81.550  1.00  0.00           C  
ATOM   1468  CG  LYS 0 195      -2.660  -0.701  82.690  1.00  0.00           C  
ATOM   1469  CD  LYS 0 195      -2.292   0.190  83.876  1.00  0.00           C  
ATOM   1470  CE  LYS 0 195      -3.520   0.679  84.621  1.00  0.00           C  
ATOM   1471  NZ  LYS 0 195      -3.138   1.558  85.769  1.00  0.00           N  
ATOM   1472  C   LYS 0 195      -3.689   0.418  79.140  1.00  0.00           C  
ATOM   1473  O   LYS 0 195      -2.853   1.031  78.475  1.00  0.00           O  
ATOM   1474  N   ASN 0 196      -5.003   0.609  79.002  1.00  0.00           N  
ATOM   1475  CA  ASN 0 196      -5.544   1.528  77.991  1.00  0.00           C  
ATOM   1476  CB  ASN 0 196      -6.078   0.763  76.789  1.00  0.00           C  
ATOM   1477  CG  ASN 0 196      -6.402   1.660  75.622  1.00  0.00           C  
ATOM   1478  OD1 ASN 0 196      -5.672   2.606  75.328  1.00  0.00           O  
ATOM   1479  ND2 ASN 0 196      -7.528   1.393  74.970  1.00  0.00           N  
ATOM   1480  C   ASN 0 196      -6.643   2.365  78.640  1.00  0.00           C  
ATOM   1481  O   ASN 0 196      -7.825   2.018  78.560  1.00  0.00           O  
ATOM   1482  N   ILE 0 197      -6.251   3.482  79.250  1.00  0.00           N  
ATOM   1483  CA  ILE 0 197      -7.144   4.236  80.121  1.00  0.00           C  
ATOM   1484  CB  ILE 0 197      -6.733   4.098  81.600  1.00  0.00           C  
ATOM   1485  CG1 ILE 0 197      -6.826   2.638  82.032  1.00  0.00           C  
ATOM   1486  CG2 ILE 0 197      -7.600   4.994  82.469  1.00  0.00           C  
ATOM   1487  CD1 ILE 0 197      -6.358   2.394  83.438  1.00  0.00           C  
ATOM   1488  C   ILE 0 197      -7.161   5.704  79.722  1.00  0.00           C  
ATOM   1489  O   ILE 0 197      -6.103   6.316  79.544  1.00  0.00           O  
ATOM   1490  N   ASP 0 198      -8.369   6.272  79.639  1.00  0.00           N  
ATOM   1491  CA  ASP 0 198      -8.580   7.688  79.364  1.00  0.00           C  
ATOM   1492  CB  ASP 0 198      -8.377   8.509  80.637  1.00  0.00           C  
ATOM   1493  CG  ASP 0 198      -9.400   8.179  81.717  1.00  0.00           C  
ATOM   1494  OD1 ASP 0 198     -10.531   7.762  81.371  1.00  0.00           O  
ATOM   1495  OD2 ASP 0 198      -9.076   8.342  82.911  1.00  0.00           O  
ATOM   1496  C   ASP 0 198      -7.660   8.185  78.259  1.00  0.00           C  
ATOM   1497  O   ASP 0 198      -7.055   9.254  78.380  1.00  0.00           O  
ATOM   1498  N   GLY 0 199      -7.551   7.411  77.182  1.00  0.08           N  
ATOM   1499  CA  GLY 0 199      -6.837   7.822  75.996  1.00  0.08           C  
ATOM   1500  C   GLY 0 199      -5.355   7.519  75.985  1.00  0.08           C  
ATOM   1501  O   GLY 0 199      -4.705   7.729  74.951  1.00  0.08           O  
ATOM   1502  N   TYR 0 200      -4.801   7.030  77.087  1.00  0.28           N  
ATOM   1503  CA  TYR 0 200      -3.383   6.715  77.189  1.00  0.28           C  
ATOM   1504  CB  TYR 0 200      -2.775   7.341  78.447  1.00  0.28           C  
ATOM   1505  CG  TYR 0 200      -2.504   8.804  78.266  1.00  0.28           C  
ATOM   1506  CD1 TYR 0 200      -3.527   9.727  78.397  1.00  0.28           C  
ATOM   1507  CD2 TYR 0 200      -1.232   9.269  77.965  1.00  0.28           C  
ATOM   1508  CE1 TYR 0 200      -3.302  11.065  78.222  1.00  0.28           C  
ATOM   1509  CE2 TYR 0 200      -0.994  10.614  77.795  1.00  0.28           C  
ATOM   1510  CZ  TYR 0 200      -2.038  11.510  77.926  1.00  0.28           C  
ATOM   1511  OH  TYR 0 200      -1.821  12.858  77.760  1.00  0.28           O  
ATOM   1512  C   TYR 0 200      -3.185   5.210  77.215  1.00  0.28           C  
ATOM   1513  O   TYR 0 200      -3.866   4.498  77.961  1.00  0.28           O  
ATOM   1514  N   PHE 0 201      -2.251   4.737  76.398  1.00  0.32           N  
ATOM   1515  CA  PHE 0 201      -1.788   3.359  76.438  1.00  0.32           C  
ATOM   1516  CB  PHE 0 201      -1.544   2.822  75.037  1.00  0.32           C  
ATOM   1517  CG  PHE 0 201      -1.308   1.351  74.999  1.00  0.32           C  
ATOM   1518  CD1 PHE 0 201      -2.365   0.464  75.070  1.00  0.32           C  
ATOM   1519  CD2 PHE 0 201      -0.021   0.851  74.917  1.00  0.32           C  
ATOM   1520  CE1 PHE 0 201      -2.141  -0.900  75.039  1.00  0.32           C  
ATOM   1521  CE2 PHE 0 201       0.208  -0.506  74.889  1.00  0.32           C  
ATOM   1522  CZ  PHE 0 201      -0.854  -1.383  74.951  1.00  0.32           C  
ATOM   1523  C   PHE 0 201      -0.508   3.332  77.266  1.00  0.32           C  
ATOM   1524  O   PHE 0 201       0.527   3.850  76.839  1.00  0.32           O  
ATOM   1525  N   LYS 0 202      -0.588   2.756  78.459  1.00  0.10           N  
ATOM   1526  CA  LYS 0 202       0.504   2.777  79.419  1.00  0.10           C  
ATOM   1527  CB  LYS 0 202       0.002   3.151  80.813  1.00  0.10           C  
ATOM   1528  CG  LYS 0 202      -0.561   4.548  80.908  1.00  0.10           C  
ATOM   1529  CD  LYS 0 202      -0.966   4.866  82.342  1.00  0.10           C  
ATOM   1530  CE  LYS 0 202      -1.623   6.231  82.433  1.00  0.10           C  
ATOM   1531  NZ  LYS 0 202      -2.104   6.534  83.807  1.00  0.10           N  
ATOM   1532  C   LYS 0 202       1.186   1.419  79.454  1.00  0.10           C  
ATOM   1533  O   LYS 0 202       0.517   0.381  79.539  1.00  0.10           O  
ATOM   1534  N   ILE 0 203       2.515   1.441  79.413  1.00  0.10           N  
ATOM   1535  CA  ILE 0 203       3.338   0.243  79.365  1.00  0.10           C  
ATOM   1536  CB  ILE 0 203       4.093   0.123  78.030  1.00  0.10           C  
ATOM   1537  CG1 ILE 0 203       3.121   0.179  76.859  1.00  0.10           C  
ATOM   1538  CG2 ILE 0 203       4.900  -1.166  77.993  1.00  0.10           C  
ATOM   1539  CD1 ILE 0 203       3.804   0.340  75.529  1.00  0.10           C  
ATOM   1540  C   ILE 0 203       4.323   0.301  80.519  1.00  0.10           C  
ATOM   1541  O   ILE 0 203       5.045   1.299  80.678  1.00  0.10           O  
ATOM   1542  N   TYR 0 204       4.353  -0.776  81.306  1.00  0.00           N  
ATOM   1543  CA  TYR 0 204       5.301  -0.979  82.394  1.00  0.00           C  
ATOM   1544  CB  TYR 0 204       4.575  -1.092  83.737  1.00  0.00           C  
ATOM   1545  CG  TYR 0 204       3.558   0.001  83.993  1.00  0.00           C  
ATOM   1546  CD1 TYR 0 204       2.285  -0.066  83.442  1.00  0.00           C  
ATOM   1547  CD2 TYR 0 204       3.863   1.087  84.801  1.00  0.00           C  
ATOM   1548  CE1 TYR 0 204       1.350   0.930  83.676  1.00  0.00           C  
ATOM   1549  CE2 TYR 0 204       2.937   2.085  85.041  1.00  0.00           C  
ATOM   1550  CZ  TYR 0 204       1.681   2.000  84.478  1.00  0.00           C  
ATOM   1551  OH  TYR 0 204       0.753   2.990  84.716  1.00  0.00           O  
ATOM   1552  C   TYR 0 204       6.072  -2.262  82.110  1.00  0.00           C  
ATOM   1553  O   TYR 0 204       5.529  -3.191  81.507  1.00  0.00           O  
ATOM   1554  N   SER 0 205       7.331  -2.333  82.549  1.00  0.00           N  
ATOM   1555  CA  SER 0 205       8.104  -3.531  82.237  1.00  0.00           C  
ATOM   1556  CB  SER 0 205       8.670  -3.472  80.814  1.00  0.00           C  
ATOM   1557  OG  SER 0 205       9.760  -2.563  80.761  1.00  0.00           O  
ATOM   1558  C   SER 0 205       9.260  -3.739  83.206  1.00  0.00           C  
ATOM   1559  O   SER 0 205       9.739  -2.804  83.850  1.00  0.00           O  
ATOM   1560  N   LYS 0 206       9.726  -4.989  83.255  1.00  0.00           N  
ATOM   1561  CA  LYS 0 206      10.880  -5.374  84.060  1.00  0.00           C  
ATOM   1562  CB  LYS 0 206      10.476  -5.750  85.493  1.00  0.00           C  
ATOM   1563  CG  LYS 0 206      11.640  -5.959  86.476  1.00  0.00           C  
ATOM   1564  CD  LYS 0 206      12.257  -4.649  86.955  1.00  0.00           C  
ATOM   1565  CE  LYS 0 206      13.346  -4.896  87.994  1.00  0.00           C  
ATOM   1566  NZ  LYS 0 206      13.968  -3.626  88.475  1.00  0.00           N  
ATOM   1567  C   LYS 0 206      11.600  -6.554  83.416  1.00  0.00           C  
ATOM   1568  O   LYS 0 206      10.976  -7.433  82.811  1.00  0.00           O  
ATOM   1569  N   HIS 0 207      12.923  -6.567  83.570  1.00  0.00           N  
ATOM   1570  CA  HIS 0 207      13.775  -7.660  83.121  1.00  0.00           C  
ATOM   1571  ND1 HIS 0 207      13.943  -6.790  79.875  1.00  0.00           N  
ATOM   1572  CG  HIS 0 207      14.376  -6.283  81.081  1.00  0.00           C  
ATOM   1573  CB  HIS 0 207      14.871  -7.151  82.192  1.00  0.00           C  
ATOM   1574  NE2 HIS 0 207      13.736  -4.660  79.751  1.00  0.00           N  
ATOM   1575  CD2 HIS 0 207      14.238  -4.939  80.998  1.00  0.00           C  
ATOM   1576  CE1 HIS 0 207      13.571  -5.793  79.092  1.00  0.00           C  
ATOM   1577  C   HIS 0 207      14.398  -8.310  84.349  1.00  0.00           C  
ATOM   1578  O   HIS 0 207      15.042  -7.627  85.154  1.00  0.00           O  
ATOM   1579  N   THR 0 208      14.230  -9.623  84.482  1.00  0.00           N  
ATOM   1580  CA  THR 0 208      14.732 -10.337  85.645  1.00  0.00           C  
ATOM   1581  CB  THR 0 208      13.567 -10.722  86.570  1.00  0.00           C  
ATOM   1582  OG1 THR 0 208      12.894  -9.537  87.016  1.00  0.00           O  
ATOM   1583  CG2 THR 0 208      14.068 -11.493  87.774  1.00  0.00           C  
ATOM   1584  C   THR 0 208      15.481 -11.588  85.205  1.00  0.00           C  
ATOM   1585  O   THR 0 208      15.047 -12.267  84.279  1.00  0.00           O  
ATOM   1586  N   PRO 0 209      16.619 -11.905  85.816  1.00  0.00           N  
ATOM   1587  CA  PRO 0 209      17.257 -13.200  85.528  1.00  0.00           C  
ATOM   1588  CD  PRO 0 209      17.514 -10.991  86.556  1.00  0.00           C  
ATOM   1589  CB  PRO 0 209      18.733 -12.952  85.865  1.00  0.00           C  
ATOM   1590  CG  PRO 0 209      18.705 -11.855  86.884  1.00  0.00           C  
ATOM   1591  C   PRO 0 209      16.669 -14.316  86.381  1.00  0.00           C  
ATOM   1592  O   PRO 0 209      16.389 -14.129  87.568  1.00  0.00           O  
ATOM   1593  N   ILE 0 210      16.478 -15.494  85.772  1.00  0.00           N  
ATOM   1594  CA  ILE 0 210      15.850 -16.619  86.460  1.00  0.00           C  
ATOM   1595  CB  ILE 0 210      14.323 -16.680  86.218  1.00  0.00           C  
ATOM   1596  CG1 ILE 0 210      14.021 -16.939  84.739  1.00  0.00           C  
ATOM   1597  CG2 ILE 0 210      13.658 -15.405  86.696  1.00  0.00           C  
ATOM   1598  CD1 ILE 0 210      12.595 -17.398  84.480  1.00  0.00           C  
ATOM   1599  C   ILE 0 210      16.477 -17.944  86.036  1.00  0.00           C  
ATOM   1600  O   ILE 0 210      17.237 -18.027  85.071  1.00  0.00           O  
ATOM   1601  N   ASN 0 211      16.096 -18.995  86.762  1.00  0.00           N  
ATOM   1602  CA  ASN 0 211      16.512 -20.369  86.510  1.00  0.00           C  
ATOM   1603  CB  ASN 0 211      17.535 -20.833  87.544  1.00  0.00           C  
ATOM   1604  CG  ASN 0 211      18.023 -22.272  87.347  1.00  0.00           C  
ATOM   1605  OD1 ASN 0 211      18.848 -22.800  88.093  1.00  0.00           O  
ATOM   1606  ND2 ASN 0 211      17.508 -22.935  86.287  1.00  0.00           N  
ATOM   1607  C   ASN 0 211      15.310 -21.311  86.509  1.00  0.00           C  
ATOM   1608  O   ASN 0 211      15.395 -22.463  86.951  1.00  0.00           O  
ATOM   1609  N   LEU 0 212      14.166 -20.843  86.005  1.00  0.00           N  
ATOM   1610  CA  LEU 0 212      12.967 -21.663  85.863  1.00  0.00           C  
ATOM   1611  CB  LEU 0 212      11.818 -21.147  86.738  1.00  0.00           C  
ATOM   1612  CG  LEU 0 212      10.480 -21.922  86.688  1.00  0.00           C  
ATOM   1613  CD1 LEU 0 212       9.447 -21.271  87.620  1.00  0.00           C  
ATOM   1614  CD2 LEU 0 212      10.647 -23.409  87.035  1.00  0.00           C  
ATOM   1615  C   LEU 0 212      12.528 -21.687  84.404  1.00  0.00           C  
ATOM   1616  O   LEU 0 212      12.738 -20.723  83.662  1.00  0.00           O  
ATOM   1617  N   VAL 0 213      11.893 -22.789  84.004  1.00  0.00           N  
ATOM   1618  CA  VAL 0 213      11.577 -23.058  82.602  1.00  0.00           C  
ATOM   1619  CB  VAL 0 213      12.170 -24.414  82.156  1.00  0.00           C  
ATOM   1620  CG1 VAL 0 213      11.879 -24.772  80.682  1.00  0.00           C  
ATOM   1621  CG2 VAL 0 213      13.692 -24.488  82.390  1.00  0.00           C  
ATOM   1622  C   VAL 0 213      10.072 -23.002  82.347  1.00  0.00           C  
ATOM   1623  O   VAL 0 213       9.601 -22.208  81.534  1.00  0.00           O  
ATOM   1624  N   ARG 0 214       9.301 -23.851  83.023  1.00  0.00           N  
ATOM   1625  CA  ARG 0 214       7.885 -23.979  82.691  1.00  0.00           C  
ATOM   1626  CB  ARG 0 214       7.367 -25.370  83.082  1.00  0.00           C  
ATOM   1627  CG  ARG 0 214       5.864 -25.523  82.888  1.00  0.00           C  
ATOM   1628  CD  ARG 0 214       5.380 -26.961  83.094  1.00  0.00           C  
ATOM   1629  NE  ARG 0 214       3.991 -27.088  82.658  1.00  0.00           N  
ATOM   1630  CZ  ARG 0 214       2.936 -26.759  83.396  1.00  0.00           C  
ATOM   1631  NH1 ARG 0 214       3.098 -26.303  84.632  1.00  0.00           N  
ATOM   1632  NH2 ARG 0 214       1.713 -26.898  82.903  1.00  0.00           N  
ATOM   1633  C   ARG 0 214       7.043 -22.902  83.365  1.00  0.00           C  
ATOM   1634  O   ARG 0 214       6.304 -22.167  82.700  1.00  0.00           O  
ATOM   1635  N   ASP 0 215       7.129 -22.798  84.684  1.00  0.00           N  
ATOM   1636  CA  ASP 0 215       6.207 -21.968  85.441  1.00  0.00           C  
ATOM   1637  CB  ASP 0 215       5.787 -22.686  86.723  1.00  0.00           C  
ATOM   1638  CG  ASP 0 215       4.902 -23.888  86.448  1.00  0.00           C  
ATOM   1639  OD1 ASP 0 215       3.798 -23.700  85.892  1.00  0.00           O  
ATOM   1640  OD2 ASP 0 215       5.317 -25.023  86.768  1.00  0.00           O  
ATOM   1641  C   ASP 0 215       6.826 -20.617  85.767  1.00  0.00           C  
ATOM   1642  O   ASP 0 215       8.047 -20.448  85.789  1.00  0.00           O  
ATOM   1643  N   LEU 0 216       5.953 -19.641  85.984  1.00  0.07           N  
ATOM   1644  CA  LEU 0 216       6.401 -18.330  86.420  1.00  0.07           C  
ATOM   1645  CB  LEU 0 216       5.225 -17.358  86.478  1.00  0.07           C  
ATOM   1646  CG  LEU 0 216       4.662 -16.965  85.113  1.00  0.07           C  
ATOM   1647  CD1 LEU 0 216       3.375 -16.185  85.246  1.00  0.07           C  
ATOM   1648  CD2 LEU 0 216       5.689 -16.150  84.340  1.00  0.07           C  
ATOM   1649  C   LEU 0 216       7.059 -18.452  87.791  1.00  0.07           C  
ATOM   1650  O   LEU 0 216       6.568 -19.193  88.653  1.00  0.07           O  
ATOM   1651  N   PRO 0 217       8.168 -17.759  88.027  1.00  0.06           N  
ATOM   1652  CA  PRO 0 217       8.911 -17.969  89.271  1.00  0.06           C  
ATOM   1653  CD  PRO 0 217       8.833 -16.782  87.143  1.00  0.06           C  
ATOM   1654  CB  PRO 0 217      10.263 -17.297  88.997  1.00  0.06           C  
ATOM   1655  CG  PRO 0 217       9.939 -16.227  88.010  1.00  0.06           C  
ATOM   1656  C   PRO 0 217       8.226 -17.326  90.463  1.00  0.06           C  
ATOM   1657  O   PRO 0 217       7.535 -16.309  90.352  1.00  0.06           O  
ATOM   1658  N   GLN 0 218       8.429 -17.943  91.621  1.00  0.04           N  
ATOM   1659  CA  GLN 0 218       8.070 -17.269  92.849  1.00  0.04           C  
ATOM   1660  CB  GLN 0 218       8.104 -18.220  94.034  1.00  0.04           C  
ATOM   1661  CG  GLN 0 218       7.100 -19.327  93.913  1.00  0.04           C  
ATOM   1662  CD  GLN 0 218       7.010 -20.155  95.166  1.00  0.04           C  
ATOM   1663  OE1 GLN 0 218       7.955 -20.225  95.947  1.00  0.04           O  
ATOM   1664  NE2 GLN 0 218       5.870 -20.800  95.362  1.00  0.04           N  
ATOM   1665  C   GLN 0 218       9.021 -16.109  93.087  1.00  0.04           C  
ATOM   1666  O   GLN 0 218      10.139 -16.060  92.566  1.00  0.04           O  
ATOM   1667  N   GLY 0 219       8.569 -15.179  93.908  1.00  0.09           N  
ATOM   1668  CA  GLY 0 219       9.301 -13.960  94.162  1.00  0.09           C  
ATOM   1669  C   GLY 0 219       8.520 -12.742  93.715  1.00  0.09           C  
ATOM   1670  O   GLY 0 219       7.465 -12.826  93.089  1.00  0.09           O  
ATOM   1671  N   PHE 0 220       9.066 -11.599  94.067  1.00  0.17           N  
ATOM   1672  CA  PHE 0 220       8.406 -10.339  93.808  1.00  0.17           C  
ATOM   1673  CB  PHE 0 220       7.987  -9.681  95.110  1.00  0.17           C  
ATOM   1674  CG  PHE 0 220       7.161  -8.466  94.917  1.00  0.17           C  
ATOM   1675  CD1 PHE 0 220       5.791  -8.568  94.743  1.00  0.17           C  
ATOM   1676  CD2 PHE 0 220       7.748  -7.217  94.899  1.00  0.17           C  
ATOM   1677  CE1 PHE 0 220       5.024  -7.441  94.560  1.00  0.17           C  
ATOM   1678  CE2 PHE 0 220       6.986  -6.088  94.717  1.00  0.17           C  
ATOM   1679  CZ  PHE 0 220       5.622  -6.199  94.547  1.00  0.17           C  
ATOM   1680  C   PHE 0 220       9.349  -9.447  93.024  1.00  0.17           C  
ATOM   1681  O   PHE 0 220      10.551  -9.402  93.299  1.00  0.17           O  
ATOM   1682  N   SER 0 221       8.802  -8.775  92.018  1.00  0.10           N  
ATOM   1683  CA  SER 0 221       9.543  -7.738  91.310  1.00  0.10           C  
ATOM   1684  CB  SER 0 221      10.487  -8.326  90.273  1.00  0.10           C  
ATOM   1685  OG  SER 0 221      11.174  -7.286  89.597  1.00  0.10           O  
ATOM   1686  C   SER 0 221       8.521  -6.826  90.655  1.00  0.10           C  
ATOM   1687  O   SER 0 221       7.767  -7.270  89.781  1.00  0.10           O  
ATOM   1688  N   ALA 0 222       8.487  -5.568  91.077  1.00  0.17           N  
ATOM   1689  CA  ALA 0 222       7.557  -4.611  90.505  1.00  0.17           C  
ATOM   1690  CB  ALA 0 222       7.310  -3.455  91.472  1.00  0.17           C  
ATOM   1691  C   ALA 0 222       8.092  -4.085  89.181  1.00  0.17           C  
ATOM   1692  O   ALA 0 222       9.303  -3.960  88.976  1.00  0.17           O  
ATOM   1693  N   LEU 0 223       7.167  -3.770  88.282  1.00  0.00           N  
ATOM   1694  CA  LEU 0 223       7.506  -3.319  86.942  1.00  0.00           C  
ATOM   1695  CB  LEU 0 223       6.452  -3.784  85.941  1.00  0.00           C  
ATOM   1696  CG  LEU 0 223       6.103  -5.268  85.929  1.00  0.00           C  
ATOM   1697  CD1 LEU 0 223       5.099  -5.526  84.819  1.00  0.00           C  
ATOM   1698  CD2 LEU 0 223       7.345  -6.104  85.739  1.00  0.00           C  
ATOM   1699  C   LEU 0 223       7.608  -1.801  86.893  1.00  0.00           C  
ATOM   1700  O   LEU 0 223       6.754  -1.093  87.430  1.00  0.00           O  
ATOM   1701  N   GLU 0 224       8.646  -1.307  86.240  1.00  0.00           N  
ATOM   1702  CA  GLU 0 224       8.840   0.132  86.206  1.00  0.00           C  
ATOM   1703  CB  GLU 0 224      10.336   0.461  86.186  1.00  0.00           C  
ATOM   1704  CG  GLU 0 224      11.022   0.048  87.490  1.00  0.00           C  
ATOM   1705  CD  GLU 0 224      12.526   0.267  87.512  1.00  0.00           C  
ATOM   1706  OE1 GLU 0 224      13.086   0.781  86.522  1.00  0.00           O  
ATOM   1707  OE2 GLU 0 224      13.145  -0.067  88.545  1.00  0.00           O  
ATOM   1708  C   GLU 0 224       8.140   0.748  84.996  1.00  0.00           C  
ATOM   1709  O   GLU 0 224       8.025   0.111  83.940  1.00  0.00           O  
ATOM   1710  N   PRO 0 225       7.628   1.972  85.142  1.00  0.00           N  
ATOM   1711  CA  PRO 0 225       6.945   2.614  84.011  1.00  0.00           C  
ATOM   1712  CD  PRO 0 225       7.554   2.804  86.357  1.00  0.00           C  
ATOM   1713  CB  PRO 0 225       6.573   3.999  84.549  1.00  0.00           C  
ATOM   1714  CG  PRO 0 225       6.492   3.821  86.009  1.00  0.00           C  
ATOM   1715  C   PRO 0 225       7.868   2.728  82.813  1.00  0.00           C  
ATOM   1716  O   PRO 0 225       8.979   3.255  82.905  1.00  0.00           O  
ATOM   1717  N   LEU 0 226       7.398   2.231  81.679  1.00  0.18           N  
ATOM   1718  CA  LEU 0 226       8.166   2.303  80.449  1.00  0.18           C  
ATOM   1719  CB  LEU 0 226       8.004   1.002  79.669  1.00  0.18           C  
ATOM   1720  CG  LEU 0 226       8.805   0.930  78.378  1.00  0.18           C  
ATOM   1721  CD1 LEU 0 226      10.286   0.939  78.616  1.00  0.18           C  
ATOM   1722  CD2 LEU 0 226       8.373  -0.354  77.698  1.00  0.18           C  
ATOM   1723  C   LEU 0 226       7.732   3.501  79.613  1.00  0.18           C  
ATOM   1724  O   LEU 0 226       8.558   4.359  79.280  1.00  0.18           O  
ATOM   1725  N   VAL 0 227       6.446   3.593  79.284  1.00  2.12           N  
ATOM   1726  CA  VAL 0 227       6.005   4.736  78.488  1.00  2.12           C  
ATOM   1727  CB  VAL 0 227       6.499   4.627  77.024  1.00  2.12           C  
ATOM   1728  CG1 VAL 0 227       5.865   3.408  76.357  1.00  2.12           C  
ATOM   1729  CG2 VAL 0 227       6.162   5.894  76.265  1.00  2.12           C  
ATOM   1730  C   VAL 0 227       4.491   4.843  78.551  1.00  2.12           C  
ATOM   1731  O   VAL 0 227       3.774   3.842  78.498  1.00  2.12           O  
ATOM   1732  N   ASP 0 228       4.017   6.080  78.598  1.00  0.89           N  
ATOM   1733  CA  ASP 0 228       2.607   6.411  78.445  1.00  0.89           C  
ATOM   1734  CB  ASP 0 228       2.158   7.367  79.549  1.00  0.89           C  
ATOM   1735  CG  ASP 0 228       2.324   6.765  80.940  1.00  0.89           C  
ATOM   1736  OD1 ASP 0 228       2.633   5.557  81.042  1.00  0.89           O  
ATOM   1737  OD2 ASP 0 228       2.161   7.505  81.933  1.00  0.89           O  
ATOM   1738  C   ASP 0 228       2.448   7.030  77.060  1.00  0.89           C  
ATOM   1739  O   ASP 0 228       3.141   7.999  76.735  1.00  0.89           O  
ATOM   1740  N   LEU 0 229       1.559   6.465  76.239  1.00  2.24           N  
ATOM   1741  CA  LEU 0 229       1.379   6.913  74.860  1.00  2.24           C  
ATOM   1742  CB  LEU 0 229       1.529   5.730  73.905  1.00  2.24           C  
ATOM   1743  CG  LEU 0 229       2.849   4.959  73.937  1.00  2.24           C  
ATOM   1744  CD1 LEU 0 229       2.674   3.627  73.219  1.00  2.24           C  
ATOM   1745  CD2 LEU 0 229       3.969   5.760  73.303  1.00  2.24           C  
ATOM   1746  C   LEU 0 229       0.013   7.560  74.681  1.00  2.24           C  
ATOM   1747  O   LEU 0 229      -1.008   6.908  74.950  1.00  2.24           O  
ATOM   1748  N   PRO 0 230      -0.060   8.831  74.215  1.00  3.93           N  
ATOM   1749  CA  PRO 0 230      -1.356   9.528  74.003  1.00  3.93           C  
ATOM   1750  CD  PRO 0 230       1.086   9.706  73.893  1.00  3.93           C  
ATOM   1751  CB  PRO 0 230      -0.933  11.002  73.981  1.00  3.93           C  
ATOM   1752  CG  PRO 0 230       0.434  10.969  73.380  1.00  3.93           C  
ATOM   1753  C   PRO 0 230      -2.050   9.097  72.716  1.00  3.93           C  
ATOM   1754  O   PRO 0 230      -2.168   9.837  71.731  1.00  3.93           O  
ATOM   1755  N   ILE 0 231      -2.551   7.867  72.738  1.00  2.97           N  
ATOM   1756  CA  ILE 0 231      -3.072   7.192  71.557  1.00  2.97           C  
ATOM   1757  CB  ILE 0 231      -2.911   5.668  71.712  1.00  2.97           C  
ATOM   1758  CG1 ILE 0 231      -1.443   5.299  71.951  1.00  2.97           C  
ATOM   1759  CG2 ILE 0 231      -3.466   4.945  70.508  1.00  2.97           C  
ATOM   1760  CD1 ILE 0 231      -0.492   5.807  70.894  1.00  2.97           C  
ATOM   1761  C   ILE 0 231      -4.534   7.553  71.338  1.00  2.97           C  
ATOM   1762  O   ILE 0 231      -4.892   8.170  70.327  1.00  2.97           O  
ATOM   1763  N   GLY 0 232      -5.388   7.139  72.272  1.00  1.73           N  
ATOM   1764  CA  GLY 0 232      -6.802   7.442  72.206  1.00  1.73           C  
ATOM   1765  C   GLY 0 232      -7.588   6.560  71.262  1.00  1.73           C  
ATOM   1766  O   GLY 0 232      -8.267   7.069  70.364  1.00  1.73           O  
ATOM   1767  N   ILE 0 233      -7.527   5.239  71.451  1.00  1.31           N  
ATOM   1768  CA  ILE 0 233      -8.287   4.314  70.622  1.00  1.31           C  
ATOM   1769  CB  ILE 0 233      -7.446   3.701  69.474  1.00  1.31           C  
ATOM   1770  CG1 ILE 0 233      -6.348   2.791  70.028  1.00  1.31           C  
ATOM   1771  CG2 ILE 0 233      -6.841   4.787  68.602  1.00  1.31           C  
ATOM   1772  CD1 ILE 0 233      -5.571   2.047  68.950  1.00  1.31           C  
ATOM   1773  C   ILE 0 233      -8.854   3.190  71.481  1.00  1.31           C  
ATOM   1774  O   ILE 0 233      -8.324   2.857  72.544  1.00  1.31           O  
ATOM   1775  N   ASN 0 234      -9.948   2.600  70.994  1.00  0.00           N  
ATOM   1776  CA  ASN 0 234     -10.436   1.359  71.577  1.00  0.00           C  
ATOM   1777  CB  ASN 0 234     -11.678   0.837  70.858  1.00  0.00           C  
ATOM   1778  CG  ASN 0 234     -12.963   1.567  71.219  1.00  0.00           C  
ATOM   1779  OD1 ASN 0 234     -13.967   1.368  70.540  1.00  0.00           O  
ATOM   1780  ND2 ASN 0 234     -12.963   2.389  72.254  1.00  0.00           N  
ATOM   1781  C   ASN 0 234      -9.356   0.292  71.446  1.00  0.00           C  
ATOM   1782  O   ASN 0 234      -8.659   0.217  70.428  1.00  0.00           O  
ATOM   1783  N   ILE 0 235      -9.241  -0.568  72.455  1.00  0.00           N  
ATOM   1784  CA  ILE 0 235      -8.470  -1.797  72.307  1.00  0.00           C  
ATOM   1785  CB  ILE 0 235      -7.051  -1.699  72.890  1.00  0.00           C  
ATOM   1786  CG1 ILE 0 235      -6.249  -0.669  72.102  1.00  0.00           C  
ATOM   1787  CG2 ILE 0 235      -6.377  -3.060  72.843  1.00  0.00           C  
ATOM   1788  CD1 ILE 0 235      -4.939  -0.298  72.738  1.00  0.00           C  
ATOM   1789  C   ILE 0 235      -9.248  -2.916  72.979  1.00  0.00           C  
ATOM   1790  O   ILE 0 235      -9.588  -2.819  74.162  1.00  0.00           O  
ATOM   1791  N   THR 0 236      -9.539  -3.968  72.221  1.00  0.00           N  
ATOM   1792  CA  THR 0 236     -10.209  -5.147  72.738  1.00  0.00           C  
ATOM   1793  CB  THR 0 236     -11.630  -5.245  72.173  1.00  0.00           C  
ATOM   1794  OG1 THR 0 236     -11.568  -5.549  70.776  1.00  0.00           O  
ATOM   1795  CG2 THR 0 236     -12.357  -3.934  72.375  1.00  0.00           C  
ATOM   1796  C   THR 0 236      -9.469  -6.426  72.405  1.00  0.00           C  
ATOM   1797  O   THR 0 236      -9.834  -7.487  72.923  1.00  0.00           O  
ATOM   1798  N   ARG 0 237      -8.459  -6.364  71.550  1.00  0.00           N  
ATOM   1799  CA  ARG 0 237      -7.719  -7.547  71.164  1.00  0.00           C  
ATOM   1800  CB  ARG 0 237      -8.320  -8.199  69.916  1.00  0.00           C  
ATOM   1801  CG  ARG 0 237      -9.750  -8.661  70.102  1.00  0.00           C  
ATOM   1802  CD  ARG 0 237     -10.176  -9.531  68.936  1.00  0.00           C  
ATOM   1803  NE  ARG 0 237     -10.188  -8.782  67.683  1.00  0.00           N  
ATOM   1804  CZ  ARG 0 237     -10.136  -9.342  66.479  1.00  0.00           C  
ATOM   1805  NH1 ARG 0 237     -10.059 -10.661  66.359  1.00  0.00           N  
ATOM   1806  NH2 ARG 0 237     -10.157  -8.583  65.392  1.00  0.00           N  
ATOM   1807  C   ARG 0 237      -6.278  -7.136  70.922  1.00  0.00           C  
ATOM   1808  O   ARG 0 237      -5.966  -5.955  70.748  1.00  0.00           O  
ATOM   1809  N   PHE 0 238      -5.399  -8.128  70.926  1.00  0.00           N  
ATOM   1810  CA  PHE 0 238      -4.009  -7.896  70.579  1.00  0.00           C  
ATOM   1811  CB  PHE 0 238      -3.206  -7.369  71.772  1.00  0.00           C  
ATOM   1812  CG  PHE 0 238      -2.839  -8.428  72.759  1.00  0.00           C  
ATOM   1813  CD1 PHE 0 238      -3.781  -8.924  73.643  1.00  0.00           C  
ATOM   1814  CD2 PHE 0 238      -1.552  -8.940  72.800  1.00  0.00           C  
ATOM   1815  CE1 PHE 0 238      -3.449  -9.906  74.548  1.00  0.00           C  
ATOM   1816  CE2 PHE 0 238      -1.215  -9.924  73.709  1.00  0.00           C  
ATOM   1817  CZ  PHE 0 238      -2.163 -10.406  74.582  1.00  0.00           C  
ATOM   1818  C   PHE 0 238      -3.437  -9.203  70.057  1.00  0.00           C  
ATOM   1819  O   PHE 0 238      -4.025 -10.277  70.215  1.00  0.00           O  
ATOM   1820  N   GLN 0 239      -2.278  -9.093  69.418  1.00  0.00           N  
ATOM   1821  CA  GLN 0 239      -1.560 -10.247  68.904  1.00  0.00           C  
ATOM   1822  CB  GLN 0 239      -1.918 -10.520  67.445  1.00  0.00           C  
ATOM   1823  CG  GLN 0 239      -1.361 -11.819  66.868  1.00  0.00           C  
ATOM   1824  CD  GLN 0 239      -1.884 -12.072  65.467  1.00  0.00           C  
ATOM   1825  OE1 GLN 0 239      -2.201 -11.129  64.742  1.00  0.00           O  
ATOM   1826  NE2 GLN 0 239      -1.973 -13.340  65.078  1.00  0.00           N  
ATOM   1827  C   GLN 0 239      -0.075  -9.969  69.043  1.00  0.00           C  
ATOM   1828  O   GLN 0 239       0.367  -8.826  68.890  1.00  0.00           O  
ATOM   1829  N   THR 0 240       0.684 -11.013  69.346  1.00  0.00           N  
ATOM   1830  CA  THR 0 240       2.120 -10.876  69.497  1.00  0.00           C  
ATOM   1831  CB  THR 0 240       2.663 -11.999  70.374  1.00  0.00           C  
ATOM   1832  OG1 THR 0 240       1.973 -12.009  71.630  1.00  0.00           O  
ATOM   1833  CG2 THR 0 240       4.145 -11.794  70.623  1.00  0.00           C  
ATOM   1834  C   THR 0 240       2.803 -10.904  68.139  1.00  0.00           C  
ATOM   1835  O   THR 0 240       2.412 -11.661  67.245  1.00  0.00           O  
ATOM   1836  N   LEU 0 241       3.828 -10.069  67.986  1.00  0.00           N  
ATOM   1837  CA  LEU 0 241       4.648 -10.062  66.784  1.00  0.00           C  
ATOM   1838  CB  LEU 0 241       4.999  -8.645  66.341  1.00  0.00           C  
ATOM   1839  CG  LEU 0 241       3.810  -7.835  65.834  1.00  0.00           C  
ATOM   1840  CD1 LEU 0 241       4.266  -6.417  65.522  1.00  0.00           C  
ATOM   1841  CD2 LEU 0 241       3.183  -8.490  64.615  1.00  0.00           C  
ATOM   1842  C   LEU 0 241       5.925 -10.852  67.023  1.00  0.00           C  
ATOM   1843  O   LEU 0 241       6.648 -10.608  67.998  1.00  0.00           O  
ATOM   1844  N   LEU 0 242       6.223 -11.759  66.104  1.00  0.00           N  
ATOM   1845  CA  LEU 0 242       7.354 -12.658  66.224  1.00  0.00           C  
ATOM   1846  CB  LEU 0 242       6.885 -14.111  66.263  1.00  0.00           C  
ATOM   1847  CG  LEU 0 242       5.781 -14.300  67.310  1.00  0.00           C  
ATOM   1848  CD1 LEU 0 242       5.183 -15.689  67.277  1.00  0.00           C  
ATOM   1849  CD2 LEU 0 242       6.340 -13.970  68.695  1.00  0.00           C  
ATOM   1850  C   LEU 0 242       8.311 -12.438  65.064  1.00  0.00           C  
ATOM   1851  O   LEU 0 242       7.914 -12.019  63.970  1.00  0.00           O  
ATOM   1852  N   ALA 0 243       9.583 -12.711  65.326  1.00  0.00           N  
ATOM   1853  CA  ALA 0 243      10.624 -12.696  64.311  1.00  0.00           C  
ATOM   1854  CB  ALA 0 243      11.866 -11.957  64.806  1.00  0.00           C  
ATOM   1855  C   ALA 0 243      10.956 -14.139  63.959  1.00  0.00           C  
ATOM   1856  O   ALA 0 243      11.359 -14.918  64.831  1.00  0.00           O  
ATOM   1857  N   LEU 0 244      10.793 -14.489  62.690  1.00  0.00           N  
ATOM   1858  CA  LEU 0 244      11.010 -15.847  62.217  1.00  0.00           C  
ATOM   1859  CB  LEU 0 244       9.861 -16.307  61.326  1.00  0.00           C  
ATOM   1860  CG  LEU 0 244       8.485 -16.217  61.969  1.00  0.00           C  
ATOM   1861  CD1 LEU 0 244       7.442 -16.660  60.964  1.00  0.00           C  
ATOM   1862  CD2 LEU 0 244       8.425 -17.066  63.222  1.00  0.00           C  
ATOM   1863  C   LEU 0 244      12.311 -15.939  61.437  1.00  0.00           C  
ATOM   1864  O   LEU 0 244      12.664 -15.026  60.683  1.00  0.00           O  
ATOM   1865  N   HIS 0 245      13.007 -17.058  61.607  1.00  0.00           N  
ATOM   1866  CA  HIS 0 245      14.208 -17.303  60.831  1.00  0.00           C  
ATOM   1867  ND1 HIS 0 245      16.548 -18.937  63.364  1.00  0.00           N  
ATOM   1868  CG  HIS 0 245      15.586 -18.149  62.771  1.00  0.00           C  
ATOM   1869  CB  HIS 0 245      15.015 -18.453  61.427  1.00  0.00           C  
ATOM   1870  NE2 HIS 0 245      16.136 -17.341  64.734  1.00  0.00           N  
ATOM   1871  CD2 HIS 0 245      15.330 -17.145  63.640  1.00  0.00           C  
ATOM   1872  CE1 HIS 0 245      16.862 -18.427  64.541  1.00  0.00           C  
ATOM   1873  C   HIS 0 245      13.846 -17.629  59.391  1.00  0.00           C  
ATOM   1874  O   HIS 0 245      12.799 -18.216  59.103  1.00  0.00           O  
ATOM   1875  N   ARG 0 246      14.727 -17.226  58.477  1.00  0.00           N  
ATOM   1876  CA  ARG 0 246      14.607 -17.669  57.095  1.00  0.00           C  
ATOM   1877  CB  ARG 0 246      15.821 -17.183  56.313  1.00  0.00           C  
ATOM   1878  CG  ARG 0 246      15.829 -17.522  54.849  1.00  0.00           C  
ATOM   1879  CD  ARG 0 246      16.970 -16.779  54.178  1.00  0.00           C  
ATOM   1880  NE  ARG 0 246      17.091 -17.080  52.760  1.00  0.00           N  
ATOM   1881  CZ  ARG 0 246      17.924 -17.978  52.247  1.00  0.00           C  
ATOM   1882  NH1 ARG 0 246      18.726 -18.684  53.033  1.00  0.00           N  
ATOM   1883  NH2 ARG 0 246      17.955 -18.170  50.936  1.00  0.00           N  
ATOM   1884  C   ARG 0 246      14.482 -19.184  57.026  1.00  0.00           C  
ATOM   1885  O   ARG 0 246      13.719 -19.717  56.214  1.00  0.00           O  
ATOM   1886  N   SER 0 247      15.200 -19.887  57.905  1.00  0.00           N  
ATOM   1887  CA  SER 0 247      15.172 -21.344  57.922  1.00  0.00           C  
ATOM   1888  CB  SER 0 247      15.926 -21.839  59.159  1.00  0.00           C  
ATOM   1889  OG  SER 0 247      17.259 -21.354  59.166  1.00  0.00           O  
ATOM   1890  C   SER 0 247      13.757 -21.901  57.916  1.00  0.00           C  
ATOM   1891  O   SER 0 247      13.525 -22.995  57.386  1.00  0.00           O  
ATOM   1892  N   TYR 0 248      12.806 -21.167  58.491  1.00  0.00           N  
ATOM   1893  CA  TYR 0 248      11.442 -21.641  58.699  1.00  0.00           C  
ATOM   1894  CB  TYR 0 248      10.839 -20.932  59.921  1.00  0.00           C  
ATOM   1895  CG  TYR 0 248       9.479 -21.438  60.357  1.00  0.00           C  
ATOM   1896  CD1 TYR 0 248       9.359 -22.556  61.170  1.00  0.00           C  
ATOM   1897  CD2 TYR 0 248       8.313 -20.787  59.962  1.00  0.00           C  
ATOM   1898  CE1 TYR 0 248       8.118 -23.022  61.571  1.00  0.00           C  
ATOM   1899  CE2 TYR 0 248       7.066 -21.248  60.359  1.00  0.00           C  
ATOM   1900  CZ  TYR 0 248       6.976 -22.360  61.161  1.00  0.00           C  
ATOM   1901  OH  TYR 0 248       5.741 -22.814  61.563  1.00  0.00           O  
ATOM   1902  C   TYR 0 248      10.525 -21.425  57.504  1.00  0.00           C  
ATOM   1903  O   TYR 0 248       9.389 -21.915  57.518  1.00  0.00           O  
ATOM   1904  N   LEU 0 249      10.977 -20.707  56.482  1.00  0.00           N  
ATOM   1905  CA  LEU 0 249      10.111 -20.306  55.384  1.00  0.00           C  
ATOM   1906  CB  LEU 0 249      10.368 -18.842  55.037  1.00  0.00           C  
ATOM   1907  CG  LEU 0 249      10.134 -17.897  56.215  1.00  0.00           C  
ATOM   1908  CD1 LEU 0 249      10.563 -16.487  55.872  1.00  0.00           C  
ATOM   1909  CD2 LEU 0 249       8.670 -17.929  56.634  1.00  0.00           C  
ATOM   1910  C   LEU 0 249      10.282 -21.171  54.146  1.00  0.00           C  
ATOM   1911  O   LEU 0 249       9.764 -20.818  53.080  1.00  0.00           O  
ATOM   1912  N   THR 0 250      11.000 -22.288  54.250  1.00  0.00           N  
ATOM   1913  CA  THR 0 250      11.084 -23.189  53.119  1.00  0.00           C  
ATOM   1914  CB  THR 0 250      12.012 -24.360  53.414  1.00  0.00           C  
ATOM   1915  OG1 THR 0 250      11.538 -25.089  54.552  1.00  0.00           O  
ATOM   1916  CG2 THR 0 250      13.418 -23.849  53.691  1.00  0.00           C  
ATOM   1917  C   THR 0 250       9.683 -23.692  52.787  1.00  0.00           C  
ATOM   1918  O   THR 0 250       8.770 -23.613  53.615  1.00  0.00           O  
ATOM   1919  N   PRO 0 251       9.481 -24.186  51.564  1.00  0.00           N  
ATOM   1920  CA  PRO 0 251       8.133 -24.614  51.161  1.00  0.00           C  
ATOM   1921  CD  PRO 0 251      10.441 -24.203  50.444  1.00  0.00           C  
ATOM   1922  CB  PRO 0 251       8.216 -24.622  49.629  1.00  0.00           C  
ATOM   1923  CG  PRO 0 251       9.670 -24.878  49.343  1.00  0.00           C  
ATOM   1924  C   PRO 0 251       7.734 -25.979  51.697  1.00  0.00           C  
ATOM   1925  O   PRO 0 251       6.565 -26.359  51.551  1.00  0.00           O  
ATOM   1926  N   GLY 0 252       8.654 -26.722  52.307  1.00  0.00           N  
ATOM   1927  CA  GLY 0 252       8.333 -28.000  52.901  1.00  0.00           C  
ATOM   1928  C   GLY 0 252       7.745 -27.844  54.289  1.00  0.00           C  
ATOM   1929  O   GLY 0 252       7.663 -26.753  54.853  1.00  0.00           O  
ATOM   1930  N   ASP 0 253       7.332 -28.976  54.853  1.00  0.00           N  
ATOM   1931  CA  ASP 0 253       6.725 -28.990  56.177  1.00  0.00           C  
ATOM   1932  CB  ASP 0 253       5.649 -30.083  56.255  1.00  0.00           C  
ATOM   1933  CG  ASP 0 253       6.231 -31.489  56.267  1.00  0.00           C  
ATOM   1934  OD1 ASP 0 253       7.468 -31.641  56.165  1.00  0.00           O  
ATOM   1935  OD2 ASP 0 253       5.442 -32.449  56.377  1.00  0.00           O  
ATOM   1936  C   ASP 0 253       7.740 -29.179  57.297  1.00  0.00           C  
ATOM   1937  O   ASP 0 253       7.341 -29.273  58.463  1.00  0.00           O  
ATOM   1938  N   SER 0 254       9.033 -29.228  56.978  1.00  0.00           N  
ATOM   1939  CA  SER 0 254      10.083 -29.480  57.955  1.00  0.00           C  
ATOM   1940  CB  SER 0 254      10.890 -30.730  57.578  1.00  0.00           C  
ATOM   1941  OG  SER 0 254      11.935 -31.011  58.519  1.00  0.00           O  
ATOM   1942  C   SER 0 254      11.016 -28.282  58.050  1.00  0.00           C  
ATOM   1943  O   SER 0 254      11.286 -27.614  57.046  1.00  0.00           O  
ATOM   1944  N   SER 0 255      11.520 -28.026  59.260  1.00  0.00           N  
ATOM   1945  CA  SER 0 255      12.451 -26.924  59.515  1.00  0.00           C  
ATOM   1946  CB  SER 0 255      11.759 -25.790  60.268  1.00  0.00           C  
ATOM   1947  OG  SER 0 255      12.641 -24.692  60.536  1.00  0.00           O  
ATOM   1948  C   SER 0 255      13.645 -27.469  60.292  1.00  0.00           C  
ATOM   1949  O   SER 0 255      13.632 -27.510  61.525  1.00  0.00           O  
ATOM   1950  N   SER 0 256      14.686 -27.875  59.565  1.00  0.00           N  
ATOM   1951  CA  SER 0 256      15.876 -28.422  60.201  1.00  0.00           C  
ATOM   1952  CB  SER 0 256      16.673 -29.257  59.195  1.00  0.00           C  
ATOM   1953  OG  SER 0 256      17.859 -29.822  59.770  1.00  0.00           O  
ATOM   1954  C   SER 0 256      16.781 -27.348  60.785  1.00  0.00           C  
ATOM   1955  O   SER 0 256      17.619 -27.660  61.639  1.00  0.00           O  
ATOM   1956  N   GLY 0 257      16.629 -26.100  60.356  1.00  0.00           N  
ATOM   1957  CA  GLY 0 257      17.576 -25.071  60.722  1.00  0.00           C  
ATOM   1958  C   GLY 0 257      17.134 -24.147  61.834  1.00  0.00           C  
ATOM   1959  O   GLY 0 257      17.518 -22.974  61.843  1.00  0.00           O  
ATOM   1960  N   TRP 0 258      16.348 -24.646  62.788  1.00  0.00           N  
ATOM   1961  CA  TRP 0 258      15.947 -23.784  63.892  1.00  0.00           C  
ATOM   1962  CB  TRP 0 258      14.983 -22.714  63.364  1.00  0.00           C  
ATOM   1963  CG  TRP 0 258      14.651 -21.661  64.357  1.00  0.00           C  
ATOM   1964  CD2 TRP 0 258      13.558 -20.740  64.298  1.00  0.00           C  
ATOM   1965  CD1 TRP 0 258      15.339 -21.369  65.495  1.00  0.00           C  
ATOM   1966  NE1 TRP 0 258      14.737 -20.327  66.157  1.00  0.00           N  
ATOM   1967  CE2 TRP 0 258      13.642 -19.921  65.441  1.00  0.00           C  
ATOM   1968  CE3 TRP 0 258      12.515 -20.528  63.392  1.00  0.00           C  
ATOM   1969  CZ2 TRP 0 258      12.724 -18.909  65.702  1.00  0.00           C  
ATOM   1970  CZ3 TRP 0 258      11.604 -19.523  63.654  1.00  0.00           C  
ATOM   1971  CH2 TRP 0 258      11.716 -18.726  64.800  1.00  0.00           C  
ATOM   1972  C   TRP 0 258      15.315 -24.522  65.065  1.00  0.00           C  
ATOM   1973  O   TRP 0 258      14.315 -25.226  64.906  1.00  0.00           O  
ATOM   1974  N   THR 0 259      15.901 -24.346  66.252  1.00  0.00           N  
ATOM   1975  CA  THR 0 259      15.340 -24.860  67.502  1.00  0.00           C  
ATOM   1976  CB  THR 0 259      16.446 -25.159  68.508  1.00  0.00           C  
ATOM   1977  OG1 THR 0 259      15.932 -25.662  69.738  1.00  0.00           O  
ATOM   1978  CG2 THR 0 259      17.383 -23.993  68.839  1.00  0.00           C  
ATOM   1979  C   THR 0 259      14.355 -23.821  68.034  1.00  0.00           C  
ATOM   1980  O   THR 0 259      14.629 -23.066  68.969  1.00  0.00           O  
ATOM   1981  N   ALA 0 260      13.166 -23.813  67.429  1.00  0.00           N  
ATOM   1982  CA  ALA 0 260      12.178 -22.755  67.602  1.00  0.00           C  
ATOM   1983  CB  ALA 0 260      11.167 -22.813  66.452  1.00  0.00           C  
ATOM   1984  C   ALA 0 260      11.427 -22.810  68.926  1.00  0.00           C  
ATOM   1985  O   ALA 0 260      10.520 -21.994  69.125  1.00  0.00           O  
ATOM   1986  N   GLY 0 261      11.773 -23.717  69.837  1.00  0.00           N  
ATOM   1987  CA  GLY 0 261      10.997 -23.884  71.056  1.00  0.00           C  
ATOM   1988  C   GLY 0 261      10.969 -22.672  71.969  1.00  0.00           C  
ATOM   1989  O   GLY 0 261      10.131 -22.626  72.878  1.00  0.00           O  
ATOM   1990  N   ALA 0 262      11.859 -21.701  71.762  1.00  0.00           N  
ATOM   1991  CA  ALA 0 262      11.906 -20.520  72.619  1.00  0.00           C  
ATOM   1992  CB  ALA 0 262      13.248 -19.804  72.449  1.00  0.00           C  
ATOM   1993  C   ALA 0 262      10.773 -19.539  72.349  1.00  0.00           C  
ATOM   1994  O   ALA 0 262      10.666 -18.537  73.068  1.00  0.00           O  
ATOM   1995  N   ALA 0 263       9.925 -19.803  71.353  1.00  0.00           N  
ATOM   1996  CA  ALA 0 263       8.897 -18.855  70.926  1.00  0.00           C  
ATOM   1997  CB  ALA 0 263       8.709 -18.921  69.416  1.00  0.00           C  
ATOM   1998  C   ALA 0 263       7.593 -19.148  71.663  1.00  0.00           C  
ATOM   1999  O   ALA 0 263       6.636 -19.693  71.115  1.00  0.00           O  
ATOM   2000  N   ALA 0 264       7.553 -18.745  72.928  1.00  0.00           N  
ATOM   2001  CA  ALA 0 264       6.382 -18.933  73.771  1.00  0.00           C  
ATOM   2002  CB  ALA 0 264       6.485 -20.227  74.590  1.00  0.00           C  
ATOM   2003  C   ALA 0 264       6.233 -17.723  74.680  1.00  0.00           C  
ATOM   2004  O   ALA 0 264       7.174 -16.952  74.880  1.00  0.00           O  
ATOM   2005  N   TYR 0 265       5.031 -17.555  75.225  1.00  0.00           N  
ATOM   2006  CA  TYR 0 265       4.772 -16.408  76.088  1.00  0.00           C  
ATOM   2007  CB  TYR 0 265       4.542 -15.131  75.256  1.00  0.00           C  
ATOM   2008  CG  TYR 0 265       3.531 -15.231  74.125  1.00  0.00           C  
ATOM   2009  CD1 TYR 0 265       2.169 -15.149  74.372  1.00  0.00           C  
ATOM   2010  CD2 TYR 0 265       3.950 -15.387  72.808  1.00  0.00           C  
ATOM   2011  CE1 TYR 0 265       1.247 -15.231  73.342  1.00  0.00           C  
ATOM   2012  CE2 TYR 0 265       3.035 -15.472  71.769  1.00  0.00           C  
ATOM   2013  CZ  TYR 0 265       1.687 -15.393  72.042  1.00  0.00           C  
ATOM   2014  OH  TYR 0 265       0.775 -15.475  71.012  1.00  0.00           O  
ATOM   2015  C   TYR 0 265       3.601 -16.686  77.017  1.00  0.00           C  
ATOM   2016  O   TYR 0 265       2.855 -17.647  76.838  1.00  0.00           O  
ATOM   2017  N   TYR 0 266       3.494 -15.853  78.052  1.00  0.00           N  
ATOM   2018  CA  TYR 0 266       2.478 -15.965  79.084  1.00  0.00           C  
ATOM   2019  CB  TYR 0 266       3.080 -16.047  80.488  1.00  0.00           C  
ATOM   2020  CG  TYR 0 266       4.112 -17.117  80.696  1.00  0.00           C  
ATOM   2021  CD1 TYR 0 266       5.447 -16.891  80.397  1.00  0.00           C  
ATOM   2022  CD2 TYR 0 266       3.757 -18.349  81.219  1.00  0.00           C  
ATOM   2023  CE1 TYR 0 266       6.394 -17.873  80.597  1.00  0.00           C  
ATOM   2024  CE2 TYR 0 266       4.694 -19.334  81.422  1.00  0.00           C  
ATOM   2025  CZ  TYR 0 266       6.012 -19.094  81.109  1.00  0.00           C  
ATOM   2026  OH  TYR 0 266       6.951 -20.079  81.313  1.00  0.00           O  
ATOM   2027  C   TYR 0 266       1.576 -14.742  79.039  1.00  0.00           C  
ATOM   2028  O   TYR 0 266       2.059 -13.610  78.898  1.00  0.00           O  
ATOM   2029  N   VAL 0 267       0.277 -14.966  79.217  1.00  0.47           N  
ATOM   2030  CA  VAL 0 267      -0.718 -13.903  79.189  1.00  0.47           C  
ATOM   2031  CB  VAL 0 267      -1.515 -13.896  77.876  1.00  0.47           C  
ATOM   2032  CG1 VAL 0 267      -2.601 -12.839  77.920  1.00  0.47           C  
ATOM   2033  CG2 VAL 0 267      -0.585 -13.651  76.704  1.00  0.47           C  
ATOM   2034  C   VAL 0 267      -1.653 -14.065  80.377  1.00  0.47           C  
ATOM   2035  O   VAL 0 267      -2.241 -15.134  80.575  1.00  0.47           O  
ATOM   2036  N   GLY 0 268      -1.757 -13.009  81.181  1.00  0.44           N  
ATOM   2037  CA  GLY 0 268      -2.794 -12.882  82.181  1.00  0.44           C  
ATOM   2038  C   GLY 0 268      -3.488 -11.544  82.011  1.00  0.44           C  
ATOM   2039  O   GLY 0 268      -3.087 -10.722  81.188  1.00  0.44           O  
ATOM   2040  N   TYR 0 269      -4.520 -11.333  82.815  1.00  0.44           N  
ATOM   2041  CA  TYR 0 269      -5.346 -10.148  82.644  1.00  0.44           C  
ATOM   2042  CB  TYR 0 269      -6.693 -10.525  82.047  1.00  0.44           C  
ATOM   2043  CG  TYR 0 269      -6.531 -11.129  80.682  1.00  0.44           C  
ATOM   2044  CD1 TYR 0 269      -6.456 -10.328  79.551  1.00  0.44           C  
ATOM   2045  CD2 TYR 0 269      -6.406 -12.500  80.525  1.00  0.44           C  
ATOM   2046  CE1 TYR 0 269      -6.295 -10.880  78.299  1.00  0.44           C  
ATOM   2047  CE2 TYR 0 269      -6.242 -13.061  79.278  1.00  0.44           C  
ATOM   2048  CZ  TYR 0 269      -6.186 -12.248  78.169  1.00  0.44           C  
ATOM   2049  OH  TYR 0 269      -6.020 -12.809  76.926  1.00  0.44           O  
ATOM   2050  C   TYR 0 269      -5.536  -9.402  83.949  1.00  0.44           C  
ATOM   2051  O   TYR 0 269      -5.708 -10.004  85.013  1.00  0.44           O  
ATOM   2052  N   LEU 0 270      -5.497  -8.079  83.842  1.00  0.40           N  
ATOM   2053  CA  LEU 0 270      -5.630  -7.201  84.986  1.00  0.40           C  
ATOM   2054  CB  LEU 0 270      -5.091  -5.813  84.652  1.00  0.40           C  
ATOM   2055  CG  LEU 0 270      -3.583  -5.595  84.674  1.00  0.40           C  
ATOM   2056  CD1 LEU 0 270      -2.835  -6.693  83.977  1.00  0.40           C  
ATOM   2057  CD2 LEU 0 270      -3.271  -4.253  84.012  1.00  0.40           C  
ATOM   2058  C   LEU 0 270      -7.091  -7.094  85.399  1.00  0.40           C  
ATOM   2059  O   LEU 0 270      -8.009  -7.256  84.588  1.00  0.40           O  
ATOM   2060  N   GLN 0 271      -7.296  -6.806  86.675  1.00  0.79           N  
ATOM   2061  CA  GLN 0 271      -8.611  -6.636  87.257  1.00  0.79           C  
ATOM   2062  CB  GLN 0 271      -9.041  -7.873  88.056  1.00  0.79           C  
ATOM   2063  CG  GLN 0 271      -9.334  -9.073  87.188  1.00  0.79           C  
ATOM   2064  CD  GLN 0 271     -10.639  -8.920  86.435  1.00  0.79           C  
ATOM   2065  OE1 GLN 0 271     -11.698  -9.316  86.918  1.00  0.79           O  
ATOM   2066  NE2 GLN 0 271     -10.570  -8.325  85.247  1.00  0.79           N  
ATOM   2067  C   GLN 0 271      -8.579  -5.426  88.174  1.00  0.79           C  
ATOM   2068  O   GLN 0 271      -7.519  -5.082  88.715  1.00  0.79           O  
ATOM   2069  N   PRO 0 272      -9.714  -4.749  88.350  1.00  0.54           N  
ATOM   2070  CA  PRO 0 272      -9.784  -3.694  89.373  1.00  0.54           C  
ATOM   2071  CD  PRO 0 272     -11.005  -4.940  87.662  1.00  0.54           C  
ATOM   2072  CB  PRO 0 272     -11.148  -3.038  89.128  1.00  0.54           C  
ATOM   2073  CG  PRO 0 272     -11.959  -4.106  88.488  1.00  0.54           C  
ATOM   2074  C   PRO 0 272      -9.691  -4.323  90.753  1.00  0.54           C  
ATOM   2075  O   PRO 0 272     -10.532  -5.137  91.141  1.00  0.54           O  
ATOM   2076  N   ARG 0 273      -8.634  -3.967  91.472  1.00  1.94           N  
ATOM   2077  CA  ARG 0 273      -8.381  -4.503  92.794  1.00  1.94           C  
ATOM   2078  CB  ARG 0 273      -7.444  -5.716  92.753  1.00  1.94           C  
ATOM   2079  CG  ARG 0 273      -8.023  -6.947  92.080  1.00  1.94           C  
ATOM   2080  CD  ARG 0 273      -9.168  -7.534  92.906  1.00  1.94           C  
ATOM   2081  NE  ARG 0 273      -9.573  -8.850  92.419  1.00  1.94           N  
ATOM   2082  CZ  ARG 0 273      -9.165 -10.007  92.936  1.00  1.94           C  
ATOM   2083  NH1 ARG 0 273      -8.347 -10.027  93.985  1.00  1.94           N  
ATOM   2084  NH2 ARG 0 273      -9.591 -11.150  92.412  1.00  1.94           N  
ATOM   2085  C   ARG 0 273      -7.774  -3.396  93.637  1.00  1.94           C  
ATOM   2086  O   ARG 0 273      -7.235  -2.411  93.116  1.00  1.94           O  
ATOM   2087  N   THR 0 274      -7.867  -3.571  94.949  1.00  0.67           N  
ATOM   2088  CA  THR 0 274      -7.174  -2.713  95.893  1.00  0.67           C  
ATOM   2089  CB  THR 0 274      -8.081  -2.307  97.048  1.00  0.67           C  
ATOM   2090  OG1 THR 0 274      -9.248  -1.657  96.538  1.00  0.67           O  
ATOM   2091  CG2 THR 0 274      -7.341  -1.348  97.961  1.00  0.67           C  
ATOM   2092  C   THR 0 274      -5.947  -3.454  96.408  1.00  0.67           C  
ATOM   2093  O   THR 0 274      -6.037  -4.618  96.814  1.00  0.67           O  
ATOM   2094  N   PHE 0 275      -4.805  -2.776  96.374  1.00  2.79           N  
ATOM   2095  CA  PHE 0 275      -3.525  -3.349  96.754  1.00  2.79           C  
ATOM   2096  CB  PHE 0 275      -2.585  -3.483  95.535  1.00  2.79           C  
ATOM   2097  CG  PHE 0 275      -2.712  -4.779  94.780  1.00  2.79           C  
ATOM   2098  CD1 PHE 0 275      -3.935  -5.203  94.286  1.00  2.79           C  
ATOM   2099  CD2 PHE 0 275      -1.586  -5.543  94.505  1.00  2.79           C  
ATOM   2100  CE1 PHE 0 275      -4.036  -6.387  93.573  1.00  2.79           C  
ATOM   2101  CE2 PHE 0 275      -1.683  -6.717  93.791  1.00  2.79           C  
ATOM   2102  CZ  PHE 0 275      -2.907  -7.139  93.321  1.00  2.79           C  
ATOM   2103  C   PHE 0 275      -2.854  -2.444  97.775  1.00  2.79           C  
ATOM   2104  O   PHE 0 275      -2.972  -1.214  97.713  1.00  2.79           O  
ATOM   2105  N   LEU 0 276      -2.132  -3.063  98.702  1.00  0.24           N  
ATOM   2106  CA  LEU 0 276      -1.185  -2.350  99.548  1.00  0.24           C  
ATOM   2107  CB  LEU 0 276      -1.245  -2.811 100.997  1.00  0.24           C  
ATOM   2108  CG  LEU 0 276      -2.594  -2.920 101.688  1.00  0.24           C  
ATOM   2109  CD1 LEU 0 276      -2.318  -3.464 103.079  1.00  0.24           C  
ATOM   2110  CD2 LEU 0 276      -3.256  -1.572 101.718  1.00  0.24           C  
ATOM   2111  C   LEU 0 276       0.227  -2.563  99.028  1.00  0.24           C  
ATOM   2112  O   LEU 0 276       0.646  -3.705  98.832  1.00  0.24           O  
ATOM   2113  N   LEU 0 277       0.965  -1.474  98.848  1.00  0.11           N  
ATOM   2114  CA  LEU 0 277       2.307  -1.501  98.288  1.00  0.11           C  
ATOM   2115  CB  LEU 0 277       2.394  -0.569  97.080  1.00  0.11           C  
ATOM   2116  CG  LEU 0 277       1.330  -0.786  96.001  1.00  0.11           C  
ATOM   2117  CD1 LEU 0 277       1.433   0.275  94.911  1.00  0.11           C  
ATOM   2118  CD2 LEU 0 277       1.442  -2.175  95.396  1.00  0.11           C  
ATOM   2119  C   LEU 0 277       3.288  -1.067  99.368  1.00  0.11           C  
ATOM   2120  O   LEU 0 277       3.095  -0.021  99.999  1.00  0.11           O  
ATOM   2121  N   LYS 0 278       4.335  -1.863  99.582  1.00  0.00           N  
ATOM   2122  CA  LYS 0 278       5.342  -1.568 100.595  1.00  0.00           C  
ATOM   2123  CB  LYS 0 278       5.751  -2.847 101.322  1.00  0.00           C  
ATOM   2124  CG  LYS 0 278       6.739  -2.639 102.456  1.00  0.00           C  
ATOM   2125  CD  LYS 0 278       7.099  -3.963 103.114  1.00  0.00           C  
ATOM   2126  CE  LYS 0 278       8.128  -3.762 104.217  1.00  0.00           C  
ATOM   2127  NZ  LYS 0 278       8.532  -5.048 104.850  1.00  0.00           N  
ATOM   2128  C   LYS 0 278       6.540  -0.906  99.923  1.00  0.00           C  
ATOM   2129  O   LYS 0 278       7.248  -1.547  99.138  1.00  0.00           O  
ATOM   2130  N   TYR 0 279       6.759   0.377 100.223  1.00  0.00           N  
ATOM   2131  CA  TYR 0 279       7.891   1.138  99.711  1.00  0.00           C  
ATOM   2132  CB  TYR 0 279       7.495   2.573  99.364  1.00  0.00           C  
ATOM   2133  CG  TYR 0 279       6.544   2.739  98.216  1.00  0.00           C  
ATOM   2134  CD1 TYR 0 279       5.176   2.615  98.403  1.00  0.00           C  
ATOM   2135  CD2 TYR 0 279       7.010   3.060  96.946  1.00  0.00           C  
ATOM   2136  CE1 TYR 0 279       4.298   2.780  97.352  1.00  0.00           C  
ATOM   2137  CE2 TYR 0 279       6.142   3.228  95.894  1.00  0.00           C  
ATOM   2138  CZ  TYR 0 279       4.787   3.089  96.102  1.00  0.00           C  
ATOM   2139  OH  TYR 0 279       3.915   3.257  95.054  1.00  0.00           O  
ATOM   2140  C   TYR 0 279       8.980   1.185 100.775  1.00  0.00           C  
ATOM   2141  O   TYR 0 279       8.742   1.686 101.884  1.00  0.00           O  
ATOM   2142  N   ASN 0 280      10.176   0.708 100.432  1.00  0.00           N  
ATOM   2143  CA  ASN 0 280      11.286   0.750 101.371  1.00  0.00           C  
ATOM   2144  CB  ASN 0 280      12.324  -0.320 101.022  1.00  0.00           C  
ATOM   2145  CG  ASN 0 280      13.151   0.012  99.792  1.00  0.00           C  
ATOM   2146  OD1 ASN 0 280      12.991   1.059  99.168  1.00  0.00           O  
ATOM   2147  ND2 ASN 0 280      14.051  -0.899  99.437  1.00  0.00           N  
ATOM   2148  C   ASN 0 280      11.878   2.160 101.408  1.00  0.00           C  
ATOM   2149  O   ASN 0 280      11.409   3.081 100.734  1.00  0.00           O  
ATOM   2150  N   GLU 0 281      12.920   2.333 102.221  1.00  0.00           N  
ATOM   2151  CA  GLU 0 281      13.479   3.657 102.459  1.00  0.00           C  
ATOM   2152  CB  GLU 0 281      14.508   3.579 103.588  1.00  0.00           C  
ATOM   2153  CG  GLU 0 281      15.729   2.728 103.259  1.00  0.00           C  
ATOM   2154  CD  GLU 0 281      15.520   1.253 103.550  1.00  0.00           C  
ATOM   2155  OE1 GLU 0 281      14.359   0.842 103.757  1.00  0.00           O  
ATOM   2156  OE2 GLU 0 281      16.516   0.501 103.551  1.00  0.00           O  
ATOM   2157  C   GLU 0 281      14.110   4.270 101.216  1.00  0.00           C  
ATOM   2158  O   GLU 0 281      14.394   5.473 101.218  1.00  0.00           O  
ATOM   2159  N   ASN 0 282      14.335   3.483 100.165  1.00  0.00           N  
ATOM   2160  CA  ASN 0 282      14.852   3.979  98.897  1.00  0.00           C  
ATOM   2161  CB  ASN 0 282      15.954   3.045  98.378  1.00  0.00           C  
ATOM   2162  CG  ASN 0 282      17.209   3.084  99.238  1.00  0.00           C  
ATOM   2163  OD1 ASN 0 282      17.139   2.952 100.455  1.00  0.00           O  
ATOM   2164  ND2 ASN 0 282      18.366   3.253  98.605  1.00  0.00           N  
ATOM   2165  C   ASN 0 282      13.755   4.136  97.848  1.00  0.00           C  
ATOM   2166  O   ASN 0 282      14.060   4.389  96.677  1.00  0.00           O  
ATOM   2167  N   GLY 0 283      12.488   3.994  98.242  1.00  0.00           N  
ATOM   2168  CA  GLY 0 283      11.375   4.220  97.341  1.00  0.00           C  
ATOM   2169  C   GLY 0 283      11.020   3.055  96.450  1.00  0.00           C  
ATOM   2170  O   GLY 0 283      10.211   3.220  95.529  1.00  0.00           O  
ATOM   2171  N   THR 0 284      11.604   1.888  96.690  1.00  0.00           N  
ATOM   2172  CA  THR 0 284      11.369   0.704  95.884  1.00  0.00           C  
ATOM   2173  CB  THR 0 284      12.641  -0.145  95.828  1.00  0.00           C  
ATOM   2174  OG1 THR 0 284      13.709   0.628  95.265  1.00  0.00           O  
ATOM   2175  CG2 THR 0 284      12.416  -1.387  94.988  1.00  0.00           C  
ATOM   2176  C   THR 0 284      10.229  -0.104  96.485  1.00  0.00           C  
ATOM   2177  O   THR 0 284      10.129  -0.241  97.707  1.00  0.00           O  
ATOM   2178  N   ILE 0 285       9.369  -0.637  95.625  1.00  0.00           N  
ATOM   2179  CA  ILE 0 285       8.311  -1.531  96.085  1.00  0.00           C  
ATOM   2180  CB  ILE 0 285       7.143  -1.576  95.092  1.00  0.00           C  
ATOM   2181  CG1 ILE 0 285       6.544  -0.180  94.937  1.00  0.00           C  
ATOM   2182  CG2 ILE 0 285       6.083  -2.558  95.564  1.00  0.00           C  
ATOM   2183  CD1 ILE 0 285       5.503  -0.082  93.863  1.00  0.00           C  
ATOM   2184  C   ILE 0 285       8.917  -2.913  96.289  1.00  0.00           C  
ATOM   2185  O   ILE 0 285       9.472  -3.503  95.355  1.00  0.00           O  
ATOM   2186  N   THR 0 286       8.808  -3.435  97.514  1.00  0.00           N  
ATOM   2187  CA  THR 0 286       9.396  -4.722  97.860  1.00  0.00           C  
ATOM   2188  CB  THR 0 286      10.351  -4.576  99.057  1.00  0.00           C  
ATOM   2189  OG1 THR 0 286       9.614  -4.150 100.213  1.00  0.00           O  
ATOM   2190  CG2 THR 0 286      11.451  -3.577  98.753  1.00  0.00           C  
ATOM   2191  C   THR 0 286       8.373  -5.798  98.190  1.00  0.00           C  
ATOM   2192  O   THR 0 286       8.739  -6.976  98.245  1.00  0.00           O  
ATOM   2193  N   ASP 0 287       7.117  -5.432  98.421  1.00  0.04           N  
ATOM   2194  CA  ASP 0 287       6.097  -6.394  98.810  1.00  0.04           C  
ATOM   2195  CB  ASP 0 287       6.216  -6.771 100.288  1.00  0.04           C  
ATOM   2196  CG  ASP 0 287       5.793  -8.205 100.565  1.00  0.04           C  
ATOM   2197  OD1 ASP 0 287       5.175  -8.839  99.682  1.00  0.04           O  
ATOM   2198  OD2 ASP 0 287       6.075  -8.694 101.679  1.00  0.04           O  
ATOM   2199  C   ASP 0 287       4.743  -5.768  98.522  1.00  0.04           C  
ATOM   2200  O   ASP 0 287       4.621  -4.546  98.384  1.00  0.04           O  
ATOM   2201  N   ALA 0 288       3.724  -6.617  98.438  1.00  0.52           N  
ATOM   2202  CA  ALA 0 288       2.387  -6.114  98.184  1.00  0.52           C  
ATOM   2203  CB  ALA 0 288       2.139  -5.915  96.686  1.00  0.52           C  
ATOM   2204  C   ALA 0 288       1.363  -7.067  98.773  1.00  0.52           C  
ATOM   2205  O   ALA 0 288       1.657  -8.224  99.083  1.00  0.52           O  
ATOM   2206  N   VAL 0 289       0.150  -6.548  98.925  1.00  0.57           N  
ATOM   2207  CA  VAL 0 289      -0.976  -7.298  99.456  1.00  0.57           C  
ATOM   2208  CB  VAL 0 289      -1.334  -6.872 100.889  1.00  0.57           C  
ATOM   2209  CG1 VAL 0 289      -2.597  -7.585 101.341  1.00  0.57           C  
ATOM   2210  CG2 VAL 0 289      -0.183  -7.163 101.830  1.00  0.57           C  
ATOM   2211  C   VAL 0 289      -2.161  -7.081  98.530  1.00  0.57           C  
ATOM   2212  O   VAL 0 289      -2.546  -5.933  98.276  1.00  0.57           O  
ATOM   2213  N   ASP 0 290      -2.741  -8.177  98.039  1.00  3.21           N  
ATOM   2214  CA  ASP 0 290      -4.023  -8.152  97.335  1.00  3.21           C  
ATOM   2215  CB  ASP 0 290      -4.119  -9.287  96.325  1.00  3.21           C  
ATOM   2216  CG  ASP 0 290      -5.421  -9.259  95.546  1.00  3.21           C  
ATOM   2217  OD1 ASP 0 290      -6.256  -8.371  95.816  1.00  3.21           O  
ATOM   2218  OD2 ASP 0 290      -5.617 -10.125  94.669  1.00  3.21           O  
ATOM   2219  C   ASP 0 290      -5.110  -8.252  98.398  1.00  3.21           C  
ATOM   2220  O   ASP 0 290      -5.361  -9.326  98.950  1.00  3.21           O  
ATOM   2221  N   CYS 0 291      -5.775  -7.128  98.672  1.00  0.35           N  
ATOM   2222  CA  CYS 0 291      -6.687  -7.057  99.811  1.00  0.35           C  
ATOM   2223  CB  CYS 0 291      -7.242  -5.636  99.958  1.00  0.35           C  
ATOM   2224  SG  CYS 0 291      -6.031  -4.363 100.338  1.00  0.35           S  
ATOM   2225  C   CYS 0 291      -7.847  -8.037  99.690  1.00  0.35           C  
ATOM   2226  O   CYS 0 291      -8.398  -8.472 100.707  1.00  0.35           O  
ATOM   2227  N   ALA 0 292      -8.259  -8.364  98.467  1.00  0.41           N  
ATOM   2228  CA  ALA 0 292      -9.411  -9.230  98.255  1.00  0.41           C  
ATOM   2229  CB  ALA 0 292     -10.121  -8.843  96.954  1.00  0.41           C  
ATOM   2230  C   ALA 0 292      -9.043 -10.703  98.215  1.00  0.41           C  
ATOM   2231  O   ALA 0 292      -9.941 -11.553  98.231  1.00  0.41           O  
ATOM   2232  N   LEU 0 293      -7.749 -11.014  98.175  1.00  1.00           N  
ATOM   2233  CA  LEU 0 293      -7.308 -12.394  98.035  1.00  1.00           C  
ATOM   2234  CB  LEU 0 293      -5.789 -12.454  98.153  1.00  1.00           C  
ATOM   2235  CG  LEU 0 293      -5.223 -13.870  98.183  1.00  1.00           C  
ATOM   2236  CD1 LEU 0 293      -5.578 -14.603  96.911  1.00  1.00           C  
ATOM   2237  CD2 LEU 0 293      -3.724 -13.809  98.385  1.00  1.00           C  
ATOM   2238  C   LEU 0 293      -7.942 -13.301  99.077  1.00  1.00           C  
ATOM   2239  O   LEU 0 293      -8.511 -14.347  98.747  1.00  1.00           O  
ATOM   2240  N   ASP 0 294      -7.824 -12.932 100.346  1.00  0.28           N  
ATOM   2241  CA  ASP 0 294      -8.155 -13.831 101.441  1.00  0.28           C  
ATOM   2242  CB  ASP 0 294      -6.987 -14.786 101.742  1.00  0.28           C  
ATOM   2243  CG  ASP 0 294      -5.652 -14.065 101.850  1.00  0.28           C  
ATOM   2244  OD1 ASP 0 294      -5.656 -12.842 102.093  1.00  0.28           O  
ATOM   2245  OD2 ASP 0 294      -4.600 -14.722 101.692  1.00  0.28           O  
ATOM   2246  C   ASP 0 294      -8.504 -12.991 102.658  1.00  0.28           C  
ATOM   2247  O   ASP 0 294      -8.293 -11.767 102.665  1.00  0.28           O  
ATOM   2248  N   PRO 0 295      -9.061 -13.613 103.701  1.00  0.09           N  
ATOM   2249  CA  PRO 0 295      -9.327 -12.861 104.936  1.00  0.09           C  
ATOM   2250  CD  PRO 0 295      -9.719 -14.933 103.707  1.00  0.09           C  
ATOM   2251  CB  PRO 0 295      -9.977 -13.913 105.845  1.00  0.09           C  
ATOM   2252  CG  PRO 0 295     -10.638 -14.854 104.897  1.00  0.09           C  
ATOM   2253  C   PRO 0 295      -8.080 -12.271 105.565  1.00  0.09           C  
ATOM   2254  O   PRO 0 295      -8.139 -11.176 106.136  1.00  0.09           O  
ATOM   2255  N   LEU 0 296      -6.952 -12.982 105.512  1.00  0.09           N  
ATOM   2256  CA  LEU 0 296      -5.732 -12.455 106.115  1.00  0.09           C  
ATOM   2257  CB  LEU 0 296      -4.614 -13.487 106.009  1.00  0.09           C  
ATOM   2258  CG  LEU 0 296      -3.264 -13.049 106.572  1.00  0.09           C  
ATOM   2259  CD1 LEU 0 296      -3.410 -12.694 108.042  1.00  0.09           C  
ATOM   2260  CD2 LEU 0 296      -2.225 -14.138 106.396  1.00  0.09           C  
ATOM   2261  C   LEU 0 296      -5.323 -11.141 105.459  1.00  0.09           C  
ATOM   2262  O   LEU 0 296      -4.960 -10.172 106.144  1.00  0.09           O  
ATOM   2263  N   SER 0 297      -5.403 -11.080 104.129  1.00  0.17           N  
ATOM   2264  CA  SER 0 297      -5.083  -9.844 103.426  1.00  0.17           C  
ATOM   2265  CB  SER 0 297      -4.972 -10.117 101.928  1.00  0.17           C  
ATOM   2266  OG  SER 0 297      -3.908 -11.018 101.660  1.00  0.17           O  
ATOM   2267  C   SER 0 297      -6.122  -8.762 103.706  1.00  0.17           C  
ATOM   2268  O   SER 0 297      -5.768  -7.589 103.892  1.00  0.17           O  
ATOM   2269  N   GLU 0 298      -7.409  -9.124 103.710  1.00  0.20           N  
ATOM   2270  CA  GLU 0 298      -8.429  -8.153 104.095  1.00  0.20           C  
ATOM   2271  CB  GLU 0 298      -9.809  -8.809 104.111  1.00  0.20           C  
ATOM   2272  CG  GLU 0 298     -10.993  -7.880 104.507  1.00  0.20           C  
ATOM   2273  CD  GLU 0 298     -12.375  -8.537 104.523  1.00  0.20           C  
ATOM   2274  OE1 GLU 0 298     -12.497  -9.753 104.246  1.00  0.20           O  
ATOM   2275  OE2 GLU 0 298     -13.323  -7.773 104.846  1.00  0.20           O  
ATOM   2276  C   GLU 0 298      -8.105  -7.555 105.454  1.00  0.20           C  
ATOM   2277  O   GLU 0 298      -8.330  -6.360 105.687  1.00  0.20           O  
ATOM   2278  N   THR 0 299      -7.546  -8.371 106.349  1.00  0.00           N  
ATOM   2279  CA  THR 0 299      -7.185  -7.903 107.680  1.00  0.00           C  
ATOM   2280  CB  THR 0 299      -6.851  -9.096 108.576  1.00  0.00           C  
ATOM   2281  OG1 THR 0 299      -8.006  -9.933 108.712  1.00  0.00           O  
ATOM   2282  CG2 THR 0 299      -6.394  -8.621 109.945  1.00  0.00           C  
ATOM   2283  C   THR 0 299      -6.007  -6.942 107.626  1.00  0.00           C  
ATOM   2284  O   THR 0 299      -6.021  -5.891 108.276  1.00  0.00           O  
ATOM   2285  N   LYS 0 300      -4.963  -7.302 106.879  1.00  0.00           N  
ATOM   2286  CA  LYS 0 300      -3.811  -6.412 106.782  1.00  0.00           C  
ATOM   2287  CB  LYS 0 300      -2.682  -7.069 106.004  1.00  0.00           C  
ATOM   2288  CG  LYS 0 300      -1.994  -8.203 106.721  1.00  0.00           C  
ATOM   2289  CD  LYS 0 300      -0.962  -8.811 105.801  1.00  0.00           C  
ATOM   2290  CE  LYS 0 300      -0.264 -10.000 106.414  1.00  0.00           C  
ATOM   2291  NZ  LYS 0 300       0.689 -10.580 105.419  1.00  0.00           N  
ATOM   2292  C   LYS 0 300      -4.166  -5.087 106.120  1.00  0.00           C  
ATOM   2293  O   LYS 0 300      -3.456  -4.093 106.318  1.00  0.00           O  
ATOM   2294  N   CYS 0 301      -5.228  -5.058 105.314  1.00  0.00           N  
ATOM   2295  CA  CYS 0 301      -5.653  -3.814 104.678  1.00  0.00           C  
ATOM   2296  CB  CYS 0 301      -6.371  -4.117 103.361  1.00  0.00           C  
ATOM   2297  SG  CYS 0 301      -5.301  -4.918 102.145  1.00  0.00           S  
ATOM   2298  C   CYS 0 301      -6.551  -2.984 105.589  1.00  0.00           C  
ATOM   2299  O   CYS 0 301      -6.448  -1.751 105.611  1.00  0.00           O  
ATOM   2300  N   THR 0 302      -7.442  -3.638 106.337  1.00  0.00           N  
ATOM   2301  CA  THR 0 302      -8.192  -2.928 107.367  1.00  0.00           C  
ATOM   2302  CB  THR 0 302      -9.192  -3.882 108.021  1.00  0.00           C  
ATOM   2303  OG1 THR 0 302     -10.104  -4.370 107.029  1.00  0.00           O  
ATOM   2304  CG2 THR 0 302      -9.977  -3.181 109.114  1.00  0.00           C  
ATOM   2305  C   THR 0 302      -7.249  -2.333 108.407  1.00  0.00           C  
ATOM   2306  O   THR 0 302      -7.396  -1.170 108.798  1.00  0.00           O  
ATOM   2307  N   LEU 0 303      -6.253  -3.109 108.839  1.00  0.00           N  
ATOM   2308  CA  LEU 0 303      -5.299  -2.659 109.839  1.00  0.00           C  
ATOM   2309  CB  LEU 0 303      -4.564  -3.867 110.433  1.00  0.00           C  
ATOM   2310  CG  LEU 0 303      -3.501  -3.590 111.522  1.00  0.00           C  
ATOM   2311  CD1 LEU 0 303      -2.868  -4.905 112.002  1.00  0.00           C  
ATOM   2312  CD2 LEU 0 303      -4.068  -2.807 112.715  1.00  0.00           C  
ATOM   2313  C   LEU 0 303      -4.289  -1.669 109.283  1.00  0.00           C  
ATOM   2314  O   LEU 0 303      -3.726  -0.888 110.055  1.00  0.00           O  
ATOM   2315  N   LYS 0 304      -4.041  -1.689 107.975  1.00  0.00           N  
ATOM   2316  CA  LYS 0 304      -3.139  -0.733 107.340  1.00  0.00           C  
ATOM   2317  CB  LYS 0 304      -3.673   0.695 107.507  1.00  0.00           C  
ATOM   2318  CG  LYS 0 304      -5.082   0.904 106.927  1.00  0.00           C  
ATOM   2319  CD  LYS 0 304      -5.657   2.287 107.243  1.00  0.00           C  
ATOM   2320  CE  LYS 0 304      -6.977   2.538 106.506  1.00  0.00           C  
ATOM   2321  NZ  LYS 0 304      -8.027   1.525 106.812  1.00  0.00           N  
ATOM   2322  C   LYS 0 304      -1.721  -0.870 107.895  1.00  0.00           C  
ATOM   2323  O   LYS 0 304      -1.046   0.122 108.176  1.00  0.00           O  
ATOM   2324  N   SER 0 305      -1.264  -2.113 108.044  1.00  0.00           N  
ATOM   2325  CA  SER 0 305       0.064  -2.396 108.577  1.00  0.00           C  
ATOM   2326  CB  SER 0 305       0.130  -2.056 110.067  1.00  0.00           C  
ATOM   2327  OG  SER 0 305       1.421  -2.320 110.632  1.00  0.00           O  
ATOM   2328  C   SER 0 305       0.450  -3.861 108.371  1.00  0.00           C  
ATOM   2329  O   SER 0 305      -0.036  -4.522 107.451  1.00  0.00           O  
ATOM   2330  OXT SER 0 305       1.577  -4.240 108.787  1.00  0.00           O  
TER    2331      SER 0 305                                                       
ATOM   2331  N   MET A   1      12.932  16.311  65.309  1.00 69.08           N  
ATOM   2332  CA  MET A   1      13.624  16.333  64.001  1.00 69.08           C  
ATOM   2333  CB  MET A   1      14.774  17.354  64.019  1.00 69.08           C  
ATOM   2334  CG  MET A   1      14.302  18.801  64.161  1.00 69.08           C  
ATOM   2335  SD  MET A   1      15.638  20.034  64.186  1.00 69.08           S  
ATOM   2336  CE  MET A   1      16.270  19.569  65.826  1.00 69.08           C  
ATOM   2337  C   MET A   1      14.188  14.988  63.702  1.00 69.08           C  
ATOM   2338  O   MET A   1      13.457  14.006  63.592  1.00 69.08           O  
ATOM   2339  N   ALA A   2      15.524  14.913  63.566  1.00204.26           N  
ATOM   2340  CA  ALA A   2      16.129  13.652  63.273  1.00204.26           C  
ATOM   2341  CB  ALA A   2      17.655  13.725  63.088  1.00204.26           C  
ATOM   2342  C   ALA A   2      15.853  12.773  64.442  1.00204.26           C  
ATOM   2343  O   ALA A   2      15.744  13.240  65.574  1.00204.26           O  
ATOM   2344  N   GLN A   3      15.710  11.460  64.189  1.00208.68           N  
ATOM   2345  CA  GLN A   3      15.426  10.577  65.277  1.00208.68           C  
ATOM   2346  CB  GLN A   3      15.124   9.131  64.847  1.00208.68           C  
ATOM   2347  CG  GLN A   3      13.811   8.989  64.074  1.00208.68           C  
ATOM   2348  CD  GLN A   3      13.633   7.521  63.714  1.00208.68           C  
ATOM   2349  OE1 GLN A   3      12.571   7.107  63.253  1.00208.68           O  
ATOM   2350  NE2 GLN A   3      14.702   6.710  63.934  1.00208.68           N  
ATOM   2351  C   GLN A   3      16.635  10.558  66.142  1.00208.68           C  
ATOM   2352  O   GLN A   3      17.765  10.607  65.658  1.00208.68           O  
ATOM   2353  N   ILE A   4      16.418  10.512  67.468  1.00 79.74           N  
ATOM   2354  CA  ILE A   4      17.527  10.493  68.368  1.00 79.74           C  
ATOM   2355  CB  ILE A   4      17.393  11.481  69.491  1.00 79.74           C  
ATOM   2356  CG1 ILE A   4      17.338  12.914  68.933  1.00 79.74           C  
ATOM   2357  CG2 ILE A   4      18.542  11.242  70.483  1.00 79.74           C  
ATOM   2358  CD1 ILE A   4      16.882  13.951  69.961  1.00 79.74           C  
ATOM   2359  C   ILE A   4      17.558   9.136  68.982  1.00 79.74           C  
ATOM   2360  O   ILE A   4      16.607   8.709  69.633  1.00 79.74           O  
ATOM   2361  N   GLN A   5      18.662   8.406  68.760  1.00290.18           N  
ATOM   2362  CA  GLN A   5      18.777   7.100  69.331  1.00290.18           C  
ATOM   2363  CB  GLN A   5      18.321   5.962  68.403  1.00290.18           C  
ATOM   2364  CG  GLN A   5      19.213   5.798  67.172  1.00290.18           C  
ATOM   2365  CD  GLN A   5      18.719   4.586  66.397  1.00290.18           C  
ATOM   2366  OE1 GLN A   5      19.433   4.039  65.558  1.00290.18           O  
ATOM   2367  NE2 GLN A   5      17.464   4.151  66.688  1.00290.18           N  
ATOM   2368  C   GLN A   5      20.226   6.905  69.539  1.00290.18           C  
ATOM   2369  O   GLN A   5      21.030   7.488  68.815  1.00290.18           O  
ATOM   2370  N   MET A   6      20.612   6.060  70.510  1.00119.27           N  
ATOM   2371  CA  MET A   6      22.017   6.001  70.762  1.00119.27           C  
ATOM   2372  CB  MET A   6      22.389   6.064  72.253  1.00119.27           C  
ATOM   2373  CG  MET A   6      21.960   7.344  72.968  1.00119.27           C  
ATOM   2374  SD  MET A   6      22.417   7.385  74.728  1.00119.27           S  
ATOM   2375  CE  MET A   6      21.521   5.864  75.160  1.00119.27           C  
ATOM   2376  C   MET A   6      22.595   4.721  70.270  1.00119.27           C  
ATOM   2377  O   MET A   6      22.027   3.646  70.438  1.00119.27           O  
ATOM   2378  N   GLN A   7      23.776   4.832  69.639  1.00 54.51           N  
ATOM   2379  CA  GLN A   7      24.506   3.689  69.191  1.00 54.51           C  
ATOM   2380  CB  GLN A   7      24.923   3.807  67.716  1.00 54.51           C  
ATOM   2381  CG  GLN A   7      23.724   3.916  66.770  1.00 54.51           C  
ATOM   2382  CD  GLN A   7      24.236   4.277  65.383  1.00 54.51           C  
ATOM   2383  OE1 GLN A   7      24.003   5.381  64.893  1.00 54.51           O  
ATOM   2384  NE2 GLN A   7      24.957   3.328  64.730  1.00 54.51           N  
ATOM   2385  C   GLN A   7      25.757   3.686  70.014  1.00 54.51           C  
ATOM   2386  O   GLN A   7      26.461   4.694  70.074  1.00 54.51           O  
ATOM   2387  N   LEU A   8      26.057   2.562  70.696  1.00 98.58           N  
ATOM   2388  CA  LEU A   8      27.244   2.525  71.502  1.00 98.58           C  
ATOM   2389  CB  LEU A   8      27.012   2.159  72.980  1.00 98.58           C  
ATOM   2390  CG  LEU A   8      26.306   3.254  73.806  1.00 98.58           C  
ATOM   2391  CD1 LEU A   8      27.148   4.537  73.868  1.00 98.58           C  
ATOM   2392  CD2 LEU A   8      24.872   3.502  73.328  1.00 98.58           C  
ATOM   2393  C   LEU A   8      28.183   1.506  70.945  1.00 98.58           C  
ATOM   2394  O   LEU A   8      27.761   0.458  70.457  1.00 98.58           O  
ATOM   2395  N   VAL A   9      29.496   1.819  70.977  1.00 39.50           N  
ATOM   2396  CA  VAL A   9      30.467   0.875  70.509  1.00 39.50           C  
ATOM   2397  CB  VAL A   9      31.108   1.279  69.214  1.00 39.50           C  
ATOM   2398  CG1 VAL A   9      32.196   0.251  68.858  1.00 39.50           C  
ATOM   2399  CG2 VAL A   9      30.009   1.416  68.146  1.00 39.50           C  
ATOM   2400  C   VAL A   9      31.559   0.785  71.530  1.00 39.50           C  
ATOM   2401  O   VAL A   9      32.164   1.791  71.897  1.00 39.50           O  
ATOM   2402  N   GLU A  10      31.834  -0.443  72.019  1.00 75.57           N  
ATOM   2403  CA  GLU A  10      32.874  -0.659  72.987  1.00 75.57           C  
ATOM   2404  CB  GLU A  10      32.636  -1.877  73.901  1.00 75.57           C  
ATOM   2405  CG  GLU A  10      31.370  -1.795  74.754  1.00 75.57           C  
ATOM   2406  CD  GLU A  10      30.211  -2.325  73.919  1.00 75.57           C  
ATOM   2407  OE1 GLU A  10      30.442  -2.620  72.716  1.00 75.57           O  
ATOM   2408  OE2 GLU A  10      29.085  -2.447  74.471  1.00 75.57           O  
ATOM   2409  C   GLU A  10      34.150  -0.936  72.254  1.00 75.57           C  
ATOM   2410  O   GLU A  10      34.134  -1.451  71.136  1.00 75.57           O  
ATOM   2411  N   SER A  11      35.299  -0.590  72.874  1.00 82.43           N  
ATOM   2412  CA  SER A  11      36.576  -0.867  72.275  1.00 82.43           C  
ATOM   2413  CB  SER A  11      37.149   0.307  71.462  1.00 82.43           C  
ATOM   2414  OG  SER A  11      36.306   0.614  70.363  1.00 82.43           O  
ATOM   2415  C   SER A  11      37.562  -1.104  73.379  1.00 82.43           C  
ATOM   2416  O   SER A  11      37.303  -0.790  74.540  1.00 82.43           O  
ATOM   2417  N   GLY A  12      38.730  -1.684  73.033  1.00 27.19           N  
ATOM   2418  CA  GLY A  12      39.796  -1.825  73.988  1.00 27.19           C  
ATOM   2419  C   GLY A  12      39.793  -3.153  74.689  1.00 27.19           C  
ATOM   2420  O   GLY A  12      40.585  -3.350  75.610  1.00 27.19           O  
ATOM   2421  N   GLY A  13      38.932  -4.110  74.295  1.00 18.11           N  
ATOM   2422  CA  GLY A  13      38.947  -5.380  74.977  1.00 18.11           C  
ATOM   2423  C   GLY A  13      40.131  -6.165  74.494  1.00 18.11           C  
ATOM   2424  O   GLY A  13      40.802  -5.769  73.541  1.00 18.11           O  
ATOM   2425  N   GLY A  14      40.432  -7.311  75.151  1.00 24.50           N  
ATOM   2426  CA  GLY A  14      41.548  -8.091  74.690  1.00 24.50           C  
ATOM   2427  C   GLY A  14      41.927  -9.130  75.706  1.00 24.50           C  
ATOM   2428  O   GLY A  14      41.205  -9.391  76.669  1.00 24.50           O  
ATOM   2429  N   LEU A  15      43.098  -9.761  75.477  1.00 56.44           N  
ATOM   2430  CA  LEU A  15      43.639 -10.783  76.327  1.00 56.44           C  
ATOM   2431  CB  LEU A  15      44.275 -11.936  75.526  1.00 56.44           C  
ATOM   2432  CG  LEU A  15      45.040 -12.984  76.357  1.00 56.44           C  
ATOM   2433  CD1 LEU A  15      44.154 -13.676  77.401  1.00 56.44           C  
ATOM   2434  CD2 LEU A  15      45.730 -13.996  75.433  1.00 56.44           C  
ATOM   2435  C   LEU A  15      44.704 -10.155  77.169  1.00 56.44           C  
ATOM   2436  O   LEU A  15      45.616  -9.510  76.654  1.00 56.44           O  
ATOM   2437  N   VAL A  16      44.602 -10.320  78.504  1.00 93.59           N  
ATOM   2438  CA  VAL A  16      45.579  -9.741  79.381  1.00 93.59           C  
ATOM   2439  CB  VAL A  16      45.084  -8.509  80.083  1.00 93.59           C  
ATOM   2440  CG1 VAL A  16      43.910  -8.899  80.997  1.00 93.59           C  
ATOM   2441  CG2 VAL A  16      46.263  -7.853  80.822  1.00 93.59           C  
ATOM   2442  C   VAL A  16      45.911 -10.763  80.425  1.00 93.59           C  
ATOM   2443  O   VAL A  16      45.155 -11.706  80.647  1.00 93.59           O  
ATOM   2444  N   GLN A  17      47.086 -10.623  81.070  1.00 85.18           N  
ATOM   2445  CA  GLN A  17      47.475 -11.560  82.086  1.00 85.18           C  
ATOM   2446  CB  GLN A  17      48.992 -11.791  82.187  1.00 85.18           C  
ATOM   2447  CG  GLN A  17      49.536 -12.743  81.119  1.00 85.18           C  
ATOM   2448  CD  GLN A  17      49.178 -12.195  79.748  1.00 85.18           C  
ATOM   2449  OE1 GLN A  17      48.666 -12.918  78.894  1.00 85.18           O  
ATOM   2450  NE2 GLN A  17      49.456 -10.884  79.528  1.00 85.18           N  
ATOM   2451  C   GLN A  17      46.984 -11.086  83.413  1.00 85.18           C  
ATOM   2452  O   GLN A  17      46.725  -9.902  83.617  1.00 85.18           O  
ATOM   2453  N   ALA A  18      46.840 -12.030  84.362  1.00 25.60           N  
ATOM   2454  CA  ALA A  18      46.356 -11.670  85.660  1.00 25.60           C  
ATOM   2455  CB  ALA A  18      46.207 -12.865  86.617  1.00 25.60           C  
ATOM   2456  C   ALA A  18      47.328 -10.715  86.270  1.00 25.60           C  
ATOM   2457  O   ALA A  18      48.540 -10.857  86.114  1.00 25.60           O  
ATOM   2458  N   GLY A  19      46.798  -9.701  86.984  1.00 18.54           N  
ATOM   2459  CA  GLY A  19      47.617  -8.728  87.646  1.00 18.54           C  
ATOM   2460  C   GLY A  19      47.829  -7.561  86.732  1.00 18.54           C  
ATOM   2461  O   GLY A  19      48.445  -6.571  87.125  1.00 18.54           O  
ATOM   2462  N   GLY A  20      47.310  -7.630  85.492  1.00 18.90           N  
ATOM   2463  CA  GLY A  20      47.534  -6.566  84.553  1.00 18.90           C  
ATOM   2464  C   GLY A  20      46.453  -5.536  84.677  1.00 18.90           C  
ATOM   2465  O   GLY A  20      45.640  -5.568  85.601  1.00 18.90           O  
ATOM   2466  N   SER A  21      46.447  -4.572  83.731  1.00 30.85           N  
ATOM   2467  CA  SER A  21      45.460  -3.531  83.705  1.00 30.85           C  
ATOM   2468  CB  SER A  21      46.001  -2.151  84.117  1.00 30.85           C  
ATOM   2469  OG  SER A  21      46.381  -2.164  85.485  1.00 30.85           O  
ATOM   2470  C   SER A  21      44.973  -3.410  82.293  1.00 30.85           C  
ATOM   2471  O   SER A  21      45.695  -3.725  81.349  1.00 30.85           O  
ATOM   2472  N   LEU A  22      43.707  -2.980  82.119  1.00 55.39           N  
ATOM   2473  CA  LEU A  22      43.174  -2.817  80.797  1.00 55.39           C  
ATOM   2474  CB  LEU A  22      42.421  -4.061  80.297  1.00 55.39           C  
ATOM   2475  CG  LEU A  22      41.952  -3.961  78.835  1.00 55.39           C  
ATOM   2476  CD1 LEU A  22      43.149  -3.896  77.872  1.00 55.39           C  
ATOM   2477  CD2 LEU A  22      40.970  -5.091  78.487  1.00 55.39           C  
ATOM   2478  C   LEU A  22      42.205  -1.677  80.857  1.00 55.39           C  
ATOM   2479  O   LEU A  22      41.507  -1.509  81.856  1.00 55.39           O  
ATOM   2480  N   ARG A  23      42.138  -0.856  79.787  1.00 55.93           N  
ATOM   2481  CA  ARG A  23      41.270   0.289  79.803  1.00 55.93           C  
ATOM   2482  CB  ARG A  23      42.074   1.590  79.620  1.00 55.93           C  
ATOM   2483  CG  ARG A  23      41.281   2.896  79.635  1.00 55.93           C  
ATOM   2484  CD  ARG A  23      42.213   4.111  79.687  1.00 55.93           C  
ATOM   2485  NE  ARG A  23      41.384   5.348  79.693  1.00 55.93           N  
ATOM   2486  CZ  ARG A  23      41.189   6.042  78.535  1.00 55.93           C  
ATOM   2487  NH1 ARG A  23      41.722   5.580  77.367  1.00 55.93           N  
ATOM   2488  NH2 ARG A  23      40.476   7.206  78.547  1.00 55.93           N  
ATOM   2489  C   ARG A  23      40.288   0.169  78.674  1.00 55.93           C  
ATOM   2490  O   ARG A  23      40.670   0.171  77.505  1.00 55.93           O  
ATOM   2491  N   LEU A  24      38.985   0.050  79.008  1.00 50.30           N  
ATOM   2492  CA  LEU A  24      37.938  -0.066  78.028  1.00 50.30           C  
ATOM   2493  CB  LEU A  24      36.751  -0.919  78.504  1.00 50.30           C  
ATOM   2494  CG  LEU A  24      37.129  -2.380  78.814  1.00 50.30           C  
ATOM   2495  CD1 LEU A  24      35.901  -3.188  79.268  1.00 50.30           C  
ATOM   2496  CD2 LEU A  24      37.878  -3.030  77.641  1.00 50.30           C  
ATOM   2497  C   LEU A  24      37.401   1.296  77.707  1.00 50.30           C  
ATOM   2498  O   LEU A  24      37.504   2.221  78.511  1.00 50.30           O  
ATOM   2499  N   SER A  25      36.812   1.442  76.498  1.00 36.92           N  
ATOM   2500  CA  SER A  25      36.235   2.688  76.078  1.00 36.92           C  
ATOM   2501  CB  SER A  25      37.065   3.421  75.011  1.00 36.92           C  
ATOM   2502  OG  SER A  25      38.340   3.768  75.529  1.00 36.92           O  
ATOM   2503  C   SER A  25      34.915   2.390  75.437  1.00 36.92           C  
ATOM   2504  O   SER A  25      34.711   1.315  74.875  1.00 36.92           O  
ATOM   2505  N   CYS A  26      33.971   3.347  75.535  1.00 55.43           N  
ATOM   2506  CA  CYS A  26      32.682   3.216  74.911  1.00 55.43           C  
ATOM   2507  CB  CYS A  26      31.569   2.900  75.925  1.00 55.43           C  
ATOM   2508  SG  CYS A  26      29.893   3.039  75.241  1.00 55.43           S  
ATOM   2509  C   CYS A  26      32.352   4.537  74.286  1.00 55.43           C  
ATOM   2510  O   CYS A  26      32.293   5.554  74.973  1.00 55.43           O  
ATOM   2511  N   THR A  27      32.099   4.558  72.961  1.00101.97           N  
ATOM   2512  CA  THR A  27      31.799   5.802  72.309  1.00101.97           C  
ATOM   2513  CB  THR A  27      32.534   5.995  71.015  1.00101.97           C  
ATOM   2514  OG1 THR A  27      32.311   7.305  70.516  1.00101.97           O  
ATOM   2515  CG2 THR A  27      32.040   4.948  70.004  1.00101.97           C  
ATOM   2516  C   THR A  27      30.339   5.806  71.995  1.00101.97           C  
ATOM   2517  O   THR A  27      29.774   4.773  71.641  1.00101.97           O  
ATOM   2518  N   ALA A  28      29.687   6.980  72.136  1.00 40.76           N  
ATOM   2519  CA  ALA A  28      28.276   7.080  71.893  1.00 40.76           C  
ATOM   2520  CB  ALA A  28      27.485   7.602  73.106  1.00 40.76           C  
ATOM   2521  C   ALA A  28      28.032   8.045  70.775  1.00 40.76           C  
ATOM   2522  O   ALA A  28      28.756   9.026  70.610  1.00 40.76           O  
ATOM   2523  N   SER A  29      26.999   7.762  69.952  1.00 81.23           N  
ATOM   2524  CA  SER A  29      26.634   8.648  68.882  1.00 81.23           C  
ATOM   2525  CB  SER A  29      25.902   7.941  67.729  1.00 81.23           C  
ATOM   2526  OG  SER A  29      26.738   6.952  67.149  1.00 81.23           O  
ATOM   2527  C   SER A  29      25.665   9.649  69.443  1.00 81.23           C  
ATOM   2528  O   SER A  29      25.142   9.460  70.539  1.00 81.23           O  
ATOM   2529  N   GLY A  30      25.412  10.754  68.708  1.00 42.14           N  
ATOM   2530  CA  GLY A  30      24.406  11.705  69.111  1.00 42.14           C  
ATOM   2531  C   GLY A  30      24.994  12.859  69.879  1.00 42.14           C  
ATOM   2532  O   GLY A  30      26.159  12.841  70.268  1.00 42.14           O  
ATOM   2533  N   SER A  31      24.187  13.943  70.006  1.00113.62           N  
ATOM   2534  CA  SER A  31      24.457  15.156  70.747  1.00113.62           C  
ATOM   2535  CB  SER A  31      23.803  16.393  70.109  1.00113.62           C  
ATOM   2536  OG  SER A  31      22.388  16.278  70.154  1.00113.62           O  
ATOM   2537  C   SER A  31      23.948  15.071  72.167  1.00113.62           C  
ATOM   2538  O   SER A  31      24.142  15.995  72.955  1.00113.62           O  
ATOM   2539  N   ILE A  32      23.215  13.986  72.470  1.00149.56           N  
ATOM   2540  CA  ILE A  32      22.496  13.580  73.656  1.00149.56           C  
ATOM   2541  CB  ILE A  32      21.600  12.404  73.386  1.00149.56           C  
ATOM   2542  CG1 ILE A  32      20.662  12.150  74.575  1.00149.56           C  
ATOM   2543  CG2 ILE A  32      22.487  11.201  73.023  1.00149.56           C  
ATOM   2544  CD1 ILE A  32      19.536  11.167  74.261  1.00149.56           C  
ATOM   2545  C   ILE A  32      23.350  13.204  74.840  1.00149.56           C  
ATOM   2546  O   ILE A  32      22.847  13.146  75.959  1.00149.56           O  
ATOM   2547  N   PHE A  33      24.640  12.893  74.646  1.00100.67           N  
ATOM   2548  CA  PHE A  33      25.481  12.211  75.600  1.00100.67           C  
ATOM   2549  CB  PHE A  33      26.957  12.261  75.159  1.00100.67           C  
ATOM   2550  CG  PHE A  33      27.766  11.359  76.023  1.00100.67           C  
ATOM   2551  CD1 PHE A  33      27.719   9.996  75.837  1.00100.67           C  
ATOM   2552  CD2 PHE A  33      28.589  11.872  76.997  1.00100.67           C  
ATOM   2553  CE1 PHE A  33      28.469   9.155  76.623  1.00100.67           C  
ATOM   2554  CE2 PHE A  33      29.343  11.035  77.787  1.00100.67           C  
ATOM   2555  CZ  PHE A  33      29.282   9.675  77.601  1.00100.67           C  
ATOM   2556  C   PHE A  33      25.376  12.772  76.998  1.00100.67           C  
ATOM   2557  O   PHE A  33      25.345  12.008  77.965  1.00100.67           O  
ATOM   2558  N   SER A  34      25.324  14.103  77.163  1.00 95.63           N  
ATOM   2559  CA  SER A  34      25.269  14.701  78.471  1.00 95.63           C  
ATOM   2560  CB  SER A  34      25.228  16.232  78.394  1.00 95.63           C  
ATOM   2561  OG  SER A  34      25.096  16.774  79.698  1.00 95.63           O  
ATOM   2562  C   SER A  34      24.029  14.265  79.207  1.00 95.63           C  
ATOM   2563  O   SER A  34      23.977  14.307  80.435  1.00 95.63           O  
ATOM   2564  N   ILE A  35      22.988  13.872  78.457  1.00 62.49           N  
ATOM   2565  CA  ILE A  35      21.702  13.464  78.944  1.00 62.49           C  
ATOM   2566  CB  ILE A  35      20.683  13.319  77.851  1.00 62.49           C  
ATOM   2567  CG1 ILE A  35      20.445  14.674  77.162  1.00 62.49           C  
ATOM   2568  CG2 ILE A  35      19.414  12.710  78.467  1.00 62.49           C  
ATOM   2569  CD1 ILE A  35      19.616  14.580  75.882  1.00 62.49           C  
ATOM   2570  C   ILE A  35      21.744  12.164  79.698  1.00 62.49           C  
ATOM   2571  O   ILE A  35      20.961  11.986  80.628  1.00 62.49           O  
ATOM   2572  N   GLY A  36      22.619  11.205  79.320  1.00 56.72           N  
ATOM   2573  CA  GLY A  36      22.470   9.892  79.888  1.00 56.72           C  
ATOM   2574  C   GLY A  36      23.504   9.493  80.896  1.00 56.72           C  
ATOM   2575  O   GLY A  36      24.668   9.895  80.867  1.00 56.72           O  
ATOM   2576  N   ALA A  37      23.039   8.659  81.851  1.00 47.44           N  
ATOM   2577  CA  ALA A  37      23.900   8.014  82.791  1.00 47.44           C  
ATOM   2578  CB  ALA A  37      23.166   7.418  84.005  1.00 47.44           C  
ATOM   2579  C   ALA A  37      24.491   6.880  82.013  1.00 47.44           C  
ATOM   2580  O   ALA A  37      23.819   6.300  81.159  1.00 47.44           O  
ATOM   2581  N   MET A  38      25.762   6.529  82.279  1.00 57.87           N  
ATOM   2582  CA  MET A  38      26.383   5.490  81.508  1.00 57.87           C  
ATOM   2583  CB  MET A  38      27.625   5.963  80.734  1.00 57.87           C  
ATOM   2584  CG  MET A  38      27.302   7.009  79.662  1.00 57.87           C  
ATOM   2585  SD  MET A  38      26.236   6.412  78.314  1.00 57.87           S  
ATOM   2586  CE  MET A  38      27.508   5.375  77.536  1.00 57.87           C  
ATOM   2587  C   MET A  38      26.800   4.384  82.421  1.00 57.87           C  
ATOM   2588  O   MET A  38      27.143   4.604  83.582  1.00 57.87           O  
ATOM   2589  N   SER A  39      26.772   3.139  81.904  1.00 59.25           N  
ATOM   2590  CA  SER A  39      27.088   2.034  82.759  1.00 59.25           C  
ATOM   2591  CB  SER A  39      25.847   1.369  83.380  1.00 59.25           C  
ATOM   2592  OG  SER A  39      25.048   0.778  82.365  1.00 59.25           O  
ATOM   2593  C   SER A  39      27.822   0.969  82.010  1.00 59.25           C  
ATOM   2594  O   SER A  39      27.823   0.921  80.778  1.00 59.25           O  
ATOM   2595  N   TRP A  40      28.500   0.099  82.790  1.00 66.85           N  
ATOM   2596  CA  TRP A  40      29.194  -1.043  82.282  1.00 66.85           C  
ATOM   2597  CB  TRP A  40      30.710  -1.018  82.541  1.00 66.85           C  
ATOM   2598  CG  TRP A  40      31.453   0.026  81.745  1.00 66.85           C  
ATOM   2599  CD2 TRP A  40      31.934  -0.177  80.406  1.00 66.85           C  
ATOM   2600  CD1 TRP A  40      31.806   1.295  82.094  1.00 66.85           C  
ATOM   2601  NE1 TRP A  40      32.481   1.897  81.058  1.00 66.85           N  
ATOM   2602  CE2 TRP A  40      32.564   1.002  80.012  1.00 66.85           C  
ATOM   2603  CE3 TRP A  40      31.856  -1.257  79.574  1.00 66.85           C  
ATOM   2604  CZ2 TRP A  40      33.133   1.119  78.775  1.00 66.85           C  
ATOM   2605  CZ3 TRP A  40      32.426  -1.135  78.325  1.00 66.85           C  
ATOM   2606  CH2 TRP A  40      33.053   0.030  77.934  1.00 66.85           C  
ATOM   2607  C   TRP A  40      28.645  -2.239  82.995  1.00 66.85           C  
ATOM   2608  O   TRP A  40      28.414  -2.208  84.203  1.00 66.85           O  
ATOM   2609  N   TYR A  41      28.403  -3.323  82.235  1.00144.62           N  
ATOM   2610  CA  TYR A  41      27.902  -4.563  82.753  1.00144.62           C  
ATOM   2611  CB  TYR A  41      26.448  -4.861  82.346  1.00144.62           C  
ATOM   2612  CG  TYR A  41      25.539  -3.956  83.105  1.00144.62           C  
ATOM   2613  CD1 TYR A  41      25.245  -2.693  82.646  1.00144.62           C  
ATOM   2614  CD2 TYR A  41      24.982  -4.380  84.290  1.00144.62           C  
ATOM   2615  CE1 TYR A  41      24.404  -1.870  83.357  1.00144.62           C  
ATOM   2616  CE2 TYR A  41      24.140  -3.563  85.005  1.00144.62           C  
ATOM   2617  CZ  TYR A  41      23.848  -2.304  84.537  1.00144.62           C  
ATOM   2618  OH  TYR A  41      22.985  -1.463  85.270  1.00144.62           O  
ATOM   2619  C   TYR A  41      28.754  -5.638  82.154  1.00144.62           C  
ATOM   2620  O   TYR A  41      29.464  -5.395  81.181  1.00144.62           O  
ATOM   2621  N   ARG A  42      28.747  -6.853  82.743  1.00 68.76           N  
ATOM   2622  CA  ARG A  42      29.540  -7.898  82.151  1.00 68.76           C  
ATOM   2623  CB  ARG A  42      30.930  -8.062  82.788  1.00 68.76           C  
ATOM   2624  CG  ARG A  42      30.892  -8.396  84.280  1.00 68.76           C  
ATOM   2625  CD  ARG A  42      32.284  -8.535  84.903  1.00 68.76           C  
ATOM   2626  NE  ARG A  42      32.099  -8.824  86.352  1.00 68.76           N  
ATOM   2627  CZ  ARG A  42      33.147  -8.685  87.216  1.00 68.76           C  
ATOM   2628  NH1 ARG A  42      34.367  -8.284  86.752  1.00 68.76           N  
ATOM   2629  NH2 ARG A  42      32.972  -8.944  88.545  1.00 68.76           N  
ATOM   2630  C   ARG A  42      28.825  -9.203  82.303  1.00 68.76           C  
ATOM   2631  O   ARG A  42      27.980  -9.361  83.181  1.00 68.76           O  
ATOM   2632  N   GLN A  43      29.131 -10.176  81.416  1.00103.00           N  
ATOM   2633  CA  GLN A  43      28.492 -11.457  81.527  1.00103.00           C  
ATOM   2634  CB  GLN A  43      27.301 -11.631  80.571  1.00103.00           C  
ATOM   2635  CG  GLN A  43      27.692 -11.642  79.095  1.00103.00           C  
ATOM   2636  CD  GLN A  43      26.418 -11.824  78.282  1.00103.00           C  
ATOM   2637  OE1 GLN A  43      25.343 -11.371  78.676  1.00103.00           O  
ATOM   2638  NE2 GLN A  43      26.537 -12.506  77.113  1.00103.00           N  
ATOM   2639  C   GLN A  43      29.485 -12.533  81.220  1.00103.00           C  
ATOM   2640  O   GLN A  43      30.054 -12.583  80.131  1.00103.00           O  
ATOM   2641  N   ALA A  44      29.704 -13.433  82.200  1.00 42.07           N  
ATOM   2642  CA  ALA A  44      30.605 -14.544  82.065  1.00 42.07           C  
ATOM   2643  CB  ALA A  44      31.166 -15.047  83.406  1.00 42.07           C  
ATOM   2644  C   ALA A  44      29.860 -15.677  81.432  1.00 42.07           C  
ATOM   2645  O   ALA A  44      28.637 -15.654  81.304  1.00 42.07           O  
ATOM   2646  N   PRO A  45      30.585 -16.677  81.010  1.00 71.86           N  
ATOM   2647  CA  PRO A  45      29.928 -17.790  80.394  1.00 71.86           C  
ATOM   2648  CD  PRO A  45      31.914 -16.461  80.461  1.00 71.86           C  
ATOM   2649  CB  PRO A  45      31.030 -18.611  79.731  1.00 71.86           C  
ATOM   2650  CG  PRO A  45      32.099 -17.554  79.391  1.00 71.86           C  
ATOM   2651  C   PRO A  45      29.067 -18.545  81.352  1.00 71.86           C  
ATOM   2652  O   PRO A  45      29.507 -18.841  82.462  1.00 71.86           O  
ATOM   2653  N   GLY A  46      27.828 -18.854  80.928  1.00 23.44           N  
ATOM   2654  CA  GLY A  46      26.931 -19.654  81.705  1.00 23.44           C  
ATOM   2655  C   GLY A  46      26.379 -18.856  82.840  1.00 23.44           C  
ATOM   2656  O   GLY A  46      25.736 -19.412  83.729  1.00 23.44           O  
ATOM   2657  N   LYS A  47      26.595 -17.528  82.854  1.00 51.13           N  
ATOM   2658  CA  LYS A  47      26.083 -16.810  83.983  1.00 51.13           C  
ATOM   2659  CB  LYS A  47      27.160 -16.377  84.989  1.00 51.13           C  
ATOM   2660  CG  LYS A  47      27.658 -17.563  85.814  1.00 51.13           C  
ATOM   2661  CD  LYS A  47      28.930 -17.301  86.618  1.00 51.13           C  
ATOM   2662  CE  LYS A  47      29.373 -18.523  87.422  1.00 51.13           C  
ATOM   2663  NZ  LYS A  47      30.702 -18.275  88.015  1.00 51.13           N  
ATOM   2664  C   LYS A  47      25.323 -15.607  83.539  1.00 51.13           C  
ATOM   2665  O   LYS A  47      25.379 -15.190  82.384  1.00 51.13           O  
ATOM   2666  N   GLN A  48      24.553 -15.045  84.491  1.00113.16           N  
ATOM   2667  CA  GLN A  48      23.720 -13.897  84.294  1.00113.16           C  
ATOM   2668  CB  GLN A  48      22.628 -13.786  85.380  1.00113.16           C  
ATOM   2669  CG  GLN A  48      23.144 -13.907  86.826  1.00113.16           C  
ATOM   2670  CD  GLN A  48      23.548 -12.561  87.412  1.00113.16           C  
ATOM   2671  OE1 GLN A  48      23.872 -11.621  86.692  1.00113.16           O  
ATOM   2672  NE2 GLN A  48      23.528 -12.461  88.769  1.00113.16           N  
ATOM   2673  C   GLN A  48      24.549 -12.656  84.246  1.00113.16           C  
ATOM   2674  O   GLN A  48      25.599 -12.564  84.880  1.00113.16           O  
ATOM   2675  N   ARG A  49      24.086 -11.665  83.455  1.00140.73           N  
ATOM   2676  CA  ARG A  49      24.805 -10.434  83.308  1.00140.73           C  
ATOM   2677  CB  ARG A  49      24.287  -9.545  82.161  1.00140.73           C  
ATOM   2678  CG  ARG A  49      25.126  -8.282  81.953  1.00140.73           C  
ATOM   2679  CD  ARG A  49      24.442  -7.206  81.104  1.00140.73           C  
ATOM   2680  NE  ARG A  49      24.328  -7.695  79.705  1.00140.73           N  
ATOM   2681  CZ  ARG A  49      23.362  -7.181  78.891  1.00140.73           C  
ATOM   2682  NH1 ARG A  49      22.454  -6.295  79.394  1.00140.73           N  
ATOM   2683  NH2 ARG A  49      23.312  -7.544  77.575  1.00140.73           N  
ATOM   2684  C   ARG A  49      24.666  -9.671  84.587  1.00140.73           C  
ATOM   2685  O   ARG A  49      23.583  -9.616  85.169  1.00140.73           O  
ATOM   2686  N   GLU A  50      25.776  -9.053  85.049  1.00 42.38           N  
ATOM   2687  CA  GLU A  50      25.778  -8.349  86.300  1.00 42.38           C  
ATOM   2688  CB  GLU A  50      26.624  -9.052  87.376  1.00 42.38           C  
ATOM   2689  CG  GLU A  50      28.092  -9.215  86.977  1.00 42.38           C  
ATOM   2690  CD  GLU A  50      28.785 -10.060  88.037  1.00 42.38           C  
ATOM   2691  OE1 GLU A  50      28.082 -10.544  88.964  1.00 42.38           O  
ATOM   2692  OE2 GLU A  50      30.027 -10.236  87.931  1.00 42.38           O  
ATOM   2693  C   GLU A  50      26.356  -6.980  86.093  1.00 42.38           C  
ATOM   2694  O   GLU A  50      27.066  -6.733  85.120  1.00 42.38           O  
ATOM   2695  N   LEU A  51      26.036  -6.049  87.018  1.00128.93           N  
ATOM   2696  CA  LEU A  51      26.467  -4.676  86.945  1.00128.93           C  
ATOM   2697  CB  LEU A  51      25.595  -3.753  87.834  1.00128.93           C  
ATOM   2698  CG  LEU A  51      25.828  -2.222  87.752  1.00128.93           C  
ATOM   2699  CD1 LEU A  51      24.843  -1.488  88.676  1.00128.93           C  
ATOM   2700  CD2 LEU A  51      27.273  -1.798  88.056  1.00128.93           C  
ATOM   2701  C   LEU A  51      27.897  -4.579  87.394  1.00128.93           C  
ATOM   2702  O   LEU A  51      28.293  -5.277  88.325  1.00128.93           O  
ATOM   2703  N   VAL A  52      28.747  -3.865  86.612  1.00 96.17           N  
ATOM   2704  CA  VAL A  52      30.094  -3.503  86.975  1.00 96.17           C  
ATOM   2705  CB  VAL A  52      31.010  -3.547  85.791  1.00 96.17           C  
ATOM   2706  CG1 VAL A  52      32.419  -3.119  86.235  1.00 96.17           C  
ATOM   2707  CG2 VAL A  52      30.939  -4.959  85.187  1.00 96.17           C  
ATOM   2708  C   VAL A  52      30.231  -2.132  87.598  1.00 96.17           C  
ATOM   2709  O   VAL A  52      30.753  -1.985  88.703  1.00 96.17           O  
ATOM   2710  N   ALA A  53      29.744  -1.079  86.888  1.00 57.40           N  
ATOM   2711  CA  ALA A  53      29.952   0.281  87.333  1.00 57.40           C  
ATOM   2712  CB  ALA A  53      31.402   0.766  87.151  1.00 57.40           C  
ATOM   2713  C   ALA A  53      29.076   1.237  86.569  1.00 57.40           C  
ATOM   2714  O   ALA A  53      28.634   0.952  85.456  1.00 57.40           O  
ATOM   2715  N   GLN A  54      28.813   2.427  87.164  1.00 58.15           N  
ATOM   2716  CA  GLN A  54      27.958   3.406  86.539  1.00 58.15           C  
ATOM   2717  CB  GLN A  54      26.525   3.360  87.091  1.00 58.15           C  
ATOM   2718  CG  GLN A  54      25.830   2.013  86.895  1.00 58.15           C  
ATOM   2719  CD  GLN A  54      24.545   2.027  87.714  1.00 58.15           C  
ATOM   2720  OE1 GLN A  54      23.446   1.922  87.172  1.00 58.15           O  
ATOM   2721  NE2 GLN A  54      24.688   2.156  89.060  1.00 58.15           N  
ATOM   2722  C   GLN A  54      28.469   4.788  86.857  1.00 58.15           C  
ATOM   2723  O   GLN A  54      29.157   4.981  87.859  1.00 58.15           O  
ATOM   2724  N   ILE A  55      28.154   5.785  85.987  1.00 56.99           N  
ATOM   2725  CA  ILE A  55      28.549   7.155  86.227  1.00 56.99           C  
ATOM   2726  CB  ILE A  55      29.829   7.533  85.537  1.00 56.99           C  
ATOM   2727  CG1 ILE A  55      30.316   8.910  86.021  1.00 56.99           C  
ATOM   2728  CG2 ILE A  55      29.605   7.438  84.018  1.00 56.99           C  
ATOM   2729  CD1 ILE A  55      31.750   9.232  85.602  1.00 56.99           C  
ATOM   2730  C   ILE A  55      27.471   8.117  85.760  1.00 56.99           C  
ATOM   2731  O   ILE A  55      26.827   7.895  84.733  1.00 56.99           O  
ATOM   2732  N   SER A  56      27.277   9.233  86.514  1.00112.17           N  
ATOM   2733  CA  SER A  56      26.307  10.293  86.277  1.00112.17           C  
ATOM   2734  CB  SER A  56      25.781  10.937  87.571  1.00112.17           C  
ATOM   2735  OG  SER A  56      26.837  11.603  88.248  1.00112.17           O  
ATOM   2736  C   SER A  56      26.951  11.401  85.454  1.00112.17           C  
ATOM   2737  O   SER A  56      27.696  11.110  84.524  1.00112.17           O  
ATOM   2738  N   SER A  57      26.685  12.707  85.790  1.00141.05           N  
ATOM   2739  CA  SER A  57      27.172  13.968  85.231  1.00141.05           C  
ATOM   2740  CB  SER A  57      26.471  15.193  85.840  1.00141.05           C  
ATOM   2741  OG  SER A  57      25.091  15.183  85.509  1.00141.05           O  
ATOM   2742  C   SER A  57      28.636  14.079  85.545  1.00141.05           C  
ATOM   2743  O   SER A  57      29.230  15.160  85.549  1.00141.05           O  
ATOM   2744  N   GLY A  58      29.243  12.924  85.850  1.00 36.40           N  
ATOM   2745  CA  GLY A  58      30.600  12.807  86.239  1.00 36.40           C  
ATOM   2746  C   GLY A  58      30.525  12.847  87.723  1.00 36.40           C  
ATOM   2747  O   GLY A  58      29.469  13.138  88.283  1.00 36.40           O  
ATOM   2748  N   GLY A  59      31.644  12.573  88.409  1.00 36.20           N  
ATOM   2749  CA  GLY A  59      31.577  12.618  89.838  1.00 36.20           C  
ATOM   2750  C   GLY A  59      30.898  11.389  90.360  1.00 36.20           C  
ATOM   2751  O   GLY A  59      31.552  10.379  90.609  1.00 36.20           O  
ATOM   2752  N   ILE A  60      29.567  11.447  90.564  1.00 58.97           N  
ATOM   2753  CA  ILE A  60      28.868  10.344  91.168  1.00 58.97           C  
ATOM   2754  CB  ILE A  60      27.379  10.539  91.198  1.00 58.97           C  
ATOM   2755  CG1 ILE A  60      27.011  11.781  92.027  1.00 58.97           C  
ATOM   2756  CG2 ILE A  60      26.737   9.239  91.710  1.00 58.97           C  
ATOM   2757  CD1 ILE A  60      25.560  12.224  91.847  1.00 58.97           C  
ATOM   2758  C   ILE A  60      29.133   9.101  90.377  1.00 58.97           C  
ATOM   2759  O   ILE A  60      28.910   9.058  89.167  1.00 58.97           O  
ATOM   2760  N   THR A  61      29.628   8.052  91.067  1.00 38.73           N  
ATOM   2761  CA  THR A  61      29.916   6.793  90.441  1.00 38.73           C  
ATOM   2762  CB  THR A  61      31.383   6.556  90.229  1.00 38.73           C  
ATOM   2763  OG1 THR A  61      32.064   6.556  91.476  1.00 38.73           O  
ATOM   2764  CG2 THR A  61      31.940   7.664  89.320  1.00 38.73           C  
ATOM   2765  C   THR A  61      29.422   5.709  91.350  1.00 38.73           C  
ATOM   2766  O   THR A  61      29.280   5.916  92.554  1.00 38.73           O  
ATOM   2767  N   ASN A  62      29.129   4.521  90.780  1.00 54.85           N  
ATOM   2768  CA  ASN A  62      28.661   3.408  91.561  1.00 54.85           C  
ATOM   2769  CB  ASN A  62      27.165   3.103  91.373  1.00 54.85           C  
ATOM   2770  CG  ASN A  62      26.363   4.189  92.075  1.00 54.85           C  
ATOM   2771  OD1 ASN A  62      25.761   5.048  91.435  1.00 54.85           O  
ATOM   2772  ND2 ASN A  62      26.353   4.148  93.435  1.00 54.85           N  
ATOM   2773  C   ASN A  62      29.414   2.197  91.108  1.00 54.85           C  
ATOM   2774  O   ASN A  62      29.719   2.065  89.923  1.00 54.85           O  
ATOM   2775  N   TYR A  63      29.738   1.280  92.048  1.00 60.61           N  
ATOM   2776  CA  TYR A  63      30.511   0.125  91.675  1.00 60.61           C  
ATOM   2777  CB  TYR A  63      31.974   0.197  92.154  1.00 60.61           C  
ATOM   2778  CG  TYR A  63      32.666   1.348  91.505  1.00 60.61           C  
ATOM   2779  CD1 TYR A  63      33.238   1.214  90.259  1.00 60.61           C  
ATOM   2780  CD2 TYR A  63      32.749   2.563  92.146  1.00 60.61           C  
ATOM   2781  CE1 TYR A  63      33.881   2.275  89.665  1.00 60.61           C  
ATOM   2782  CE2 TYR A  63      33.391   3.627  91.558  1.00 60.61           C  
ATOM   2783  CZ  TYR A  63      33.960   3.484  90.314  1.00 60.61           C  
ATOM   2784  OH  TYR A  63      34.620   4.573  89.707  1.00 60.61           O  
ATOM   2785  C   TYR A  63      29.957  -1.116  92.315  1.00 60.61           C  
ATOM   2786  O   TYR A  63      29.425  -1.087  93.424  1.00 60.61           O  
ATOM   2787  N   ALA A  64      30.082  -2.260  91.609  1.00 37.75           N  
ATOM   2788  CA  ALA A  64      29.708  -3.522  92.177  1.00 37.75           C  
ATOM   2789  CB  ALA A  64      29.635  -4.670  91.154  1.00 37.75           C  
ATOM   2790  C   ALA A  64      30.788  -3.851  93.158  1.00 37.75           C  
ATOM   2791  O   ALA A  64      31.937  -3.447  92.988  1.00 37.75           O  
ATOM   2792  N   ASP A  65      30.447  -4.618  94.207  1.00 35.22           N  
ATOM   2793  CA  ASP A  65      31.366  -4.920  95.267  1.00 35.22           C  
ATOM   2794  CB  ASP A  65      30.728  -5.798  96.356  1.00 35.22           C  
ATOM   2795  CG  ASP A  65      29.669  -4.961  97.056  1.00 35.22           C  
ATOM   2796  OD1 ASP A  65      29.803  -3.709  97.043  1.00 35.22           O  
ATOM   2797  OD2 ASP A  65      28.705  -5.563  97.603  1.00 35.22           O  
ATOM   2798  C   ASP A  65      32.537  -5.666  94.714  1.00 35.22           C  
ATOM   2799  O   ASP A  65      33.660  -5.519  95.194  1.00 35.22           O  
ATOM   2800  N   SER A  66      32.306  -6.490  93.681  1.00 99.22           N  
ATOM   2801  CA  SER A  66      33.339  -7.331  93.152  1.00 99.22           C  
ATOM   2802  CB  SER A  66      32.853  -8.120  91.928  1.00 99.22           C  
ATOM   2803  OG  SER A  66      31.671  -8.832  92.254  1.00 99.22           O  
ATOM   2804  C   SER A  66      34.505  -6.516  92.673  1.00 99.22           C  
ATOM   2805  O   SER A  66      35.661  -6.867  92.909  1.00 99.22           O  
ATOM   2806  N   VAL A  67      34.208  -5.472  91.884  1.00102.84           N  
ATOM   2807  CA  VAL A  67      35.155  -4.590  91.254  1.00102.84           C  
ATOM   2808  CB  VAL A  67      34.650  -4.063  89.946  1.00102.84           C  
ATOM   2809  CG1 VAL A  67      34.402  -5.270  89.026  1.00102.84           C  
ATOM   2810  CG2 VAL A  67      33.407  -3.194  90.191  1.00102.84           C  
ATOM   2811  C   VAL A  67      35.622  -3.428  92.082  1.00102.84           C  
ATOM   2812  O   VAL A  67      36.611  -2.794  91.719  1.00102.84           O  
ATOM   2813  N   LYS A  68      34.889  -3.065  93.153  1.00111.57           N  
ATOM   2814  CA  LYS A  68      35.149  -1.868  93.914  1.00111.57           C  
ATOM   2815  CB  LYS A  68      34.399  -1.851  95.257  1.00111.57           C  
ATOM   2816  CG  LYS A  68      34.575  -0.566  96.069  1.00111.57           C  
ATOM   2817  CD  LYS A  68      33.737  -0.543  97.350  1.00111.57           C  
ATOM   2818  CE  LYS A  68      32.232  -0.411  97.111  1.00111.57           C  
ATOM   2819  NZ  LYS A  68      31.893   0.985  96.760  1.00111.57           N  
ATOM   2820  C   LYS A  68      36.610  -1.713  94.222  1.00111.57           C  
ATOM   2821  O   LYS A  68      37.266  -2.625  94.722  1.00111.57           O  
ATOM   2822  N   GLY A  69      37.157  -0.529  93.867  1.00 38.29           N  
ATOM   2823  CA  GLY A  69      38.508  -0.145  94.168  1.00 38.29           C  
ATOM   2824  C   GLY A  69      39.406  -0.475  93.015  1.00 38.29           C  
ATOM   2825  O   GLY A  69      40.302   0.296  92.675  1.00 38.29           O  
ATOM   2826  N   ARG A  70      39.204  -1.662  92.413  1.00 87.75           N  
ATOM   2827  CA  ARG A  70      39.991  -2.148  91.311  1.00 87.75           C  
ATOM   2828  CB  ARG A  70      39.751  -3.644  91.040  1.00 87.75           C  
ATOM   2829  CG  ARG A  70      40.148  -4.546  92.211  1.00 87.75           C  
ATOM   2830  CD  ARG A  70      40.106  -6.040  91.881  1.00 87.75           C  
ATOM   2831  NE  ARG A  70      38.683  -6.426  91.661  1.00 87.75           N  
ATOM   2832  CZ  ARG A  70      38.383  -7.377  90.728  1.00 87.75           C  
ATOM   2833  NH1 ARG A  70      39.376  -7.926  89.971  1.00 87.75           N  
ATOM   2834  NH2 ARG A  70      37.094  -7.784  90.546  1.00 87.75           N  
ATOM   2835  C   ARG A  70      39.671  -1.423  90.036  1.00 87.75           C  
ATOM   2836  O   ARG A  70      40.563  -1.110  89.246  1.00 87.75           O  
ATOM   2837  N   PHE A  71      38.372  -1.149  89.808  1.00 84.73           N  
ATOM   2838  CA  PHE A  71      37.898  -0.581  88.574  1.00 84.73           C  
ATOM   2839  CB  PHE A  71      36.633  -1.301  88.068  1.00 84.73           C  
ATOM   2840  CG  PHE A  71      36.965  -2.677  87.599  1.00 84.73           C  
ATOM   2841  CD1 PHE A  71      37.697  -3.544  88.378  1.00 84.73           C  
ATOM   2842  CD2 PHE A  71      36.476  -3.126  86.395  1.00 84.73           C  
ATOM   2843  CE1 PHE A  71      37.980  -4.815  87.935  1.00 84.73           C  
ATOM   2844  CE2 PHE A  71      36.754  -4.397  85.950  1.00 84.73           C  
ATOM   2845  CZ  PHE A  71      37.511  -5.245  86.718  1.00 84.73           C  
ATOM   2846  C   PHE A  71      37.461   0.827  88.830  1.00 84.73           C  
ATOM   2847  O   PHE A  71      36.942   1.143  89.899  1.00 84.73           O  
ATOM   2848  N   THR A  72      37.683   1.718  87.841  1.00 36.51           N  
ATOM   2849  CA  THR A  72      37.234   3.075  87.957  1.00 36.51           C  
ATOM   2850  CB  THR A  72      38.344   4.063  88.164  1.00 36.51           C  
ATOM   2851  OG1 THR A  72      39.236   4.040  87.059  1.00 36.51           O  
ATOM   2852  CG2 THR A  72      39.091   3.700  89.460  1.00 36.51           C  
ATOM   2853  C   THR A  72      36.545   3.439  86.678  1.00 36.51           C  
ATOM   2854  O   THR A  72      36.991   3.079  85.589  1.00 36.51           O  
ATOM   2855  N   ILE A  73      35.426   4.181  86.790  1.00 46.50           N  
ATOM   2856  CA  ILE A  73      34.669   4.590  85.644  1.00 46.50           C  
ATOM   2857  CB  ILE A  73      33.206   4.267  85.768  1.00 46.50           C  
ATOM   2858  CG1 ILE A  73      32.472   4.506  84.438  1.00 46.50           C  
ATOM   2859  CG2 ILE A  73      32.638   5.067  86.952  1.00 46.50           C  
ATOM   2860  CD1 ILE A  73      31.053   3.937  84.417  1.00 46.50           C  
ATOM   2861  C   ILE A  73      34.803   6.076  85.538  1.00 46.50           C  
ATOM   2862  O   ILE A  73      34.797   6.780  86.547  1.00 46.50           O  
ATOM   2863  N   SER A  74      34.979   6.583  84.300  1.00 42.49           N  
ATOM   2864  CA  SER A  74      35.114   7.995  84.077  1.00 42.49           C  
ATOM   2865  CB  SER A  74      36.579   8.456  83.993  1.00 42.49           C  
ATOM   2866  OG  SER A  74      37.239   7.792  82.924  1.00 42.49           O  
ATOM   2867  C   SER A  74      34.459   8.310  82.768  1.00 42.49           C  
ATOM   2868  O   SER A  74      34.112   7.404  82.011  1.00 42.49           O  
ATOM   2869  N   ARG A  75      34.233   9.612  82.481  1.00 92.16           N  
ATOM   2870  CA  ARG A  75      33.623   9.953  81.229  1.00 92.16           C  
ATOM   2871  CB  ARG A  75      32.090  10.091  81.301  1.00 92.16           C  
ATOM   2872  CG  ARG A  75      31.606  11.204  82.234  1.00 92.16           C  
ATOM   2873  CD  ARG A  75      30.107  11.139  82.542  1.00 92.16           C  
ATOM   2874  NE  ARG A  75      29.366  11.302  81.260  1.00 92.16           N  
ATOM   2875  CZ  ARG A  75      28.147  10.705  81.101  1.00 92.16           C  
ATOM   2876  NH1 ARG A  75      27.623   9.939  82.103  1.00 92.16           N  
ATOM   2877  NH2 ARG A  75      27.446  10.872  79.943  1.00 92.16           N  
ATOM   2878  C   ARG A  75      34.164  11.265  80.752  1.00 92.16           C  
ATOM   2879  O   ARG A  75      34.659  12.082  81.528  1.00 92.16           O  
ATOM   2880  N   ASP A  76      34.119  11.466  79.421  1.00 57.48           N  
ATOM   2881  CA  ASP A  76      34.497  12.714  78.828  1.00 57.48           C  
ATOM   2882  CB  ASP A  76      35.735  12.611  77.921  1.00 57.48           C  
ATOM   2883  CG  ASP A  76      36.202  14.020  77.585  1.00 57.48           C  
ATOM   2884  OD1 ASP A  76      35.394  14.972  77.756  1.00 57.48           O  
ATOM   2885  OD2 ASP A  76      37.378  14.162  77.155  1.00 57.48           O  
ATOM   2886  C   ASP A  76      33.326  13.106  77.981  1.00 57.48           C  
ATOM   2887  O   ASP A  76      33.107  12.549  76.909  1.00 57.48           O  
ATOM   2888  N   ASN A  77      32.528  14.081  78.451  1.00 52.16           N  
ATOM   2889  CA  ASN A  77      31.328  14.460  77.757  1.00 52.16           C  
ATOM   2890  CB  ASN A  77      30.459  15.461  78.536  1.00 52.16           C  
ATOM   2891  CG  ASN A  77      29.772  14.692  79.657  1.00 52.16           C  
ATOM   2892  OD1 ASN A  77      29.898  13.471  79.758  1.00 52.16           O  
ATOM   2893  ND2 ASN A  77      29.006  15.418  80.515  1.00 52.16           N  
ATOM   2894  C   ASN A  77      31.648  15.048  76.420  1.00 52.16           C  
ATOM   2895  O   ASN A  77      30.883  14.869  75.475  1.00 52.16           O  
ATOM   2896  N   ALA A  78      32.769  15.785  76.305  1.00 39.72           N  
ATOM   2897  CA  ALA A  78      33.115  16.397  75.052  1.00 39.72           C  
ATOM   2898  CB  ALA A  78      34.400  17.237  75.136  1.00 39.72           C  
ATOM   2899  C   ALA A  78      33.347  15.323  74.027  1.00 39.72           C  
ATOM   2900  O   ALA A  78      33.010  15.492  72.856  1.00 39.72           O  
ATOM   2901  N   LYS A  79      34.001  14.224  74.452  1.00 88.05           N  
ATOM   2902  CA  LYS A  79      34.360  13.067  73.670  1.00 88.05           C  
ATOM   2903  CB  LYS A  79      35.456  12.205  74.316  1.00 88.05           C  
ATOM   2904  CG  LYS A  79      36.846  12.839  74.283  1.00 88.05           C  
ATOM   2905  CD  LYS A  79      37.888  12.040  75.072  1.00 88.05           C  
ATOM   2906  CE  LYS A  79      39.316  12.563  74.918  1.00 88.05           C  
ATOM   2907  NZ  LYS A  79      40.251  11.707  75.681  1.00 88.05           N  
ATOM   2908  C   LYS A  79      33.202  12.151  73.379  1.00 88.05           C  
ATOM   2909  O   LYS A  79      33.277  11.344  72.453  1.00 88.05           O  
ATOM   2910  N   ASN A  80      32.122  12.194  74.183  1.00 88.07           N  
ATOM   2911  CA  ASN A  80      31.038  11.261  74.018  1.00 88.07           C  
ATOM   2912  CB  ASN A  80      30.427  11.271  72.606  1.00 88.07           C  
ATOM   2913  CG  ASN A  80      29.561  12.517  72.477  1.00 88.07           C  
ATOM   2914  OD1 ASN A  80      28.478  12.473  71.901  1.00 88.07           O  
ATOM   2915  ND2 ASN A  80      30.044  13.663  73.028  1.00 88.07           N  
ATOM   2916  C   ASN A  80      31.546   9.881  74.321  1.00 88.07           C  
ATOM   2917  O   ASN A  80      31.131   8.897  73.706  1.00 88.07           O  
ATOM   2918  N   THR A  81      32.457   9.774  75.312  1.00 52.23           N  
ATOM   2919  CA  THR A  81      33.006   8.489  75.637  1.00 52.23           C  
ATOM   2920  CB  THR A  81      34.428   8.346  75.179  1.00 52.23           C  
ATOM   2921  OG1 THR A  81      34.510   8.564  73.778  1.00 52.23           O  
ATOM   2922  CG2 THR A  81      34.925   6.932  75.521  1.00 52.23           C  
ATOM   2923  C   THR A  81      32.988   8.268  77.125  1.00 52.23           C  
ATOM   2924  O   THR A  81      33.068   9.204  77.922  1.00 52.23           O  
ATOM   2925  N   VAL A  82      32.844   6.985  77.525  1.00 54.75           N  
ATOM   2926  CA  VAL A  82      32.947   6.568  78.896  1.00 54.75           C  
ATOM   2927  CB  VAL A  82      31.719   5.896  79.434  1.00 54.75           C  
ATOM   2928  CG1 VAL A  82      30.589   6.935  79.520  1.00 54.75           C  
ATOM   2929  CG2 VAL A  82      31.385   4.694  78.535  1.00 54.75           C  
ATOM   2930  C   VAL A  82      34.064   5.577  78.923  1.00 54.75           C  
ATOM   2931  O   VAL A  82      34.280   4.853  77.951  1.00 54.75           O  
ATOM   2932  N   TYR A  83      34.816   5.530  80.042  1.00 63.53           N  
ATOM   2933  CA  TYR A  83      35.961   4.667  80.112  1.00 63.53           C  
ATOM   2934  CB  TYR A  83      37.289   5.422  80.298  1.00 63.53           C  
ATOM   2935  CG  TYR A  83      37.494   6.355  79.154  1.00 63.53           C  
ATOM   2936  CD1 TYR A  83      37.957   5.903  77.939  1.00 63.53           C  
ATOM   2937  CD2 TYR A  83      37.233   7.698  79.308  1.00 63.53           C  
ATOM   2938  CE1 TYR A  83      38.149   6.778  76.894  1.00 63.53           C  
ATOM   2939  CE2 TYR A  83      37.423   8.577  78.267  1.00 63.53           C  
ATOM   2940  CZ  TYR A  83      37.880   8.116  77.057  1.00 63.53           C  
ATOM   2941  OH  TYR A  83      38.076   9.014  75.986  1.00 63.53           O  
ATOM   2942  C   TYR A  83      35.842   3.785  81.312  1.00 63.53           C  
ATOM   2943  O   TYR A  83      35.193   4.126  82.301  1.00 63.53           O  
ATOM   2944  N   LEU A  84      36.451   2.585  81.226  1.00 58.13           N  
ATOM   2945  CA  LEU A  84      36.480   1.711  82.357  1.00 58.13           C  
ATOM   2946  CB  LEU A  84      35.617   0.450  82.170  1.00 58.13           C  
ATOM   2947  CG  LEU A  84      35.546  -0.439  83.422  1.00 58.13           C  
ATOM   2948  CD1 LEU A  84      34.851   0.299  84.577  1.00 58.13           C  
ATOM   2949  CD2 LEU A  84      34.898  -1.798  83.110  1.00 58.13           C  
ATOM   2950  C   LEU A  84      37.904   1.280  82.520  1.00 58.13           C  
ATOM   2951  O   LEU A  84      38.421   0.497  81.723  1.00 58.13           O  
ATOM   2952  N   GLN A  85      38.571   1.792  83.572  1.00 45.82           N  
ATOM   2953  CA  GLN A  85      39.940   1.439  83.823  1.00 45.82           C  
ATOM   2954  CB  GLN A  85      40.737   2.554  84.524  1.00 45.82           C  
ATOM   2955  CG  GLN A  85      42.196   2.195  84.818  1.00 45.82           C  
ATOM   2956  CD  GLN A  85      42.952   2.079  83.501  1.00 45.82           C  
ATOM   2957  OE1 GLN A  85      42.819   2.920  82.614  1.00 45.82           O  
ATOM   2958  NE2 GLN A  85      43.771   1.000  83.369  1.00 45.82           N  
ATOM   2959  C   GLN A  85      39.910   0.255  84.730  1.00 45.82           C  
ATOM   2960  O   GLN A  85      39.432   0.341  85.859  1.00 45.82           O  
ATOM   2961  N   MET A  86      40.424  -0.896  84.253  1.00 55.73           N  
ATOM   2962  CA  MET A  86      40.375  -2.071  85.069  1.00 55.73           C  
ATOM   2963  CB  MET A  86      39.833  -3.301  84.326  1.00 55.73           C  
ATOM   2964  CG  MET A  86      38.387  -3.112  83.862  1.00 55.73           C  
ATOM   2965  SD  MET A  86      37.679  -4.531  82.975  1.00 55.73           S  
ATOM   2966  CE  MET A  86      38.559  -4.211  81.421  1.00 55.73           C  
ATOM   2967  C   MET A  86      41.757  -2.391  85.535  1.00 55.73           C  
ATOM   2968  O   MET A  86      42.640  -2.722  84.744  1.00 55.73           O  
ATOM   2969  N   ASN A  87      41.964  -2.330  86.865  1.00 43.27           N  
ATOM   2970  CA  ASN A  87      43.265  -2.579  87.416  1.00 43.27           C  
ATOM   2971  CB  ASN A  87      43.758  -1.462  88.351  1.00 43.27           C  
ATOM   2972  CG  ASN A  87      43.998  -0.218  87.509  1.00 43.27           C  
ATOM   2973  OD1 ASN A  87      44.444  -0.305  86.366  1.00 43.27           O  
ATOM   2974  ND2 ASN A  87      43.688   0.976  88.082  1.00 43.27           N  
ATOM   2975  C   ASN A  87      43.195  -3.835  88.226  1.00 43.27           C  
ATOM   2976  O   ASN A  87      42.111  -4.337  88.519  1.00 43.27           O  
ATOM   2977  N   THR A  88      44.379  -4.390  88.564  1.00124.19           N  
ATOM   2978  CA  THR A  88      44.511  -5.571  89.375  1.00124.19           C  
ATOM   2979  CB  THR A  88      44.300  -5.329  90.846  1.00124.19           C  
ATOM   2980  OG1 THR A  88      44.549  -6.523  91.571  1.00124.19           O  
ATOM   2981  CG2 THR A  88      42.868  -4.834  91.102  1.00124.19           C  
ATOM   2982  C   THR A  88      43.572  -6.635  88.895  1.00124.19           C  
ATOM   2983  O   THR A  88      42.779  -7.171  89.666  1.00124.19           O  
ATOM   2984  N   LEU A  89      43.672  -7.002  87.603  1.00 56.06           N  
ATOM   2985  CA  LEU A  89      42.761  -7.943  87.014  1.00 56.06           C  
ATOM   2986  CB  LEU A  89      42.840  -7.998  85.478  1.00 56.06           C  
ATOM   2987  CG  LEU A  89      42.253  -6.747  84.797  1.00 56.06           C  
ATOM   2988  CD1 LEU A  89      42.354  -6.838  83.264  1.00 56.06           C  
ATOM   2989  CD2 LEU A  89      40.812  -6.503  85.271  1.00 56.06           C  
ATOM   2990  C   LEU A  89      42.957  -9.334  87.539  1.00 56.06           C  
ATOM   2991  O   LEU A  89      44.064  -9.745  87.887  1.00 56.06           O  
ATOM   2992  N   LYS A  90      41.832 -10.086  87.612  1.00 53.50           N  
ATOM   2993  CA  LYS A  90      41.790 -11.451  88.068  1.00 53.50           C  
ATOM   2994  CB  LYS A  90      40.947 -11.633  89.339  1.00 53.50           C  
ATOM   2995  CG  LYS A  90      41.473 -10.855  90.545  1.00 53.50           C  
ATOM   2996  CD  LYS A  90      40.467 -10.747  91.694  1.00 53.50           C  
ATOM   2997  CE  LYS A  90      40.996  -9.964  92.898  1.00 53.50           C  
ATOM   2998  NZ  LYS A  90      39.966  -9.909  93.958  1.00 53.50           N  
ATOM   2999  C   LYS A  90      41.107 -12.250  86.993  1.00 53.50           C  
ATOM   3000  O   LYS A  90      40.385 -11.700  86.163  1.00 53.50           O  
ATOM   3001  N   PRO A  91      41.307 -13.543  86.981  1.00 71.15           N  
ATOM   3002  CA  PRO A  91      40.707 -14.372  85.965  1.00 71.15           C  
ATOM   3003  CD  PRO A  91      42.535 -14.122  87.502  1.00 71.15           C  
ATOM   3004  CB  PRO A  91      41.348 -15.747  86.132  1.00 71.15           C  
ATOM   3005  CG  PRO A  91      42.736 -15.429  86.716  1.00 71.15           C  
ATOM   3006  C   PRO A  91      39.206 -14.381  86.023  1.00 71.15           C  
ATOM   3007  O   PRO A  91      38.573 -14.613  84.993  1.00 71.15           O  
ATOM   3008  N   GLU A  92      38.627 -14.117  87.209  1.00145.88           N  
ATOM   3009  CA  GLU A  92      37.210 -14.121  87.445  1.00145.88           C  
ATOM   3010  CB  GLU A  92      36.845 -13.835  88.911  1.00145.88           C  
ATOM   3011  CG  GLU A  92      37.247 -14.935  89.895  1.00145.88           C  
ATOM   3012  CD  GLU A  92      38.681 -14.721  90.360  1.00145.88           C  
ATOM   3013  OE1 GLU A  92      39.611 -14.877  89.523  1.00145.88           O  
ATOM   3014  OE2 GLU A  92      38.865 -14.408  91.566  1.00145.88           O  
ATOM   3015  C   GLU A  92      36.589 -13.025  86.639  1.00145.88           C  
ATOM   3016  O   GLU A  92      35.397 -13.068  86.343  1.00145.88           O  
ATOM   3017  N   ASP A  93      37.384 -11.988  86.328  1.00 75.42           N  
ATOM   3018  CA  ASP A  93      36.988 -10.818  85.593  1.00 75.42           C  
ATOM   3019  CB  ASP A  93      38.068  -9.724  85.589  1.00 75.42           C  
ATOM   3020  CG  ASP A  93      38.133  -9.135  86.993  1.00 75.42           C  
ATOM   3021  OD1 ASP A  93      37.065  -9.072  87.658  1.00 75.42           O  
ATOM   3022  OD2 ASP A  93      39.252  -8.744  87.421  1.00 75.42           O  
ATOM   3023  C   ASP A  93      36.675 -11.160  84.164  1.00 75.42           C  
ATOM   3024  O   ASP A  93      36.099 -10.344  83.447  1.00 75.42           O  
ATOM   3025  N   THR A  94      37.104 -12.334  83.670  1.00 50.33           N  
ATOM   3026  CA  THR A  94      36.857 -12.642  82.286  1.00 50.33           C  
ATOM   3027  CB  THR A  94      37.424 -13.966  81.864  1.00 50.33           C  
ATOM   3028  OG1 THR A  94      38.826 -13.989  82.091  1.00 50.33           O  
ATOM   3029  CG2 THR A  94      37.134 -14.176  80.368  1.00 50.33           C  
ATOM   3030  C   THR A  94      35.381 -12.654  82.009  1.00 50.33           C  
ATOM   3031  O   THR A  94      34.597 -13.288  82.714  1.00 50.33           O  
ATOM   3032  N   ALA A  95      34.968 -11.921  80.952  1.00 45.85           N  
ATOM   3033  CA  ALA A  95      33.585 -11.870  80.575  1.00 45.85           C  
ATOM   3034  CB  ALA A  95      32.665 -11.326  81.682  1.00 45.85           C  
ATOM   3035  C   ALA A  95      33.477 -10.932  79.420  1.00 45.85           C  
ATOM   3036  O   ALA A  95      34.457 -10.307  79.014  1.00 45.85           O  
ATOM   3037  N   VAL A  96      32.272 -10.872  78.820  1.00 58.77           N  
ATOM   3038  CA  VAL A  96      32.011  -9.909  77.797  1.00 58.77           C  
ATOM   3039  CB  VAL A  96      30.902 -10.309  76.868  1.00 58.77           C  
ATOM   3040  CG1 VAL A  96      30.666  -9.167  75.866  1.00 58.77           C  
ATOM   3041  CG2 VAL A  96      31.264 -11.651  76.212  1.00 58.77           C  
ATOM   3042  C   VAL A  96      31.564  -8.682  78.535  1.00 58.77           C  
ATOM   3043  O   VAL A  96      30.744  -8.774  79.447  1.00 58.77           O  
ATOM   3044  N   TYR A  97      32.087  -7.497  78.161  1.00 80.59           N  
ATOM   3045  CA  TYR A  97      31.733  -6.284  78.850  1.00 80.59           C  
ATOM   3046  CB  TYR A  97      32.943  -5.426  79.267  1.00 80.59           C  
ATOM   3047  CG  TYR A  97      33.613  -6.053  80.445  1.00 80.59           C  
ATOM   3048  CD1 TYR A  97      34.365  -7.201  80.321  1.00 80.59           C  
ATOM   3049  CD2 TYR A  97      33.505  -5.467  81.687  1.00 80.59           C  
ATOM   3050  CE1 TYR A  97      34.979  -7.759  81.419  1.00 80.59           C  
ATOM   3051  CE2 TYR A  97      34.118  -6.022  82.788  1.00 80.59           C  
ATOM   3052  CZ  TYR A  97      34.855  -7.171  82.654  1.00 80.59           C  
ATOM   3053  OH  TYR A  97      35.484  -7.743  83.781  1.00 80.59           O  
ATOM   3054  C   TYR A  97      30.881  -5.447  77.944  1.00 80.59           C  
ATOM   3055  O   TYR A  97      31.230  -5.204  76.788  1.00 80.59           O  
ATOM   3056  N   TYR A  98      29.735  -4.966  78.477  1.00151.55           N  
ATOM   3057  CA  TYR A  98      28.778  -4.234  77.692  1.00151.55           C  
ATOM   3058  CB  TYR A  98      27.349  -4.799  77.796  1.00151.55           C  
ATOM   3059  CG  TYR A  98      27.284  -6.168  77.211  1.00151.55           C  
ATOM   3060  CD1 TYR A  98      27.566  -7.271  77.983  1.00151.55           C  
ATOM   3061  CD2 TYR A  98      26.939  -6.347  75.891  1.00151.55           C  
ATOM   3062  CE1 TYR A  98      27.502  -8.536  77.446  1.00151.55           C  
ATOM   3063  CE2 TYR A  98      26.871  -7.608  75.352  1.00151.55           C  
ATOM   3064  CZ  TYR A  98      27.155  -8.706  76.128  1.00151.55           C  
ATOM   3065  OH  TYR A  98      27.087 -10.000  75.572  1.00151.55           O  
ATOM   3066  C   TYR A  98      28.653  -2.831  78.202  1.00151.55           C  
ATOM   3067  O   TYR A  98      28.548  -2.594  79.405  1.00151.55           O  
ATOM   3068  N   CYS A  99      28.684  -1.862  77.263  1.00 47.04           N  
ATOM   3069  CA  CYS A  99      28.447  -0.474  77.540  1.00 47.04           C  
ATOM   3070  CB  CYS A  99      29.104   0.437  76.489  1.00 47.04           C  
ATOM   3071  SG  CYS A  99      28.741   2.203  76.689  1.00 47.04           S  
ATOM   3072  C   CYS A  99      26.961  -0.280  77.469  1.00 47.04           C  
ATOM   3073  O   CYS A  99      26.290  -0.915  76.656  1.00 47.04           O  
ATOM   3074  N   ALA A 100      26.396   0.598  78.325  1.00 37.50           N  
ATOM   3075  CA  ALA A 100      24.970   0.793  78.297  1.00 37.50           C  
ATOM   3076  CB  ALA A 100      24.209  -0.096  79.294  1.00 37.50           C  
ATOM   3077  C   ALA A 100      24.666   2.214  78.655  1.00 37.50           C  
ATOM   3078  O   ALA A 100      25.460   2.880  79.317  1.00 37.50           O  
ATOM   3079  N   ALA A 101      23.494   2.720  78.203  1.00 38.21           N  
ATOM   3080  CA  ALA A 101      23.126   4.068  78.520  1.00 38.21           C  
ATOM   3081  CB  ALA A 101      23.365   5.051  77.362  1.00 38.21           C  
ATOM   3082  C   ALA A 101      21.664   4.128  78.849  1.00 38.21           C  
ATOM   3083  O   ALA A 101      20.841   3.441  78.245  1.00 38.21           O  
ATOM   3084  N   ASP A 102      21.325   4.960  79.856  1.00 70.12           N  
ATOM   3085  CA  ASP A 102      19.970   5.218  80.255  1.00 70.12           C  
ATOM   3086  CB  ASP A 102      19.608   4.668  81.644  1.00 70.12           C  
ATOM   3087  CG  ASP A 102      19.521   3.151  81.550  1.00 70.12           C  
ATOM   3088  OD1 ASP A 102      19.381   2.637  80.408  1.00 70.12           O  
ATOM   3089  OD2 ASP A 102      19.596   2.487  82.619  1.00 70.12           O  
ATOM   3090  C   ASP A 102      19.878   6.712  80.342  1.00 70.12           C  
ATOM   3091  O   ASP A 102      20.625   7.340  81.090  1.00 70.12           O  
ATOM   3092  N   GLU A 103      18.950   7.303  79.562  1.00223.41           N  
ATOM   3093  CA  GLU A 103      18.611   8.711  79.573  1.00223.41           C  
ATOM   3094  CB  GLU A 103      17.912   9.213  78.278  1.00223.41           C  
ATOM   3095  CG  GLU A 103      16.456   8.795  78.023  1.00223.41           C  
ATOM   3096  CD  GLU A 103      16.385   7.431  77.348  1.00223.41           C  
ATOM   3097  OE1 GLU A 103      16.941   6.443  77.901  1.00223.41           O  
ATOM   3098  OE2 GLU A 103      15.723   7.346  76.279  1.00223.41           O  
ATOM   3099  C   GLU A 103      17.772   9.010  80.794  1.00223.41           C  
ATOM   3100  O   GLU A 103      17.675  10.157  81.230  1.00223.41           O  
ATOM   3101  N   THR A 104      17.133   7.953  81.350  1.00128.08           N  
ATOM   3102  CA  THR A 104      16.236   7.925  82.485  1.00128.08           C  
ATOM   3103  CB  THR A 104      15.303   6.745  82.396  1.00128.08           C  
ATOM   3104  OG1 THR A 104      16.049   5.532  82.402  1.00128.08           O  
ATOM   3105  CG2 THR A 104      14.483   6.858  81.097  1.00128.08           C  
ATOM   3106  C   THR A 104      17.026   7.761  83.757  1.00128.08           C  
ATOM   3107  O   THR A 104      18.103   8.331  83.919  1.00128.08           O  
ATOM   3108  N   THR A 105      16.463   6.974  84.709  1.00139.75           N  
ATOM   3109  CA  THR A 105      17.042   6.594  85.979  1.00139.75           C  
ATOM   3110  CB  THR A 105      15.975   6.281  87.000  1.00139.75           C  
ATOM   3111  OG1 THR A 105      15.121   5.245  86.532  1.00139.75           O  
ATOM   3112  CG2 THR A 105      15.156   7.557  87.266  1.00139.75           C  
ATOM   3113  C   THR A 105      17.900   5.362  85.733  1.00139.75           C  
ATOM   3114  O   THR A 105      17.997   4.965  84.572  1.00139.75           O  
ATOM   3115  N   PRO A 106      18.526   4.708  86.712  1.00187.15           N  
ATOM   3116  CA  PRO A 106      19.390   3.588  86.400  1.00187.15           C  
ATOM   3117  CD  PRO A 106      19.000   5.392  87.910  1.00187.15           C  
ATOM   3118  CB  PRO A 106      20.137   3.245  87.685  1.00187.15           C  
ATOM   3119  CG  PRO A 106      20.240   4.608  88.392  1.00187.15           C  
ATOM   3120  C   PRO A 106      18.854   2.392  85.669  1.00187.15           C  
ATOM   3121  O   PRO A 106      19.679   1.738  85.045  1.00187.15           O  
ATOM   3122  N   TRP A 107      17.551   2.047  85.729  1.00312.54           N  
ATOM   3123  CA  TRP A 107      17.036   0.999  84.872  1.00312.54           C  
ATOM   3124  CB  TRP A 107      17.004  -0.480  85.401  1.00312.54           C  
ATOM   3125  CG  TRP A 107      18.266  -1.328  85.194  1.00312.54           C  
ATOM   3126  CD2 TRP A 107      18.458  -2.320  84.155  1.00312.54           C  
ATOM   3127  CD1 TRP A 107      19.439  -1.297  85.887  1.00312.54           C  
ATOM   3128  NE1 TRP A 107      20.343  -2.162  85.331  1.00312.54           N  
ATOM   3129  CE2 TRP A 107      19.765  -2.798  84.270  1.00312.54           C  
ATOM   3130  CE3 TRP A 107      17.634  -2.777  83.166  1.00312.54           C  
ATOM   3131  CZ2 TRP A 107      20.274  -3.726  83.406  1.00312.54           C  
ATOM   3132  CZ3 TRP A 107      18.148  -3.734  82.312  1.00312.54           C  
ATOM   3133  CH2 TRP A 107      19.441  -4.199  82.421  1.00312.54           C  
ATOM   3134  C   TRP A 107      15.660   1.413  84.465  1.00312.54           C  
ATOM   3135  O   TRP A 107      15.023   2.229  85.135  1.00312.54           O  
ATOM   3136  N   GLY A 108      15.210   0.876  83.317  1.00153.44           N  
ATOM   3137  CA  GLY A 108      13.933   1.200  82.763  1.00153.44           C  
ATOM   3138  C   GLY A 108      13.897   0.568  81.412  1.00153.44           C  
ATOM   3139  O   GLY A 108      14.801  -0.180  81.043  1.00153.44           O  
ATOM   3140  N   ALA A 109      12.821   0.853  80.649  1.00256.24           N  
ATOM   3141  CA  ALA A 109      12.642   0.340  79.320  1.00256.24           C  
ATOM   3142  CB  ALA A 109      11.265   0.693  78.735  1.00256.24           C  
ATOM   3143  C   ALA A 109      13.676   0.893  78.377  1.00256.24           C  
ATOM   3144  O   ALA A 109      14.267   0.149  77.596  1.00256.24           O  
ATOM   3145  N   THR A 110      13.978   2.211  78.443  1.00149.45           N  
ATOM   3146  CA  THR A 110      14.864   2.790  77.464  1.00149.45           C  
ATOM   3147  CB  THR A 110      14.618   4.254  77.253  1.00149.45           C  
ATOM   3148  OG1 THR A 110      14.896   4.981  78.441  1.00149.45           O  
ATOM   3149  CG2 THR A 110      13.150   4.461  76.849  1.00149.45           C  
ATOM   3150  C   THR A 110      16.308   2.623  77.845  1.00149.45           C  
ATOM   3151  O   THR A 110      16.852   3.335  78.687  1.00149.45           O  
ATOM   3152  N   ARG A 111      16.967   1.644  77.193  1.00197.01           N  
ATOM   3153  CA  ARG A 111      18.360   1.435  77.435  1.00197.01           C  
ATOM   3154  CB  ARG A 111      18.692   0.173  78.260  1.00197.01           C  
ATOM   3155  CG  ARG A 111      18.379   0.167  79.760  1.00197.01           C  
ATOM   3156  CD  ARG A 111      19.152  -0.911  80.534  1.00197.01           C  
ATOM   3157  NE  ARG A 111      19.662  -0.346  81.813  1.00197.01           N  
ATOM   3158  CZ  ARG A 111      20.966  -0.027  82.063  1.00197.01           C  
ATOM   3159  NH1 ARG A 111      21.890  -0.060  81.074  1.00197.01           N  
ATOM   3160  NH2 ARG A 111      21.318   0.409  83.304  1.00197.01           N  
ATOM   3161  C   ARG A 111      19.007   1.206  76.109  1.00197.01           C  
ATOM   3162  O   ARG A 111      18.507   0.444  75.279  1.00197.01           O  
ATOM   3163  N   GLY A 112      20.160   1.865  75.887  1.00 36.04           N  
ATOM   3164  CA  GLY A 112      20.948   1.588  74.711  1.00 36.04           C  
ATOM   3165  C   GLY A 112      22.027   0.659  75.193  1.00 36.04           C  
ATOM   3166  O   GLY A 112      22.534   0.876  76.292  1.00 36.04           O  
ATOM   3167  N   TRP A 113      22.395  -0.391  74.413  1.00 63.99           N  
ATOM   3168  CA  TRP A 113      23.333  -1.404  74.799  1.00 63.99           C  
ATOM   3169  CB  TRP A 113      22.685  -2.745  75.183  1.00 63.99           C  
ATOM   3170  CG  TRP A 113      21.961  -2.699  76.506  1.00 63.99           C  
ATOM   3171  CD2 TRP A 113      22.558  -3.070  77.759  1.00 63.99           C  
ATOM   3172  CD1 TRP A 113      20.683  -2.316  76.784  1.00 63.99           C  
ATOM   3173  NE1 TRP A 113      20.446  -2.418  78.135  1.00 63.99           N  
ATOM   3174  CE2 TRP A 113      21.591  -2.882  78.747  1.00 63.99           C  
ATOM   3175  CE3 TRP A 113      23.808  -3.530  78.062  1.00 63.99           C  
ATOM   3176  CZ2 TRP A 113      21.858  -3.150  80.059  1.00 63.99           C  
ATOM   3177  CZ3 TRP A 113      24.074  -3.797  79.387  1.00 63.99           C  
ATOM   3178  CH2 TRP A 113      23.119  -3.610  80.365  1.00 63.99           C  
ATOM   3179  C   TRP A 113      24.249  -1.646  73.644  1.00 63.99           C  
ATOM   3180  O   TRP A 113      23.827  -1.643  72.489  1.00 63.99           O  
ATOM   3181  N   GLY A 114      25.550  -1.825  73.941  1.00 16.13           N  
ATOM   3182  CA  GLY A 114      26.501  -2.101  72.906  1.00 16.13           C  
ATOM   3183  C   GLY A 114      26.481  -3.577  72.672  1.00 16.13           C  
ATOM   3184  O   GLY A 114      25.790  -4.316  73.372  1.00 16.13           O  
ATOM   3185  N   GLN A 115      27.232  -4.039  71.653  1.00 33.38           N  
ATOM   3186  CA  GLN A 115      27.324  -5.438  71.341  1.00 33.38           C  
ATOM   3187  CB  GLN A 115      28.058  -5.728  70.021  1.00 33.38           C  
ATOM   3188  CG  GLN A 115      27.310  -5.220  68.785  1.00 33.38           C  
ATOM   3189  CD  GLN A 115      28.036  -5.732  67.547  1.00 33.38           C  
ATOM   3190  OE1 GLN A 115      28.793  -6.699  67.611  1.00 33.38           O  
ATOM   3191  NE2 GLN A 115      27.796  -5.070  66.382  1.00 33.38           N  
ATOM   3192  C   GLN A 115      28.068  -6.128  72.438  1.00 33.38           C  
ATOM   3193  O   GLN A 115      27.760  -7.269  72.777  1.00 33.38           O  
ATOM   3194  N   GLY A 116      29.081  -5.444  73.010  1.00 22.29           N  
ATOM   3195  CA  GLY A 116      29.883  -5.994  74.066  1.00 22.29           C  
ATOM   3196  C   GLY A 116      31.239  -6.311  73.513  1.00 22.29           C  
ATOM   3197  O   GLY A 116      31.389  -6.571  72.320  1.00 22.29           O  
ATOM   3198  N   THR A 117      32.272  -6.273  74.386  1.00100.81           N  
ATOM   3199  CA  THR A 117      33.618  -6.580  73.986  1.00100.81           C  
ATOM   3200  CB  THR A 117      34.535  -5.390  74.009  1.00100.81           C  
ATOM   3201  OG1 THR A 117      35.804  -5.738  73.473  1.00100.81           O  
ATOM   3202  CG2 THR A 117      34.681  -4.895  75.458  1.00100.81           C  
ATOM   3203  C   THR A 117      34.174  -7.604  74.935  1.00100.81           C  
ATOM   3204  O   THR A 117      33.931  -7.552  76.140  1.00100.81           O  
ATOM   3205  N   GLN A 118      34.952  -8.570  74.404  1.00 52.36           N  
ATOM   3206  CA  GLN A 118      35.482  -9.631  75.213  1.00 52.36           C  
ATOM   3207  CB  GLN A 118      35.827 -10.901  74.414  1.00 52.36           C  
ATOM   3208  CG  GLN A 118      36.414 -12.027  75.270  1.00 52.36           C  
ATOM   3209  CD  GLN A 118      35.325 -12.557  76.192  1.00 52.36           C  
ATOM   3210  OE1 GLN A 118      34.228 -12.895  75.750  1.00 52.36           O  
ATOM   3211  NE2 GLN A 118      35.631 -12.629  77.515  1.00 52.36           N  
ATOM   3212  C   GLN A 118      36.729  -9.204  75.916  1.00 52.36           C  
ATOM   3213  O   GLN A 118      37.622  -8.588  75.334  1.00 52.36           O  
ATOM   3214  N   VAL A 119      36.794  -9.526  77.223  1.00 46.90           N  
ATOM   3215  CA  VAL A 119      37.965  -9.297  78.014  1.00 46.90           C  
ATOM   3216  CB  VAL A 119      37.741  -8.364  79.167  1.00 46.90           C  
ATOM   3217  CG1 VAL A 119      39.031  -8.301  80.004  1.00 46.90           C  
ATOM   3218  CG2 VAL A 119      37.291  -7.001  78.617  1.00 46.90           C  
ATOM   3219  C   VAL A 119      38.306 -10.628  78.590  1.00 46.90           C  
ATOM   3220  O   VAL A 119      37.450 -11.309  79.157  1.00 46.90           O  
ATOM   3221  N   THR A 120      39.573 -11.052  78.441  1.00125.47           N  
ATOM   3222  CA  THR A 120      39.920 -12.332  78.969  1.00125.47           C  
ATOM   3223  CB  THR A 120      40.132 -13.349  77.889  1.00125.47           C  
ATOM   3224  OG1 THR A 120      40.324 -14.638  78.446  1.00125.47           O  
ATOM   3225  CG2 THR A 120      41.333 -12.921  77.040  1.00125.47           C  
ATOM   3226  C   THR A 120      41.166 -12.177  79.778  1.00125.47           C  
ATOM   3227  O   THR A 120      42.144 -11.574  79.333  1.00125.47           O  
ATOM   3228  N   VAL A 121      41.144 -12.708  81.015  1.00 38.21           N  
ATOM   3229  CA  VAL A 121      42.295 -12.613  81.862  1.00 38.21           C  
ATOM   3230  CB  VAL A 121      41.994 -12.051  83.220  1.00 38.21           C  
ATOM   3231  CG1 VAL A 121      43.301 -12.013  84.032  1.00 38.21           C  
ATOM   3232  CG2 VAL A 121      41.327 -10.678  83.048  1.00 38.21           C  
ATOM   3233  C   VAL A 121      42.809 -13.997  82.062  1.00 38.21           C  
ATOM   3234  O   VAL A 121      42.115 -14.860  82.601  1.00 38.21           O  
ATOM   3235  N   SER A 122      44.066 -14.224  81.637  1.00 62.83           N  
ATOM   3236  CA  SER A 122      44.686 -15.509  81.749  1.00 62.83           C  
ATOM   3237  CB  SER A 122      46.105 -15.541  81.151  1.00 62.83           C  
ATOM   3238  OG  SER A 122      46.078 -15.174  79.780  1.00 62.83           O  
ATOM   3239  C   SER A 122      44.834 -15.776  83.237  1.00 62.83           C  
ATOM   3240  O   SER A 122      45.625 -15.038  83.885  1.00 62.83           O  
ATOM   3241  OXT SER A 122      44.165 -16.715  83.745  1.00 62.83           O  
TER    3242      SER A 122                                                       
END
