# Supplementary material for: Highly synergistic combinations of nanobodies that target SARS-CoV-2 and are resistant to escape
Source: eLife. 2021 Dec 15;10:e73027. doi: 10.7554/eLife.73027 (PMC8651292; doi:10.7554/eLife.73027)
Supplement: Figure 6—source data 1. [file elife-73027-fig6-data1.zip › receptor_nanobody_co-complexes/S1-RBD-16.pdb]

ATOM      1  N   THR 0 333     -34.808  16.588  48.236  1.00107.78           N  
ATOM      2  CA  THR 0 333     -34.100  15.480  47.592  1.00115.74           C  
ATOM      3  C   THR 0 333     -34.909  14.801  46.465  1.00119.65           C  
ATOM      4  O   THR 0 333     -34.954  13.568  46.370  1.00119.56           O  
ATOM      5  CB  THR 0 333     -33.695  14.409  48.627  1.00111.44           C  
ATOM      6  OG1 THR 0 333     -34.797  14.149  49.507  1.00112.08           O  
ATOM      7  CG2 THR 0 333     -32.495  14.879  49.438  1.00117.47           C  
ATOM      8  N   ASN 0 334     -35.532  15.604  45.605  1.00112.95           N  
ATOM      9  CA  ASN 0 334     -36.287  15.087  44.474  1.00108.01           C  
ATOM     10  C   ASN 0 334     -35.475  15.204  43.182  1.00103.94           C  
ATOM     11  O   ASN 0 334     -34.533  15.994  43.076  1.00 94.37           O  
ATOM     12  CB  ASN 0 334     -37.622  15.823  44.337  1.00106.04           C  
ATOM     13  CG  ASN 0 334     -38.660  15.006  43.586  1.00110.30           C  
ATOM     14  OD1 ASN 0 334     -38.568  13.776  43.514  1.00107.51           O  
ATOM     15  ND2 ASN 0 334     -39.649  15.686  43.016  1.00104.46           N  
ATOM     16  N   LEU 0 335     -35.849  14.391  42.194  1.00101.24           N  
ATOM     17  CA  LEU 0 335     -35.084  14.305  40.955  1.00101.11           C  
ATOM     18  C   LEU 0 335     -35.466  15.426  39.992  1.00 96.63           C  
ATOM     19  O   LEU 0 335     -36.653  15.689  39.764  1.00 88.84           O  
ATOM     20  CB  LEU 0 335     -35.294  12.941  40.298  1.00 98.31           C  
ATOM     21  CG  LEU 0 335     -34.378  11.855  40.861  1.00 96.71           C  
ATOM     22  CD1 LEU 0 335     -34.809  10.486  40.383  1.00 93.18           C  
ATOM     23  CD2 LEU 0 335     -32.926  12.144  40.477  1.00 95.00           C  
ATOM     24  N   CYS 0 336     -34.452  16.074  39.422  1.00 92.18           N  
ATOM     25  CA  CYS 0 336     -34.688  17.165  38.488  1.00 93.06           C  
ATOM     26  C   CYS 0 336     -35.438  16.657  37.261  1.00 94.85           C  
ATOM     27  O   CYS 0 336     -35.031  15.650  36.661  1.00 90.41           O  
ATOM     28  CB  CYS 0 336     -33.372  17.812  38.073  1.00 92.49           C  
ATOM     29  SG  CYS 0 336     -32.506  18.574  39.463  1.00 95.52           S  
ATOM     30  N   PRO 0 337     -36.527  17.323  36.852  1.00 94.39           N  
ATOM     31  CA  PRO 0 337     -37.399  16.812  35.770  1.00 95.09           C  
ATOM     32  C   PRO 0 337     -36.794  17.010  34.383  1.00 87.42           C  
ATOM     33  O   PRO 0 337     -37.284  17.762  33.535  1.00 82.28           O  
ATOM     34  CB  PRO 0 337     -38.685  17.620  35.983  1.00 91.79           C  
ATOM     35  CG  PRO 0 337     -38.213  18.919  36.570  1.00 83.11           C  
ATOM     36  CD  PRO 0 337     -37.004  18.609  37.399  1.00 82.47           C  
ATOM     37  N   PHE 0 338     -35.690  16.309  34.128  1.00 89.29           N  
ATOM     38  CA  PHE 0 338     -35.057  16.388  32.819  1.00 85.19           C  
ATOM     39  C   PHE 0 338     -35.808  15.582  31.774  1.00 82.35           C  
ATOM     40  O   PHE 0 338     -35.819  15.970  30.602  1.00 80.64           O  
ATOM     41  CB  PHE 0 338     -33.606  15.923  32.907  1.00 88.27           C  
ATOM     42  CG  PHE 0 338     -32.684  16.954  33.489  1.00 92.68           C  
ATOM     43  CD1 PHE 0 338     -32.723  18.260  33.039  1.00 83.81           C  
ATOM     44  CD2 PHE 0 338     -31.796  16.623  34.500  1.00 95.44           C  
ATOM     45  CE1 PHE 0 338     -31.884  19.216  33.575  1.00 90.38           C  
ATOM     46  CE2 PHE 0 338     -30.955  17.574  35.041  1.00 96.52           C  
ATOM     47  CZ  PHE 0 338     -31.001  18.874  34.578  1.00 94.70           C  
ATOM     48  N   GLY 0 339     -36.443  14.479  32.175  1.00 85.34           N  
ATOM     49  CA  GLY 0 339     -37.191  13.673  31.224  1.00 74.69           C  
ATOM     50  C   GLY 0 339     -38.249  14.467  30.482  1.00 83.96           C  
ATOM     51  O   GLY 0 339     -38.491  14.236  29.292  1.00 81.92           O  
ATOM     52  N   GLU 0 340     -38.881  15.429  31.159  1.00 78.85           N  
ATOM     53  CA  GLU 0 340     -39.934  16.180  30.488  1.00 78.83           C  
ATOM     54  C   GLU 0 340     -39.378  17.235  29.537  1.00 75.39           C  
ATOM     55  O   GLU 0 340     -40.110  17.694  28.655  1.00 73.11           O  
ATOM     56  CB  GLU 0 340     -40.888  16.812  31.513  1.00 80.26           C  
ATOM     57  CG  GLU 0 340     -40.279  17.855  32.442  1.00 92.09           C  
ATOM     58  CD  GLU 0 340     -41.190  18.187  33.629  1.00 98.84           C  
ATOM     59  OE1 GLU 0 340     -42.105  17.383  33.919  1.00 96.64           O  
ATOM     60  OE2 GLU 0 340     -40.992  19.252  34.265  1.00 94.45           O  
ATOM     61  N   VAL 0 341     -38.107  17.607  29.669  1.00 73.26           N  
ATOM     62  CA  VAL 0 341     -37.475  18.507  28.704  1.00 71.40           C  
ATOM     63  C   VAL 0 341     -36.919  17.740  27.511  1.00 72.44           C  
ATOM     64  O   VAL 0 341     -37.134  18.126  26.355  1.00 66.39           O  
ATOM     65  CB  VAL 0 341     -36.375  19.340  29.387  1.00 74.69           C  
ATOM     66  CG1 VAL 0 341     -35.537  20.058  28.333  1.00 70.17           C  
ATOM     67  CG2 VAL 0 341     -37.000  20.336  30.352  1.00 70.52           C  
ATOM     68  N   PHE 0 342     -36.212  16.636  27.781  1.00 71.51           N  
ATOM     69  CA  PHE 0 342     -35.583  15.847  26.726  1.00 72.80           C  
ATOM     70  C   PHE 0 342     -36.581  14.977  25.976  1.00 68.00           C  
ATOM     71  O   PHE 0 342     -36.434  14.792  24.767  1.00 66.98           O  
ATOM     72  CB  PHE 0 342     -34.459  14.982  27.303  1.00 66.81           C  
ATOM     73  CG  PHE 0 342     -33.213  15.755  27.608  1.00 64.70           C  
ATOM     74  CD1 PHE 0 342     -33.089  16.455  28.803  1.00 72.88           C  
ATOM     75  CD2 PHE 0 342     -32.173  15.813  26.695  1.00 65.69           C  
ATOM     76  CE1 PHE 0 342     -31.940  17.184  29.088  1.00 71.00           C  
ATOM     77  CE2 PHE 0 342     -31.021  16.546  26.971  1.00 69.43           C  
ATOM     78  CZ  PHE 0 342     -30.905  17.230  28.169  1.00 71.19           C  
ATOM     79  N   ASN 0 343     -37.600  14.453  26.651  1.00 72.32           N  
ATOM     80  CA  ASN 0 343     -38.549  13.549  26.016  1.00 72.73           C  
ATOM     81  C   ASN 0 343     -39.904  14.206  25.729  1.00 65.48           C  
ATOM     82  O   ASN 0 343     -40.895  13.495  25.540  1.00 63.79           O  
ATOM     83  CB  ASN 0 343     -38.726  12.291  26.875  1.00 75.98           C  
ATOM     84  CG  ASN 0 343     -37.563  11.303  26.729  1.00 87.21           C  
ATOM     85  OD1 ASN 0 343     -36.906  11.254  25.686  1.00 84.52           O  
ATOM     86  ND2 ASN 0 343     -37.309  10.512  27.784  1.00 94.59           N  
ATOM     87  N   ALA 0 344     -39.971  15.538  25.682  1.00 66.21           N  
ATOM     88  CA  ALA 0 344     -41.210  16.195  25.272  1.00 60.97           C  
ATOM     89  C   ALA 0 344     -41.639  15.698  23.895  1.00 67.74           C  
ATOM     90  O   ALA 0 344     -40.802  15.421  23.029  1.00 62.19           O  
ATOM     91  CB  ALA 0 344     -41.046  17.715  25.256  1.00 55.67           C  
ATOM     92  N   THR 0 345     -42.959  15.550  23.708  1.00 66.00           N  
ATOM     93  CA  THR 0 345     -43.469  15.038  22.441  1.00 64.09           C  
ATOM     94  C   THR 0 345     -43.199  16.010  21.300  1.00 65.97           C  
ATOM     95  O   THR 0 345     -42.956  15.588  20.161  1.00 58.57           O  
ATOM     96  CB  THR 0 345     -44.967  14.764  22.547  1.00 69.61           C  
ATOM     97  OG1 THR 0 345     -45.645  15.994  22.807  1.00 78.05           O  
ATOM     98  CG2 THR 0 345     -45.261  13.807  23.687  1.00 65.14           C  
ATOM     99  N   ARG 0 346     -43.211  17.306  21.596  1.00 65.77           N  
ATOM    100  CA  ARG 0 346     -43.070  18.347  20.592  1.00 61.58           C  
ATOM    101  C   ARG 0 346     -42.158  19.414  21.169  1.00 58.93           C  
ATOM    102  O   ARG 0 346     -42.323  19.798  22.328  1.00 58.36           O  
ATOM    103  CB  ARG 0 346     -44.446  18.914  20.240  1.00 53.32           C  
ATOM    104  CG  ARG 0 346     -44.485  20.048  19.236  1.00 53.44           C  
ATOM    105  CD  ARG 0 346     -45.955  20.424  19.003  1.00 43.08           C  
ATOM    106  NE  ARG 0 346     -46.284  20.269  17.610  1.00 56.89           N  
ATOM    107  CZ  ARG 0 346     -47.122  19.374  17.104  1.00 54.22           C  
ATOM    108  NH1 ARG 0 346     -47.786  18.520  17.870  1.00 50.35           N  
ATOM    109  NH2 ARG 0 346     -47.296  19.358  15.797  1.00 59.86           N  
ATOM    110  N   PHE 0 347     -41.182  19.862  20.389  1.00 54.66           N  
ATOM    111  CA  PHE 0 347     -40.257  20.900  20.818  1.00 52.95           C  
ATOM    112  C   PHE 0 347     -40.733  22.254  20.304  1.00 54.62           C  
ATOM    113  O   PHE 0 347     -41.593  22.339  19.425  1.00 54.17           O  
ATOM    114  CB  PHE 0 347     -38.831  20.602  20.319  1.00 57.15           C  
ATOM    115  CG  PHE 0 347     -37.985  19.816  21.297  1.00 63.98           C  
ATOM    116  CD1 PHE 0 347     -38.498  18.690  21.941  1.00 62.72           C  
ATOM    117  CD2 PHE 0 347     -36.671  20.200  21.567  1.00 60.84           C  
ATOM    118  CE1 PHE 0 347     -37.716  17.954  22.835  1.00 61.51           C  
ATOM    119  CE2 PHE 0 347     -35.884  19.476  22.466  1.00 63.48           C  
ATOM    120  CZ  PHE 0 347     -36.406  18.350  23.095  1.00 61.77           C  
ATOM    121  N   ALA 0 348     -40.148  23.320  20.850  1.00 54.79           N  
ATOM    122  CA  ALA 0 348     -40.467  24.668  20.398  1.00 55.59           C  
ATOM    123  C   ALA 0 348     -39.769  24.980  19.079  1.00 58.51           C  
ATOM    124  O   ALA 0 348     -38.740  24.386  18.737  1.00 59.25           O  
ATOM    125  CB  ALA 0 348     -40.062  25.711  21.443  1.00 52.44           C  
ATOM    126  N   SER 0 349     -40.351  25.909  18.324  1.00 48.09           N  
ATOM    127  CA  SER 0 349     -39.601  26.543  17.255  1.00 53.58           C  
ATOM    128  C   SER 0 349     -38.460  27.353  17.860  1.00 57.82           C  
ATOM    129  O   SER 0 349     -38.584  27.918  18.949  1.00 56.30           O  
ATOM    130  CB  SER 0 349     -40.507  27.445  16.405  1.00 55.40           C  
ATOM    131  OG  SER 0 349     -41.510  26.706  15.707  1.00 57.96           O  
ATOM    132  N   VAL 0 350     -37.339  27.414  17.141  1.00 58.32           N  
ATOM    133  CA  VAL 0 350     -36.150  28.047  17.704  1.00 58.93           C  
ATOM    134  C   VAL 0 350     -36.363  29.545  17.915  1.00 61.07           C  
ATOM    135  O   VAL 0 350     -35.806  30.123  18.856  1.00 61.07           O  
ATOM    136  CB  VAL 0 350     -34.919  27.763  16.819  1.00 60.98           C  
ATOM    137  CG1 VAL 0 350     -35.101  28.352  15.408  1.00 57.99           C  
ATOM    138  CG2 VAL 0 350     -33.640  28.274  17.492  1.00 54.74           C  
ATOM    139  N   TYR 0 351     -37.171  30.200  17.072  1.00 54.62           N  
ATOM    140  CA  TYR 0 351     -37.409  31.627  17.285  1.00 58.25           C  
ATOM    141  C   TYR 0 351     -38.179  31.870  18.569  1.00 61.24           C  
ATOM    142  O   TYR 0 351     -38.114  32.966  19.137  1.00 64.17           O  
ATOM    143  CB  TYR 0 351     -38.181  32.234  16.116  1.00 59.11           C  
ATOM    144  CG  TYR 0 351     -39.695  32.139  16.233  1.00 55.26           C  
ATOM    145  CD1 TYR 0 351     -40.363  30.982  15.856  1.00 53.75           C  
ATOM    146  CD2 TYR 0 351     -40.453  33.217  16.690  1.00 58.50           C  
ATOM    147  CE1 TYR 0 351     -41.730  30.885  15.933  1.00 56.39           C  
ATOM    148  CE2 TYR 0 351     -41.833  33.132  16.774  1.00 59.45           C  
ATOM    149  CZ  TYR 0 351     -42.465  31.957  16.396  1.00 63.72           C  
ATOM    150  OH  TYR 0 351     -43.835  31.839  16.468  1.00 61.73           O  
ATOM    151  N   ALA 0 352     -38.940  30.874  19.010  1.00 58.43           N  
ATOM    152  CA  ALA 0 352     -39.709  30.950  20.238  1.00 61.99           C  
ATOM    153  C   ALA 0 352     -39.176  29.875  21.166  1.00 56.54           C  
ATOM    154  O   ALA 0 352     -39.941  29.044  21.669  1.00 51.71           O  
ATOM    155  CB  ALA 0 352     -41.203  30.768  19.958  1.00 53.25           C  
ATOM    156  N   TRP 0 353     -37.856  29.863  21.349  1.00 57.62           N  
ATOM    157  CA  TRP 0 353     -37.216  28.792  22.105  1.00 61.35           C  
ATOM    158  C   TRP 0 353     -37.805  28.696  23.510  1.00 62.47           C  
ATOM    159  O   TRP 0 353     -38.070  29.703  24.172  1.00 63.56           O  
ATOM    160  CB  TRP 0 353     -35.693  29.000  22.160  1.00 55.39           C  
ATOM    161  CG  TRP 0 353     -35.225  30.389  22.590  1.00 58.62           C  
ATOM    162  CD1 TRP 0 353     -35.092  31.489  21.798  1.00 63.64           C  
ATOM    163  CD2 TRP 0 353     -34.817  30.798  23.905  1.00 62.98           C  
ATOM    164  NE1 TRP 0 353     -34.637  32.561  22.535  1.00 62.17           N  
ATOM    165  CE2 TRP 0 353     -34.454  32.161  23.828  1.00 63.73           C  
ATOM    166  CE3 TRP 0 353     -34.723  30.145  25.138  1.00 62.22           C  
ATOM    167  CZ2 TRP 0 353     -34.004  32.882  24.934  1.00 62.39           C  
ATOM    168  CZ3 TRP 0 353     -34.278  30.869  26.235  1.00 67.75           C  
ATOM    169  CH2 TRP 0 353     -33.933  32.224  26.124  1.00 60.22           C  
ATOM    170  N   ASN 0 354     -38.035  27.469  23.948  1.00 64.02           N  
ATOM    171  CA  ASN 0 354     -38.599  27.211  25.261  1.00 59.41           C  
ATOM    172  C   ASN 0 354     -37.520  27.234  26.344  1.00 69.30           C  
ATOM    173  O   ASN 0 354     -36.399  26.758  26.130  1.00 64.09           O  
ATOM    174  CB  ASN 0 354     -39.285  25.856  25.244  1.00 60.15           C  
ATOM    175  CG  ASN 0 354     -40.429  25.799  26.181  1.00 72.74           C  
ATOM    176  OD1 ASN 0 354     -40.303  25.290  27.297  1.00 75.88           O  
ATOM    177  ND2 ASN 0 354     -41.563  26.358  25.760  1.00 75.70           N  
ATOM    178  N   ARG 0 355     -37.864  27.777  27.518  1.00 66.34           N  
ATOM    179  CA  ARG 0 355     -36.973  27.765  28.678  1.00 63.77           C  
ATOM    180  C   ARG 0 355     -37.671  27.133  29.873  1.00 68.48           C  
ATOM    181  O   ARG 0 355     -38.790  27.524  30.226  1.00 64.45           O  
ATOM    182  CB  ARG 0 355     -36.494  29.172  29.071  1.00 63.63           C  
ATOM    183  CG  ARG 0 355     -35.937  29.227  30.510  1.00 63.70           C  
ATOM    184  CD  ARG 0 355     -34.937  30.352  30.721  1.00 68.56           C  
ATOM    185  NE  ARG 0 355     -33.749  30.207  29.881  1.00 71.72           N  
ATOM    186  CZ  ARG 0 355     -32.789  31.122  29.775  1.00 70.24           C  
ATOM    187  NH1 ARG 0 355     -32.866  32.258  30.460  1.00 69.03           N  
ATOM    188  NH2 ARG 0 355     -31.748  30.902  28.983  1.00 66.59           N  
ATOM    189  N   LYS 0 356     -37.006  26.167  30.499  1.00 66.65           N  
ATOM    190  CA  LYS 0 356     -37.480  25.585  31.746  1.00 68.50           C  
ATOM    191  C   LYS 0 356     -36.454  25.869  32.832  1.00 72.49           C  
ATOM    192  O   LYS 0 356     -35.269  25.541  32.683  1.00 71.25           O  
ATOM    193  CB  LYS 0 356     -37.730  24.082  31.628  1.00 67.89           C  
ATOM    194  CG  LYS 0 356     -38.039  23.464  32.995  1.00 77.37           C  
ATOM    195  CD  LYS 0 356     -38.717  22.102  32.912  1.00 79.37           C  
ATOM    196  CE  LYS 0 356     -40.142  22.180  33.418  1.00 86.58           C  
ATOM    197  NZ  LYS 0 356     -40.246  23.025  34.648  1.00 86.07           N  
ATOM    198  N   ARG 0 357     -36.907  26.495  33.911  1.00 73.17           N  
ATOM    199  CA  ARG 0 357     -36.071  26.700  35.082  1.00 72.44           C  
ATOM    200  C   ARG 0 357     -36.028  25.419  35.906  1.00 69.50           C  
ATOM    201  O   ARG 0 357     -37.068  24.823  36.205  1.00 65.43           O  
ATOM    202  CB  ARG 0 357     -36.605  27.863  35.914  1.00 68.89           C  
ATOM    203  CG  ARG 0 357     -35.716  28.233  37.068  1.00 76.75           C  
ATOM    204  CD  ARG 0 357     -36.270  29.418  37.802  1.00 79.45           C  
ATOM    205  NE  ARG 0 357     -35.549  29.643  39.044  1.00 78.28           N  
ATOM    206  CZ  ARG 0 357     -35.709  30.712  39.810  1.00 74.29           C  
ATOM    207  NH1 ARG 0 357     -35.003  30.843  40.931  1.00 80.13           N  
ATOM    208  NH2 ARG 0 357     -36.570  31.650  39.453  1.00 65.27           N  
ATOM    209  N   ILE 0 358     -34.819  24.988  36.249  1.00 76.68           N  
ATOM    210  CA  ILE 0 358     -34.584  23.806  37.071  1.00 82.19           C  
ATOM    211  C   ILE 0 358     -34.169  24.274  38.458  1.00 77.75           C  
ATOM    212  O   ILE 0 358     -33.242  25.082  38.592  1.00 81.67           O  
ATOM    213  CB  ILE 0 358     -33.505  22.903  36.447  1.00 83.61           C  
ATOM    214  CG1 ILE 0 358     -33.951  22.420  35.066  1.00 84.55           C  
ATOM    215  CG2 ILE 0 358     -33.191  21.731  37.349  1.00 84.76           C  
ATOM    216  CD1 ILE 0 358     -35.229  21.597  35.093  1.00 85.52           C  
ATOM    217  N   SER 0 359     -34.856  23.785  39.488  1.00 85.30           N  
ATOM    218  CA  SER 0 359     -34.566  24.230  40.848  1.00 91.26           C  
ATOM    219  C   SER 0 359     -34.961  23.159  41.855  1.00 88.87           C  
ATOM    220  O   SER 0 359     -35.815  22.311  41.582  1.00 85.08           O  
ATOM    221  CB  SER 0 359     -35.285  25.548  41.179  1.00 89.92           C  
ATOM    222  OG  SER 0 359     -34.639  26.654  40.558  1.00 92.67           O  
ATOM    223  N   ASN 0 360     -34.305  23.205  43.018  1.00 94.97           N  
ATOM    224  CA  ASN 0 360     -34.653  22.411  44.201  1.00 91.15           C  
ATOM    225  C   ASN 0 360     -34.837  20.934  43.850  1.00 89.27           C  
ATOM    226  O   ASN 0 360     -35.922  20.358  43.972  1.00 88.34           O  
ATOM    227  CB  ASN 0 360     -35.903  22.981  44.882  1.00 93.40           C  
ATOM    228  CG  ASN 0 360     -35.925  24.507  44.882  1.00 98.79           C  
ATOM    229  OD1 ASN 0 360     -35.107  25.149  45.541  1.00103.00           O  
ATOM    230  ND2 ASN 0 360     -36.867  25.093  44.140  1.00 92.56           N  
ATOM    231  N   CYS 0 361     -33.744  20.320  43.410  1.00 87.27           N  
ATOM    232  CA  CYS 0 361     -33.790  18.934  42.964  1.00 88.71           C  
ATOM    233  C   CYS 0 361     -32.361  18.423  42.816  1.00 85.30           C  
ATOM    234  O   CYS 0 361     -31.398  19.197  42.858  1.00 84.98           O  
ATOM    235  CB  CYS 0 361     -34.565  18.812  41.651  1.00 95.10           C  
ATOM    236  SG  CYS 0 361     -33.874  19.818  40.319  1.00 90.85           S  
ATOM    237  N   VAL 0 362     -32.234  17.108  42.633  1.00 88.00           N  
ATOM    238  CA  VAL 0 362     -30.938  16.451  42.465  1.00 97.51           C  
ATOM    239  C   VAL 0 362     -30.826  15.931  41.031  1.00 96.25           C  
ATOM    240  O   VAL 0 362     -31.706  15.202  40.550  1.00 90.94           O  
ATOM    241  CB  VAL 0 362     -30.732  15.332  43.509  1.00 95.66           C  
ATOM    242  CG1 VAL 0 362     -31.910  14.359  43.529  1.00102.46           C  
ATOM    243  CG2 VAL 0 362     -29.411  14.600  43.275  1.00 91.73           C  
ATOM    244  N   ALA 0 363     -29.735  16.304  40.355  1.00 95.96           N  
ATOM    245  CA  ALA 0 363     -29.555  16.090  38.923  1.00102.02           C  
ATOM    246  C   ALA 0 363     -28.374  15.163  38.670  1.00102.45           C  
ATOM    247  O   ALA 0 363     -27.248  15.463  39.079  1.00104.10           O  
ATOM    248  CB  ALA 0 363     -29.331  17.422  38.206  1.00103.61           C  
ATOM    249  N   ASP 0 364     -28.619  14.059  37.964  1.00103.72           N  
ATOM    250  CA  ASP 0 364     -27.562  13.105  37.619  1.00109.65           C  
ATOM    251  C   ASP 0 364     -27.089  13.371  36.188  1.00107.53           C  
ATOM    252  O   ASP 0 364     -27.535  12.748  35.226  1.00106.86           O  
ATOM    253  CB  ASP 0 364     -28.056  11.671  37.798  1.00104.04           C  
ATOM    254  CG  ASP 0 364     -26.957  10.646  37.570  1.00107.39           C  
ATOM    255  OD1 ASP 0 364     -25.833  10.853  38.075  1.00105.58           O  
ATOM    256  OD2 ASP 0 364     -27.221   9.628  36.896  1.00109.61           O  
ATOM    257  N   TYR 0 365     -26.140  14.302  36.059  1.00103.00           N  
ATOM    258  CA  TYR 0 365     -25.648  14.704  34.744  1.00108.86           C  
ATOM    259  C   TYR 0 365     -24.840  13.620  34.033  1.00111.32           C  
ATOM    260  O   TYR 0 365     -24.551  13.773  32.840  1.00110.35           O  
ATOM    261  CB  TYR 0 365     -24.795  15.967  34.866  1.00105.70           C  
ATOM    262  CG  TYR 0 365     -25.526  17.140  35.470  1.00105.21           C  
ATOM    263  CD1 TYR 0 365     -26.273  17.998  34.677  1.00103.28           C  
ATOM    264  CD2 TYR 0 365     -25.465  17.395  36.835  1.00109.36           C  
ATOM    265  CE1 TYR 0 365     -26.946  19.076  35.229  1.00106.03           C  
ATOM    266  CE2 TYR 0 365     -26.132  18.466  37.395  1.00104.18           C  
ATOM    267  CZ  TYR 0 365     -26.871  19.303  36.589  1.00104.17           C  
ATOM    268  OH  TYR 0 365     -27.538  20.371  37.139  1.00102.00           O  
ATOM    269  N   SER 0 366     -24.454  12.547  34.717  1.00108.96           N  
ATOM    270  CA  SER 0 366     -23.709  11.486  34.058  1.00109.10           C  
ATOM    271  C   SER 0 366     -24.600  10.351  33.573  1.00110.71           C  
ATOM    272  O   SER 0 366     -24.094   9.419  32.944  1.00112.80           O  
ATOM    273  CB  SER 0 366     -22.607  10.943  34.980  1.00107.56           C  
ATOM    274  OG  SER 0 366     -23.028  10.875  36.330  1.00110.98           O  
ATOM    275  N   VAL 0 367     -25.907  10.393  33.843  1.00107.66           N  
ATOM    276  CA  VAL 0 367     -26.794   9.506  33.094  1.00111.76           C  
ATOM    277  C   VAL 0 367     -27.136  10.136  31.750  1.00113.32           C  
ATOM    278  O   VAL 0 367     -27.352   9.425  30.759  1.00115.08           O  
ATOM    279  CB  VAL 0 367     -28.066   9.159  33.890  1.00111.93           C  
ATOM    280  CG1 VAL 0 367     -29.071  10.309  33.858  1.00109.88           C  
ATOM    281  CG2 VAL 0 367     -28.696   7.875  33.348  1.00107.81           C  
ATOM    282  N   LEU 0 368     -27.170  11.469  31.687  1.00109.81           N  
ATOM    283  CA  LEU 0 368     -27.388  12.143  30.415  1.00107.13           C  
ATOM    284  C   LEU 0 368     -26.207  11.926  29.480  1.00108.91           C  
ATOM    285  O   LEU 0 368     -26.383  11.498  28.334  1.00112.22           O  
ATOM    286  CB  LEU 0 368     -27.642  13.633  30.646  1.00108.01           C  
ATOM    287  CG  LEU 0 368     -29.092  14.090  30.876  1.00101.54           C  
ATOM    288  CD1 LEU 0 368     -29.716  13.453  32.120  1.00101.63           C  
ATOM    289  CD2 LEU 0 368     -29.163  15.615  30.945  1.00 86.67           C  
ATOM    290  N   TYR 0 369     -24.988  12.194  29.958  1.00109.92           N  
ATOM    291  CA  TYR 0 369     -23.811  11.977  29.119  1.00114.61           C  
ATOM    292  C   TYR 0 369     -23.693  10.513  28.701  1.00115.84           C  
ATOM    293  O   TYR 0 369     -23.531  10.204  27.514  1.00117.31           O  
ATOM    294  CB  TYR 0 369     -22.543  12.432  29.844  1.00113.70           C  
ATOM    295  CG  TYR 0 369     -21.347  12.602  28.921  1.00114.37           C  
ATOM    296  CD1 TYR 0 369     -21.507  12.616  27.535  1.00110.13           C  
ATOM    297  CD2 TYR 0 369     -20.057  12.737  29.431  1.00117.54           C  
ATOM    298  CE1 TYR 0 369     -20.421  12.767  26.685  1.00111.79           C  
ATOM    299  CE2 TYR 0 369     -18.963  12.895  28.587  1.00114.40           C  
ATOM    300  CZ  TYR 0 369     -19.152  12.906  27.216  1.00112.55           C  
ATOM    301  OH  TYR 0 369     -18.075  13.057  26.371  1.00107.60           O  
ATOM    302  N   ASN 0 370     -23.792   9.595  29.661  1.00116.59           N  
ATOM    303  CA  ASN 0 370     -23.591   8.176  29.390  1.00117.78           C  
ATOM    304  C   ASN 0 370     -24.819   7.497  28.788  1.00117.55           C  
ATOM    305  O   ASN 0 370     -24.943   6.271  28.900  1.00120.33           O  
ATOM    306  CB  ASN 0 370     -23.165   7.450  30.668  1.00116.17           C  
ATOM    307  CG  ASN 0 370     -21.987   8.126  31.358  1.00117.13           C  
ATOM    308  OD1 ASN 0 370     -21.203   8.837  30.725  1.00113.57           O  
ATOM    309  ND2 ASN 0 370     -21.868   7.914  32.667  1.00116.99           N  
ATOM    310  N   SER 0 371     -25.725   8.252  28.159  1.00117.44           N  
ATOM    311  CA  SER 0 371     -26.797   7.625  27.389  1.00122.12           C  
ATOM    312  C   SER 0 371     -26.296   7.080  26.054  1.00121.57           C  
ATOM    313  O   SER 0 371     -26.838   6.083  25.557  1.00121.32           O  
ATOM    314  CB  SER 0 371     -27.942   8.619  27.152  1.00116.72           C  
ATOM    315  OG  SER 0 371     -28.963   8.055  26.334  1.00108.21           O  
ATOM    316  N   ALA 0 372     -25.268   7.712  25.472  1.00115.68           N  
ATOM    317  CA  ALA 0 372     -24.725   7.335  24.163  1.00113.20           C  
ATOM    318  C   ALA 0 372     -25.789   7.412  23.070  1.00109.55           C  
ATOM    319  O   ALA 0 372     -25.790   6.615  22.128  1.00108.87           O  
ATOM    320  CB  ALA 0 372     -24.083   5.943  24.198  1.00109.56           C  
ATOM    321  N   SER 0 373     -26.702   8.376  23.189  1.00103.06           N  
ATOM    322  CA  SER 0 373     -27.780   8.563  22.228  1.00 98.73           C  
ATOM    323  C   SER 0 373     -27.784   9.964  21.636  1.00 90.44           C  
ATOM    324  O   SER 0 373     -28.696  10.300  20.870  1.00 83.37           O  
ATOM    325  CB  SER 0 373     -29.131   8.273  22.886  1.00101.87           C  
ATOM    326  OG  SER 0 373     -29.267   9.010  24.095  1.00102.91           O  
ATOM    327  N   PHE 0 374     -26.797  10.789  21.975  1.00 91.97           N  
ATOM    328  CA  PHE 0 374     -26.700  12.163  21.505  1.00 80.07           C  
ATOM    329  C   PHE 0 374     -25.566  12.293  20.501  1.00 74.94           C  
ATOM    330  O   PHE 0 374     -24.477  11.758  20.713  1.00 81.25           O  
ATOM    331  CB  PHE 0 374     -26.446  13.128  22.667  1.00 78.50           C  
ATOM    332  CG  PHE 0 374     -27.515  13.120  23.720  1.00 82.67           C  
ATOM    333  CD1 PHE 0 374     -28.804  13.542  23.428  1.00 76.81           C  
ATOM    334  CD2 PHE 0 374     -27.223  12.719  25.018  1.00 87.87           C  
ATOM    335  CE1 PHE 0 374     -29.789  13.545  24.412  1.00 78.03           C  
ATOM    336  CE2 PHE 0 374     -28.202  12.720  26.002  1.00 85.06           C  
ATOM    337  CZ  PHE 0 374     -29.485  13.135  25.699  1.00 75.86           C  
ATOM    338  N   SER 0 375     -25.813  13.031  19.419  1.00 78.15           N  
ATOM    339  CA  SER 0 375     -24.754  13.325  18.462  1.00 70.26           C  
ATOM    340  C   SER 0 375     -23.924  14.536  18.875  1.00 72.57           C  
ATOM    341  O   SER 0 375     -22.824  14.745  18.346  1.00 69.20           O  
ATOM    342  CB  SER 0 375     -25.352  13.542  17.070  1.00 67.00           C  
ATOM    343  OG  SER 0 375     -26.106  14.742  17.009  1.00 71.70           O  
ATOM    344  N   THR 0 376     -24.421  15.344  19.797  1.00 70.55           N  
ATOM    345  CA  THR 0 376     -23.642  16.463  20.300  1.00 75.15           C  
ATOM    346  C   THR 0 376     -23.844  16.559  21.804  1.00 72.59           C  
ATOM    347  O   THR 0 376     -24.976  16.489  22.292  1.00 72.85           O  
ATOM    348  CB  THR 0 376     -24.037  17.771  19.612  1.00 69.07           C  
ATOM    349  OG1 THR 0 376     -23.866  17.626  18.204  1.00 73.78           O  
ATOM    350  CG2 THR 0 376     -23.173  18.910  20.097  1.00 67.41           C  
ATOM    351  N   PHE 0 377     -22.739  16.685  22.529  1.00 77.75           N  
ATOM    352  CA  PHE 0 377     -22.760  16.907  23.967  1.00 78.68           C  
ATOM    353  C   PHE 0 377     -21.460  17.594  24.330  1.00 78.17           C  
ATOM    354  O   PHE 0 377     -20.515  16.949  24.794  1.00 79.01           O  
ATOM    355  CB  PHE 0 377     -22.924  15.597  24.738  1.00 71.68           C  
ATOM    356  CG  PHE 0 377     -23.426  15.778  26.148  1.00 84.27           C  
ATOM    357  CD1 PHE 0 377     -22.922  16.783  26.969  1.00 85.72           C  
ATOM    358  CD2 PHE 0 377     -24.408  14.942  26.654  1.00 88.36           C  
ATOM    359  CE1 PHE 0 377     -23.382  16.945  28.265  1.00 82.98           C  
ATOM    360  CE2 PHE 0 377     -24.870  15.098  27.946  1.00 92.25           C  
ATOM    361  CZ  PHE 0 377     -24.355  16.103  28.753  1.00 89.37           C  
ATOM    362  N   LYS 0 378     -21.394  18.893  24.094  1.00 73.78           N  
ATOM    363  CA  LYS 0 378     -20.157  19.638  24.256  1.00 77.92           C  
ATOM    364  C   LYS 0 378     -20.389  20.667  25.341  1.00 80.95           C  
ATOM    365  O   LYS 0 378     -21.123  21.634  25.136  1.00 81.51           O  
ATOM    366  CB  LYS 0 378     -19.734  20.293  22.946  1.00 78.43           C  
ATOM    367  CG  LYS 0 378     -19.547  19.293  21.817  1.00 91.13           C  
ATOM    368  CD  LYS 0 378     -18.531  18.192  22.176  1.00 91.15           C  
ATOM    369  CE  LYS 0 378     -19.002  16.822  21.676  1.00 88.70           C  
ATOM    370  NZ  LYS 0 378     -19.926  16.939  20.502  1.00 81.70           N  
ATOM    371  N   CYS 0 379     -19.762  20.465  26.489  1.00 87.16           N  
ATOM    372  CA  CYS 0 379     -19.890  21.433  27.559  1.00 84.14           C  
ATOM    373  C   CYS 0 379     -18.821  22.501  27.428  1.00 79.77           C  
ATOM    374  O   CYS 0 379     -17.747  22.272  26.877  1.00 84.04           O  
ATOM    375  CB  CYS 0 379     -19.824  20.741  28.916  1.00 80.29           C  
ATOM    376  SG  CYS 0 379     -21.249  19.718  29.186  1.00 98.13           S  
ATOM    377  N   TYR 0 380     -19.151  23.691  27.897  1.00 83.12           N  
ATOM    378  CA  TYR 0 380     -18.276  24.848  27.793  1.00 88.59           C  
ATOM    379  C   TYR 0 380     -18.091  25.351  29.215  1.00 96.60           C  
ATOM    380  O   TYR 0 380     -18.999  25.966  29.769  1.00100.22           O  
ATOM    381  CB  TYR 0 380     -18.883  25.933  26.895  1.00 84.46           C  
ATOM    382  CG  TYR 0 380     -19.054  25.557  25.425  1.00 81.09           C  
ATOM    383  CD1 TYR 0 380     -20.024  24.644  25.026  1.00 78.69           C  
ATOM    384  CD2 TYR 0 380     -18.261  26.137  24.433  1.00 82.00           C  
ATOM    385  CE1 TYR 0 380     -20.181  24.297  23.686  1.00 79.39           C  
ATOM    386  CE2 TYR 0 380     -18.414  25.794  23.090  1.00 79.04           C  
ATOM    387  CZ  TYR 0 380     -19.373  24.877  22.727  1.00 78.57           C  
ATOM    388  OH  TYR 0 380     -19.517  24.547  21.400  1.00 83.84           O  
ATOM    389  N   GLY 0 381     -16.952  25.059  29.833  1.00 97.80           N  
ATOM    390  CA  GLY 0 381     -16.762  25.544  31.187  1.00 95.74           C  
ATOM    391  C   GLY 0 381     -16.316  24.527  32.216  1.00103.79           C  
ATOM    392  O   GLY 0 381     -15.459  24.845  33.043  1.00114.58           O  
ATOM    393  N   VAL 0 382     -16.879  23.319  32.203  1.00102.36           N  
ATOM    394  CA  VAL 0 382     -16.433  22.267  33.115  1.00116.32           C  
ATOM    395  C   VAL 0 382     -16.957  20.939  32.596  1.00112.68           C  
ATOM    396  O   VAL 0 382     -18.009  20.881  31.960  1.00114.35           O  
ATOM    397  CB  VAL 0 382     -16.901  22.533  34.569  1.00118.44           C  
ATOM    398  CG1 VAL 0 382     -18.331  22.031  34.779  1.00112.94           C  
ATOM    399  CG2 VAL 0 382     -15.931  21.904  35.568  1.00111.40           C  
ATOM    400  N   SER 0 383     -16.229  19.863  32.894  1.00115.30           N  
ATOM    401  CA  SER 0 383     -16.582  18.550  32.366  1.00117.22           C  
ATOM    402  C   SER 0 383     -17.855  18.032  33.029  1.00115.33           C  
ATOM    403  O   SER 0 383     -18.064  18.258  34.223  1.00117.12           O  
ATOM    404  CB  SER 0 383     -15.433  17.559  32.585  1.00118.94           C  
ATOM    405  OG  SER 0 383     -15.819  16.216  32.331  1.00116.46           O  
ATOM    406  N   PRO 0 384     -18.715  17.324  32.282  1.00115.94           N  
ATOM    407  CA  PRO 0 384     -19.930  16.736  32.877  1.00117.19           C  
ATOM    408  C   PRO 0 384     -19.625  15.849  34.069  1.00117.04           C  
ATOM    409  O   PRO 0 384     -20.241  15.947  35.140  1.00113.88           O  
ATOM    410  CB  PRO 0 384     -20.536  15.917  31.725  1.00115.25           C  
ATOM    411  CG  PRO 0 384     -19.461  15.836  30.671  1.00114.37           C  
ATOM    412  CD  PRO 0 384     -18.600  17.043  30.842  1.00115.01           C  
ATOM    413  N   THR 0 385     -18.649  14.970  33.844  1.00117.72           N  
ATOM    414  CA  THR 0 385     -18.097  14.051  34.827  1.00117.04           C  
ATOM    415  C   THR 0 385     -17.753  14.801  36.100  1.00115.96           C  
ATOM    416  O   THR 0 385     -17.913  14.289  37.214  1.00112.69           O  
ATOM    417  CB  THR 0 385     -16.845  13.376  34.259  1.00119.58           C  
ATOM    418  OG1 THR 0 385     -15.810  14.357  34.101  1.00122.39           O  
ATOM    419  CG2 THR 0 385     -17.138  12.767  32.894  1.00118.18           C  
ATOM    420  N   LYS 0 386     -17.296  16.036  35.924  1.00116.28           N  
ATOM    421  CA  LYS 0 386     -16.880  16.872  37.034  1.00116.80           C  
ATOM    422  C   LYS 0 386     -17.998  17.753  37.575  1.00119.06           C  
ATOM    423  O   LYS 0 386     -18.015  18.032  38.780  1.00121.62           O  
ATOM    424  CB  LYS 0 386     -15.690  17.739  36.614  1.00117.13           C  
ATOM    425  CG  LYS 0 386     -14.393  16.948  36.458  1.00117.24           C  
ATOM    426  CD  LYS 0 386     -13.288  17.804  35.865  1.00116.54           C  
ATOM    427  CE  LYS 0 386     -11.989  17.024  35.754  1.00113.76           C  
ATOM    428  NZ  LYS 0 386     -11.515  16.541  37.084  1.00106.28           N  
ATOM    429  N   LEU 0 387     -18.941  18.197  36.733  1.00119.39           N  
ATOM    430  CA  LEU 0 387     -20.009  19.053  37.250  1.00117.66           C  
ATOM    431  C   LEU 0 387     -21.073  18.266  38.008  1.00114.57           C  
ATOM    432  O   LEU 0 387     -21.844  18.865  38.765  1.00111.04           O  
ATOM    433  CB  LEU 0 387     -20.659  19.877  36.129  1.00117.20           C  
ATOM    434  CG  LEU 0 387     -21.201  19.273  34.827  1.00114.48           C  
ATOM    435  CD1 LEU 0 387     -22.482  18.490  35.036  1.00110.97           C  
ATOM    436  CD2 LEU 0 387     -21.409  20.357  33.776  1.00102.52           C  
ATOM    437  N   ASN 0 388     -21.131  16.943  37.829  1.00115.11           N  
ATOM    438  CA  ASN 0 388     -21.941  16.118  38.718  1.00111.44           C  
ATOM    439  C   ASN 0 388     -21.496  16.257  40.173  1.00115.08           C  
ATOM    440  O   ASN 0 388     -22.245  15.885  41.086  1.00108.43           O  
ATOM    441  CB  ASN 0 388     -21.871  14.657  38.270  1.00109.97           C  
ATOM    442  CG  ASN 0 388     -23.166  13.905  38.517  1.00108.23           C  
ATOM    443  OD1 ASN 0 388     -24.043  14.372  39.243  1.00111.94           O  
ATOM    444  ND2 ASN 0 388     -23.287  12.728  37.918  1.00106.17           N  
ATOM    445  N   ASP 0 389     -20.290  16.785  40.401  1.00116.46           N  
ATOM    446  CA  ASP 0 389     -19.789  17.116  41.729  1.00112.76           C  
ATOM    447  C   ASP 0 389     -19.826  18.623  41.933  1.00111.64           C  
ATOM    448  O   ASP 0 389     -18.785  19.251  42.151  1.00113.14           O  
ATOM    449  CB  ASP 0 389     -18.362  16.595  41.912  1.00111.33           C  
ATOM    450  CG  ASP 0 389     -18.292  15.083  41.929  1.00110.60           C  
ATOM    451  OD1 ASP 0 389     -19.110  14.465  42.641  1.00109.57           O  
ATOM    452  OD2 ASP 0 389     -17.424  14.517  41.227  1.00109.91           O  
ATOM    453  N   LEU 0 390     -21.017  19.212  41.867  1.00110.40           N  
ATOM    454  CA  LEU 0 390     -21.139  20.663  41.883  1.00110.32           C  
ATOM    455  C   LEU 0 390     -22.548  21.034  42.337  1.00106.28           C  
ATOM    456  O   LEU 0 390     -23.452  20.195  42.378  1.00103.49           O  
ATOM    457  CB  LEU 0 390     -20.809  21.240  40.498  1.00106.82           C  
ATOM    458  CG  LEU 0 390     -20.357  22.688  40.317  1.00107.19           C  
ATOM    459  CD1 LEU 0 390     -19.550  23.194  41.512  1.00 98.87           C  
ATOM    460  CD2 LEU 0 390     -19.543  22.786  39.021  1.00102.65           C  
ATOM    461  N   CYS 0 391     -22.715  22.305  42.701  1.00104.30           N  
ATOM    462  CA  CYS 0 391     -24.020  22.850  43.048  1.00106.47           C  
ATOM    463  C   CYS 0 391     -24.164  24.233  42.425  1.00107.90           C  
ATOM    464  O   CYS 0 391     -23.202  25.010  42.397  1.00108.32           O  
ATOM    465  CB  CYS 0 391     -24.234  22.946  44.573  1.00108.41           C  
ATOM    466  SG  CYS 0 391     -24.401  21.381  45.530  1.00124.11           S  
ATOM    467  N   PHE 0 392     -25.365  24.530  41.919  1.00105.98           N  
ATOM    468  CA  PHE 0 392     -25.706  25.851  41.402  1.00102.17           C  
ATOM    469  C   PHE 0 392     -27.027  26.300  42.004  1.00 99.27           C  
ATOM    470  O   PHE 0 392     -27.837  25.482  42.451  1.00 99.11           O  
ATOM    471  CB  PHE 0 392     -25.826  25.868  39.872  1.00 97.31           C  
ATOM    472  CG  PHE 0 392     -24.555  25.526  39.160  1.00 97.38           C  
ATOM    473  CD1 PHE 0 392     -24.242  24.201  38.869  1.00 98.28           C  
ATOM    474  CD2 PHE 0 392     -23.672  26.525  38.777  1.00 93.21           C  
ATOM    475  CE1 PHE 0 392     -23.066  23.881  38.211  1.00 97.40           C  
ATOM    476  CE2 PHE 0 392     -22.491  26.211  38.116  1.00 96.13           C  
ATOM    477  CZ  PHE 0 392     -22.190  24.889  37.829  1.00 94.44           C  
ATOM    478  N   THR 0 393     -27.241  27.618  42.004  1.00 96.42           N  
ATOM    479  CA  THR 0 393     -28.517  28.147  42.477  1.00 99.61           C  
ATOM    480  C   THR 0 393     -29.636  27.836  41.486  1.00101.91           C  
ATOM    481  O   THR 0 393     -30.699  27.330  41.871  1.00 94.65           O  
ATOM    482  CB  THR 0 393     -28.404  29.653  42.728  1.00100.76           C  
ATOM    483  OG1 THR 0 393     -29.588  30.319  42.267  1.00103.11           O  
ATOM    484  CG2 THR 0 393     -27.223  30.211  42.008  1.00 99.20           C  
ATOM    485  N   ASN 0 394     -29.409  28.109  40.201  1.00 98.50           N  
ATOM    486  CA  ASN 0 394     -30.415  27.833  39.186  1.00 96.22           C  
ATOM    487  C   ASN 0 394     -29.779  27.207  37.954  1.00 88.22           C  
ATOM    488  O   ASN 0 394     -28.667  27.567  37.555  1.00 88.20           O  
ATOM    489  CB  ASN 0 394     -31.175  29.106  38.791  1.00 93.87           C  
ATOM    490  CG  ASN 0 394     -32.133  29.578  39.877  1.00 93.72           C  
ATOM    491  OD1 ASN 0 394     -32.846  28.774  40.488  1.00 91.02           O  
ATOM    492  ND2 ASN 0 394     -32.153  30.887  40.122  1.00 90.12           N  
ATOM    493  N   VAL 0 395     -30.496  26.257  37.368  1.00 85.20           N  
ATOM    494  CA  VAL 0 395     -30.179  25.705  36.059  1.00 84.79           C  
ATOM    495  C   VAL 0 395     -31.328  26.038  35.115  1.00 80.64           C  
ATOM    496  O   VAL 0 395     -32.502  25.932  35.488  1.00 75.77           O  
ATOM    497  CB  VAL 0 395     -29.935  24.182  36.125  1.00 81.96           C  
ATOM    498  CG1 VAL 0 395     -29.710  23.607  34.728  1.00 84.83           C  
ATOM    499  CG2 VAL 0 395     -28.739  23.887  37.003  1.00 84.25           C  
ATOM    500  N   TYR 0 396     -30.987  26.473  33.907  1.00 75.63           N  
ATOM    501  CA  TYR 0 396     -31.961  26.717  32.856  1.00 73.84           C  
ATOM    502  C   TYR 0 396     -31.750  25.705  31.737  1.00 73.28           C  
ATOM    503  O   TYR 0 396     -30.616  25.320  31.447  1.00 72.96           O  
ATOM    504  CB  TYR 0 396     -31.848  28.150  32.323  1.00 76.02           C  
ATOM    505  CG  TYR 0 396     -32.035  29.209  33.395  1.00 79.92           C  
ATOM    506  CD1 TYR 0 396     -33.273  29.414  33.989  1.00 79.42           C  
ATOM    507  CD2 TYR 0 396     -30.971  30.001  33.814  1.00 85.50           C  
ATOM    508  CE1 TYR 0 396     -33.444  30.377  34.988  1.00 91.58           C  
ATOM    509  CE2 TYR 0 396     -31.132  30.970  34.802  1.00 88.53           C  
ATOM    510  CZ  TYR 0 396     -32.369  31.153  35.387  1.00 91.67           C  
ATOM    511  OH  TYR 0 396     -32.532  32.111  36.368  1.00 93.22           O  
ATOM    512  N   ALA 0 397     -32.845  25.255  31.129  1.00 74.84           N  
ATOM    513  CA  ALA 0 397     -32.803  24.275  30.043  1.00 67.94           C  
ATOM    514  C   ALA 0 397     -33.628  24.813  28.876  1.00 71.82           C  
ATOM    515  O   ALA 0 397     -34.856  24.676  28.860  1.00 76.70           O  
ATOM    516  CB  ALA 0 397     -33.315  22.914  30.495  1.00 59.53           C  
ATOM    517  N   ASP 0 398     -32.952  25.416  27.902  1.00 63.99           N  
ATOM    518  CA  ASP 0 398     -33.586  25.873  26.680  1.00 62.38           C  
ATOM    519  C   ASP 0 398     -33.612  24.761  25.634  1.00 65.49           C  
ATOM    520  O   ASP 0 398     -32.625  24.043  25.447  1.00 64.44           O  
ATOM    521  CB  ASP 0 398     -32.843  27.093  26.148  1.00 70.67           C  
ATOM    522  CG  ASP 0 398     -32.659  28.156  27.210  1.00 69.79           C  
ATOM    523  OD1 ASP 0 398     -33.501  28.214  28.131  1.00 67.10           O  
ATOM    524  OD2 ASP 0 398     -31.685  28.936  27.126  1.00 71.67           O  
ATOM    525  N   SER 0 399     -34.746  24.621  24.946  1.00 65.16           N  
ATOM    526  CA  SER 0 399     -34.893  23.564  23.954  1.00 61.95           C  
ATOM    527  C   SER 0 399     -35.642  24.071  22.725  1.00 61.37           C  
ATOM    528  O   SER 0 399     -36.493  24.960  22.819  1.00 61.85           O  
ATOM    529  CB  SER 0 399     -35.594  22.342  24.556  1.00 57.88           C  
ATOM    530  OG  SER 0 399     -36.861  22.685  25.051  1.00 66.66           O  
ATOM    531  N   PHE 0 400     -35.318  23.490  21.570  1.00 59.28           N  
ATOM    532  CA  PHE 0 400     -35.844  23.921  20.274  1.00 54.53           C  
ATOM    533  C   PHE 0 400     -35.381  22.927  19.209  1.00 58.47           C  
ATOM    534  O   PHE 0 400     -34.624  21.993  19.489  1.00 60.34           O  
ATOM    535  CB  PHE 0 400     -35.393  25.342  19.930  1.00 55.12           C  
ATOM    536  CG  PHE 0 400     -33.922  25.552  20.075  1.00 61.25           C  
ATOM    537  CD1 PHE 0 400     -33.052  25.207  19.046  1.00 57.26           C  
ATOM    538  CD2 PHE 0 400     -33.397  26.076  21.254  1.00 59.66           C  
ATOM    539  CE1 PHE 0 400     -31.677  25.394  19.184  1.00 64.34           C  
ATOM    540  CE2 PHE 0 400     -32.023  26.274  21.395  1.00 62.87           C  
ATOM    541  CZ  PHE 0 400     -31.159  25.928  20.362  1.00 58.79           C  
ATOM    542  N   VAL 0 401     -35.844  23.134  17.978  1.00 57.21           N  
ATOM    543  CA  VAL 0 401     -35.483  22.290  16.848  1.00 57.49           C  
ATOM    544  C   VAL 0 401     -34.863  23.164  15.767  1.00 56.87           C  
ATOM    545  O   VAL 0 401     -35.340  24.275  15.511  1.00 57.87           O  
ATOM    546  CB  VAL 0 401     -36.704  21.510  16.311  1.00 56.03           C  
ATOM    547  CG1 VAL 0 401     -36.504  21.095  14.852  1.00 55.88           C  
ATOM    548  CG2 VAL 0 401     -36.935  20.283  17.149  1.00 55.02           C  
ATOM    549  N   ILE 0 402     -33.784  22.668  15.151  1.00 59.38           N  
ATOM    550  CA  ILE 0 402     -33.143  23.309  14.006  1.00 56.75           C  
ATOM    551  C   ILE 0 402     -32.678  22.237  13.020  1.00 58.04           C  
ATOM    552  O   ILE 0 402     -32.811  21.033  13.263  1.00 53.29           O  
ATOM    553  CB  ILE 0 402     -31.963  24.213  14.424  1.00 56.48           C  
ATOM    554  CG1 ILE 0 402     -30.907  23.422  15.203  1.00 53.97           C  
ATOM    555  CG2 ILE 0 402     -32.446  25.432  15.191  1.00 52.78           C  
ATOM    556  CD1 ILE 0 402     -29.747  24.284  15.690  1.00 51.15           C  
ATOM    557  N   ARG 0 403     -32.141  22.693  11.879  1.00 62.82           N  
ATOM    558  CA  ARG 0 403     -31.502  21.817  10.894  1.00 58.14           C  
ATOM    559  C   ARG 0 403     -30.194  21.256  11.431  1.00 59.83           C  
ATOM    560  O   ARG 0 403     -29.464  21.932  12.165  1.00 57.99           O  
ATOM    561  CB  ARG 0 403     -31.177  22.587   9.611  1.00 59.29           C  
ATOM    562  CG  ARG 0 403     -32.236  22.612   8.555  1.00 64.26           C  
ATOM    563  CD  ARG 0 403     -31.859  23.598   7.444  1.00 62.32           C  
ATOM    564  NE  ARG 0 403     -30.546  23.304   6.901  1.00 69.69           N  
ATOM    565  CZ  ARG 0 403     -29.980  23.970   5.901  1.00 74.93           C  
ATOM    566  NH1 ARG 0 403     -30.625  24.975   5.325  1.00 69.97           N  
ATOM    567  NH2 ARG 0 403     -28.768  23.624   5.475  1.00 74.56           N  
ATOM    568  N   GLY 0 404     -29.868  20.032  10.999  1.00 62.31           N  
ATOM    569  CA  GLY 0 404     -28.566  19.449  11.321  1.00 58.48           C  
ATOM    570  C   GLY 0 404     -27.392  20.370  11.034  1.00 60.50           C  
ATOM    571  O   GLY 0 404     -26.514  20.555  11.878  1.00 59.55           O  
ATOM    572  N   ASP 0 405     -27.364  20.967   9.834  1.00 61.01           N  
ATOM    573  CA  ASP 0 405     -26.305  21.895   9.434  1.00 63.64           C  
ATOM    574  C   ASP 0 405     -26.192  23.121  10.323  1.00 65.51           C  
ATOM    575  O   ASP 0 405     -25.232  23.882  10.167  1.00 70.08           O  
ATOM    576  CB  ASP 0 405     -26.532  22.403   8.009  1.00 66.92           C  
ATOM    577  CG  ASP 0 405     -25.927  21.496   6.968  1.00 81.25           C  
ATOM    578  OD1 ASP 0 405     -24.995  20.746   7.355  1.00 75.51           O  
ATOM    579  OD2 ASP 0 405     -26.375  21.540   5.779  1.00 79.62           O  
ATOM    580  N   GLU 0 406     -27.167  23.376  11.190  1.00 65.68           N  
ATOM    581  CA  GLU 0 406     -27.200  24.608  11.964  1.00 64.78           C  
ATOM    582  C   GLU 0 406     -26.824  24.405  13.422  1.00 60.24           C  
ATOM    583  O   GLU 0 406     -26.669  25.394  14.144  1.00 62.91           O  
ATOM    584  CB  GLU 0 406     -28.590  25.245  11.884  1.00 58.65           C  
ATOM    585  CG  GLU 0 406     -28.815  26.117  10.676  1.00 53.34           C  
ATOM    586  CD  GLU 0 406     -30.291  26.412  10.456  1.00 63.61           C  
ATOM    587  OE1 GLU 0 406     -31.126  25.721  11.084  1.00 66.63           O  
ATOM    588  OE2 GLU 0 406     -30.623  27.319   9.658  1.00 67.19           O  
ATOM    589  N   VAL 0 407     -26.676  23.153  13.868  1.00 61.57           N  
ATOM    590  CA  VAL 0 407     -26.310  22.882  15.255  1.00 62.22           C  
ATOM    591  C   VAL 0 407     -24.998  23.569  15.621  1.00 65.67           C  
ATOM    592  O   VAL 0 407     -24.805  23.988  16.769  1.00 69.23           O  
ATOM    593  CB  VAL 0 407     -26.253  21.360  15.484  1.00 63.24           C  
ATOM    594  CG1 VAL 0 407     -25.715  21.040  16.865  1.00 57.89           C  
ATOM    595  CG2 VAL 0 407     -27.647  20.733  15.275  1.00 55.00           C  
ATOM    596  N   ARG 0 408     -24.099  23.747  14.649  1.00 67.75           N  
ATOM    597  CA  ARG 0 408     -22.823  24.401  14.917  1.00 65.45           C  
ATOM    598  C   ARG 0 408     -22.982  25.864  15.307  1.00 66.91           C  
ATOM    599  O   ARG 0 408     -22.025  26.462  15.805  1.00 70.32           O  
ATOM    600  CB  ARG 0 408     -21.913  24.303  13.696  1.00 69.07           C  
ATOM    601  CG  ARG 0 408     -22.256  25.300  12.596  1.00 71.09           C  
ATOM    602  CD  ARG 0 408     -21.266  25.208  11.475  1.00 75.75           C  
ATOM    603  NE  ARG 0 408     -21.068  23.813  11.091  1.00 88.70           N  
ATOM    604  CZ  ARG 0 408     -21.567  23.254   9.991  1.00 91.39           C  
ATOM    605  NH1 ARG 0 408     -22.291  23.978   9.144  1.00 78.71           N  
ATOM    606  NH2 ARG 0 408     -21.334  21.969   9.734  1.00 83.06           N  
ATOM    607  N   GLN 0 409     -24.147  26.467  15.068  1.00 71.52           N  
ATOM    608  CA  GLN 0 409     -24.366  27.840  15.511  1.00 68.97           C  
ATOM    609  C   GLN 0 409     -24.792  27.920  16.972  1.00 66.38           C  
ATOM    610  O   GLN 0 409     -24.834  29.021  17.533  1.00 64.39           O  
ATOM    611  CB  GLN 0 409     -25.413  28.532  14.627  1.00 65.40           C  
ATOM    612  CG  GLN 0 409     -25.158  28.401  13.153  1.00 64.17           C  
ATOM    613  CD  GLN 0 409     -26.083  29.265  12.303  1.00 66.68           C  
ATOM    614  OE1 GLN 0 409     -26.559  30.315  12.740  1.00 63.34           O  
ATOM    615  NE2 GLN 0 409     -26.329  28.825  11.067  1.00 63.41           N  
ATOM    616  N   ILE 0 410     -25.112  26.790  17.600  1.00 66.80           N  
ATOM    617  CA  ILE 0 410     -25.445  26.778  19.017  1.00 62.85           C  
ATOM    618  C   ILE 0 410     -24.152  26.635  19.812  1.00 64.95           C  
ATOM    619  O   ILE 0 410     -23.878  25.592  20.423  1.00 62.66           O  
ATOM    620  CB  ILE 0 410     -26.455  25.665  19.343  1.00 66.03           C  
ATOM    621  CG1 ILE 0 410     -27.611  25.687  18.334  1.00 59.64           C  
ATOM    622  CG2 ILE 0 410     -26.972  25.812  20.776  1.00 64.54           C  
ATOM    623  CD1 ILE 0 410     -28.266  27.039  18.156  1.00 57.15           C  
ATOM    624  N   ALA 0 411     -23.355  27.701  19.806  1.00 65.70           N  
ATOM    625  CA  ALA 0 411     -22.045  27.730  20.440  1.00 75.88           C  
ATOM    626  C   ALA 0 411     -21.626  29.184  20.549  1.00 76.91           C  
ATOM    627  O   ALA 0 411     -22.088  30.012  19.750  1.00 72.70           O  
ATOM    628  CB  ALA 0 411     -21.013  26.928  19.627  1.00 72.22           C  
ATOM    629  N   PRO 0 412     -20.761  29.534  21.509  1.00 76.12           N  
ATOM    630  CA  PRO 0 412     -20.386  30.946  21.683  1.00 73.53           C  
ATOM    631  C   PRO 0 412     -19.569  31.465  20.506  1.00 71.59           C  
ATOM    632  O   PRO 0 412     -18.742  30.755  19.931  1.00 71.84           O  
ATOM    633  CB  PRO 0 412     -19.570  30.940  22.980  1.00 79.61           C  
ATOM    634  CG  PRO 0 412     -19.069  29.542  23.108  1.00 74.65           C  
ATOM    635  CD  PRO 0 412     -20.133  28.668  22.522  1.00 76.56           C  
ATOM    636  N   GLY 0 413     -19.842  32.708  20.128  1.00 72.70           N  
ATOM    637  CA  GLY 0 413     -19.095  33.351  19.068  1.00 73.65           C  
ATOM    638  C   GLY 0 413     -19.378  32.848  17.672  1.00 79.30           C  
ATOM    639  O   GLY 0 413     -18.489  32.909  16.821  1.00 83.14           O  
ATOM    640  N   GLN 0 414     -20.593  32.361  17.405  1.00 81.50           N  
ATOM    641  CA  GLN 0 414     -21.008  31.951  16.068  1.00 67.00           C  
ATOM    642  C   GLN 0 414     -21.938  32.985  15.442  1.00 69.43           C  
ATOM    643  O   GLN 0 414     -22.618  33.739  16.140  1.00 72.65           O  
ATOM    644  CB  GLN 0 414     -21.724  30.601  16.099  1.00 70.35           C  
ATOM    645  CG  GLN 0 414     -20.969  29.489  16.800  1.00 77.24           C  
ATOM    646  CD  GLN 0 414     -19.627  29.170  16.161  1.00 83.61           C  
ATOM    647  OE1 GLN 0 414     -19.372  29.493  14.992  1.00 79.42           O  
ATOM    648  NE2 GLN 0 414     -18.755  28.527  16.934  1.00 86.62           N  
ATOM    649  N   THR 0 415     -21.970  33.005  14.112  1.00 75.20           N  
ATOM    650  CA  THR 0 415     -22.915  33.814  13.341  1.00 71.93           C  
ATOM    651  C   THR 0 415     -23.729  32.907  12.409  1.00 72.01           C  
ATOM    652  O   THR 0 415     -23.502  31.694  12.330  1.00 68.27           O  
ATOM    653  CB  THR 0 415     -22.181  34.909  12.558  1.00 75.11           C  
ATOM    654  OG1 THR 0 415     -21.536  34.334  11.415  1.00 69.56           O  
ATOM    655  CG2 THR 0 415     -21.136  35.567  13.441  1.00 72.40           C  
ATOM    656  N   GLY 0 416     -24.677  33.503  11.697  1.00 68.62           N  
ATOM    657  CA  GLY 0 416     -25.674  32.769  10.942  1.00 60.53           C  
ATOM    658  C   GLY 0 416     -27.087  33.100  11.402  1.00 66.01           C  
ATOM    659  O   GLY 0 416     -27.309  33.756  12.417  1.00 67.00           O  
ATOM    660  N   LYS 0 417     -28.055  32.620  10.614  1.00 60.66           N  
ATOM    661  CA  LYS 0 417     -29.453  32.961  10.870  1.00 60.59           C  
ATOM    662  C   LYS 0 417     -29.879  32.563  12.282  1.00 63.37           C  
ATOM    663  O   LYS 0 417     -30.560  33.330  12.974  1.00 65.40           O  
ATOM    664  CB  LYS 0 417     -30.362  32.298   9.832  1.00 59.60           C  
ATOM    665  CG  LYS 0 417     -30.164  32.780   8.387  1.00 63.38           C  
ATOM    666  CD  LYS 0 417     -30.561  34.240   8.221  1.00 64.52           C  
ATOM    667  CE  LYS 0 417     -30.461  34.690   6.774  1.00 68.84           C  
ATOM    668  NZ  LYS 0 417     -30.876  36.112   6.572  1.00 66.83           N  
ATOM    669  N   ILE 0 418     -29.470  31.385  12.745  1.00 59.01           N  
ATOM    670  CA  ILE 0 418     -29.883  30.954  14.078  1.00 65.34           C  
ATOM    671  C   ILE 0 418     -29.213  31.806  15.154  1.00 66.57           C  
ATOM    672  O   ILE 0 418     -29.888  32.409  15.998  1.00 67.68           O  
ATOM    673  CB  ILE 0 418     -29.601  29.458  14.278  1.00 60.34           C  
ATOM    674  CG1 ILE 0 418     -30.185  28.660  13.107  1.00 60.76           C  
ATOM    675  CG2 ILE 0 418     -30.205  28.997  15.579  1.00 62.39           C  
ATOM    676  CD1 ILE 0 418     -31.623  29.012  12.760  1.00 60.67           C  
ATOM    677  N   ALA 0 419     -27.877  31.874  15.133  1.00 65.55           N  
ATOM    678  CA  ALA 0 419     -27.146  32.626  16.156  1.00 72.11           C  
ATOM    679  C   ALA 0 419     -27.505  34.115  16.146  1.00 70.65           C  
ATOM    680  O   ALA 0 419     -27.565  34.750  17.205  1.00 74.42           O  
ATOM    681  CB  ALA 0 419     -25.638  32.438  15.963  1.00 64.70           C  
ATOM    682  N   ASP 0 420     -27.754  34.687  14.967  1.00 60.98           N  
ATOM    683  CA  ASP 0 420     -28.024  36.120  14.866  1.00 72.11           C  
ATOM    684  C   ASP 0 420     -29.472  36.465  15.195  1.00 69.49           C  
ATOM    685  O   ASP 0 420     -29.735  37.500  15.820  1.00 62.36           O  
ATOM    686  CB  ASP 0 420     -27.697  36.642  13.457  1.00 66.99           C  
ATOM    687  CG  ASP 0 420     -26.236  36.440  13.074  1.00 73.88           C  
ATOM    688  OD1 ASP 0 420     -25.428  36.019  13.937  1.00 79.15           O  
ATOM    689  OD2 ASP 0 420     -25.896  36.704  11.904  1.00 75.15           O  
ATOM    690  N   TYR 0 421     -30.430  35.643  14.753  1.00 62.74           N  
ATOM    691  CA  TYR 0 421     -31.829  36.036  14.814  1.00 63.36           C  
ATOM    692  C   TYR 0 421     -32.718  35.158  15.685  1.00 64.10           C  
ATOM    693  O   TYR 0 421     -33.895  35.498  15.857  1.00 63.80           O  
ATOM    694  CB  TYR 0 421     -32.443  36.076  13.404  1.00 64.13           C  
ATOM    695  CG  TYR 0 421     -31.794  37.043  12.431  1.00 65.92           C  
ATOM    696  CD1 TYR 0 421     -31.004  38.105  12.871  1.00 60.13           C  
ATOM    697  CD2 TYR 0 421     -31.987  36.890  11.056  1.00 66.65           C  
ATOM    698  CE1 TYR 0 421     -30.418  38.985  11.963  1.00 66.37           C  
ATOM    699  CE2 TYR 0 421     -31.411  37.761  10.145  1.00 65.82           C  
ATOM    700  CZ  TYR 0 421     -30.628  38.799  10.598  1.00 69.63           C  
ATOM    701  OH  TYR 0 421     -30.074  39.650   9.673  1.00 73.55           O  
ATOM    702  N   ASN 0 422     -32.214  34.053  16.240  1.00 62.94           N  
ATOM    703  CA  ASN 0 422     -33.118  33.123  16.906  1.00 60.95           C  
ATOM    704  C   ASN 0 422     -32.695  32.790  18.333  1.00 67.46           C  
ATOM    705  O   ASN 0 422     -33.467  33.006  19.278  1.00 63.00           O  
ATOM    706  CB  ASN 0 422     -33.260  31.858  16.063  1.00 56.43           C  
ATOM    707  CG  ASN 0 422     -33.984  32.129  14.747  1.00 62.11           C  
ATOM    708  OD1 ASN 0 422     -35.188  31.907  14.631  1.00 57.63           O  
ATOM    709  ND2 ASN 0 422     -33.256  32.650  13.764  1.00 61.32           N  
ATOM    710  N   TYR 0 423     -31.477  32.282  18.500  1.00 65.18           N  
ATOM    711  CA  TYR 0 423     -30.983  31.865  19.805  1.00 62.05           C  
ATOM    712  C   TYR 0 423     -29.481  32.111  19.832  1.00 71.27           C  
ATOM    713  O   TYR 0 423     -28.742  31.509  19.045  1.00 72.63           O  
ATOM    714  CB  TYR 0 423     -31.310  30.395  20.076  1.00 60.13           C  
ATOM    715  CG  TYR 0 423     -30.911  29.936  21.460  1.00 64.88           C  
ATOM    716  CD1 TYR 0 423     -31.752  30.138  22.550  1.00 61.08           C  
ATOM    717  CD2 TYR 0 423     -29.681  29.318  21.683  1.00 69.40           C  
ATOM    718  CE1 TYR 0 423     -31.381  29.734  23.832  1.00 65.98           C  
ATOM    719  CE2 TYR 0 423     -29.297  28.913  22.961  1.00 72.59           C  
ATOM    720  CZ  TYR 0 423     -30.155  29.120  24.032  1.00 68.47           C  
ATOM    721  OH  TYR 0 423     -29.783  28.709  25.295  1.00 65.63           O  
ATOM    722  N   LYS 0 424     -29.042  32.993  20.734  1.00 67.38           N  
ATOM    723  CA  LYS 0 424     -27.677  33.505  20.773  1.00 63.05           C  
ATOM    724  C   LYS 0 424     -27.027  33.155  22.106  1.00 69.67           C  
ATOM    725  O   LYS 0 424     -27.508  33.570  23.165  1.00 73.76           O  
ATOM    726  CB  LYS 0 424     -27.670  35.018  20.565  1.00 66.81           C  
ATOM    727  CG  LYS 0 424     -26.282  35.638  20.609  1.00 77.03           C  
ATOM    728  CD  LYS 0 424     -25.356  34.988  19.602  1.00 72.87           C  
ATOM    729  CE  LYS 0 424     -23.963  35.588  19.638  1.00 68.89           C  
ATOM    730  NZ  LYS 0 424     -23.030  34.823  18.752  1.00 70.23           N  
ATOM    731  N   LEU 0 425     -25.934  32.406  22.052  1.00 69.05           N  
ATOM    732  CA  LEU 0 425     -25.146  32.097  23.240  1.00 70.21           C  
ATOM    733  C   LEU 0 425     -24.092  33.181  23.488  1.00 73.79           C  
ATOM    734  O   LEU 0 425     -23.474  33.678  22.541  1.00 71.94           O  
ATOM    735  CB  LEU 0 425     -24.465  30.743  23.095  1.00 69.30           C  
ATOM    736  CG  LEU 0 425     -25.362  29.540  23.364  1.00 69.09           C  
ATOM    737  CD1 LEU 0 425     -24.567  28.268  23.181  1.00 73.87           C  
ATOM    738  CD2 LEU 0 425     -25.948  29.605  24.779  1.00 71.04           C  
ATOM    739  N   PRO 0 426     -23.870  33.579  24.740  1.00 81.79           N  
ATOM    740  CA  PRO 0 426     -22.885  34.630  25.019  1.00 83.74           C  
ATOM    741  C   PRO 0 426     -21.467  34.108  24.843  1.00 86.37           C  
ATOM    742  O   PRO 0 426     -21.221  32.903  24.761  1.00 86.68           O  
ATOM    743  CB  PRO 0 426     -23.167  34.995  26.474  1.00 75.49           C  
ATOM    744  CG  PRO 0 426     -23.649  33.718  27.059  1.00 78.82           C  
ATOM    745  CD  PRO 0 426     -24.442  33.025  25.979  1.00 78.42           C  
ATOM    746  N   ASP 0 427     -20.519  35.049  24.791  1.00 87.49           N  
ATOM    747  CA  ASP 0 427     -19.111  34.670  24.689  1.00 84.98           C  
ATOM    748  C   ASP 0 427     -18.668  33.862  25.908  1.00 84.79           C  
ATOM    749  O   ASP 0 427     -18.154  32.745  25.778  1.00 83.97           O  
ATOM    750  CB  ASP 0 427     -18.251  35.921  24.504  1.00 81.05           C  
ATOM    751  CG  ASP 0 427     -18.411  36.536  23.119  1.00 86.51           C  
ATOM    752  OD1 ASP 0 427     -18.754  35.785  22.180  1.00 83.94           O  
ATOM    753  OD2 ASP 0 427     -18.194  37.757  22.964  1.00 81.15           O  
ATOM    754  N   ASP 0 428     -18.889  34.390  27.102  1.00 87.14           N  
ATOM    755  CA  ASP 0 428     -18.491  33.688  28.321  1.00 87.29           C  
ATOM    756  C   ASP 0 428     -19.498  32.628  28.756  1.00 92.46           C  
ATOM    757  O   ASP 0 428     -19.840  32.538  29.938  1.00 99.73           O  
ATOM    758  CB  ASP 0 428     -18.247  34.707  29.433  1.00 89.13           C  
ATOM    759  CG  ASP 0 428     -19.429  35.637  29.658  1.00 98.12           C  
ATOM    760  OD1 ASP 0 428     -20.576  35.259  29.332  1.00 94.37           O  
ATOM    761  OD2 ASP 0 428     -19.206  36.759  30.166  1.00104.25           O  
ATOM    762  N   PHE 0 429     -19.978  31.813  27.821  1.00 90.15           N  
ATOM    763  CA  PHE 0 429     -20.973  30.797  28.136  1.00 87.15           C  
ATOM    764  C   PHE 0 429     -20.346  29.660  28.939  1.00 90.96           C  
ATOM    765  O   PHE 0 429     -19.270  29.155  28.600  1.00 88.07           O  
ATOM    766  CB  PHE 0 429     -21.593  30.263  26.843  1.00 82.39           C  
ATOM    767  CG  PHE 0 429     -22.541  29.122  27.048  1.00 77.88           C  
ATOM    768  CD1 PHE 0 429     -23.728  29.308  27.731  1.00 77.92           C  
ATOM    769  CD2 PHE 0 429     -22.253  27.865  26.541  1.00 81.48           C  
ATOM    770  CE1 PHE 0 429     -24.607  28.259  27.917  1.00 75.78           C  
ATOM    771  CE2 PHE 0 429     -23.135  26.808  26.723  1.00 79.56           C  
ATOM    772  CZ  PHE 0 429     -24.311  27.009  27.412  1.00 74.70           C  
ATOM    773  N   THR 0 430     -21.026  29.249  30.014  1.00 87.10           N  
ATOM    774  CA  THR 0 430     -20.479  28.205  30.870  1.00 97.03           C  
ATOM    775  C   THR 0 430     -21.303  26.916  30.951  1.00 94.04           C  
ATOM    776  O   THR 0 430     -20.917  26.025  31.708  1.00 99.52           O  
ATOM    777  CB  THR 0 430     -20.214  28.739  32.300  1.00 96.09           C  
ATOM    778  OG1 THR 0 430     -21.402  29.327  32.850  1.00 94.85           O  
ATOM    779  CG2 THR 0 430     -19.086  29.771  32.293  1.00 90.99           C  
ATOM    780  N   GLY 0 431     -22.361  26.744  30.170  1.00 82.12           N  
ATOM    781  CA  GLY 0 431     -23.173  25.533  30.221  1.00 79.05           C  
ATOM    782  C   GLY 0 431     -22.824  24.470  29.187  1.00 84.26           C  
ATOM    783  O   GLY 0 431     -21.701  24.400  28.674  1.00 82.52           O  
ATOM    784  N   CYS 0 432     -23.808  23.620  28.877  1.00 85.77           N  
ATOM    785  CA  CYS 0 432     -23.658  22.551  27.898  1.00 80.62           C  
ATOM    786  C   CYS 0 432     -24.667  22.675  26.759  1.00 77.09           C  
ATOM    787  O   CYS 0 432     -25.791  23.158  26.942  1.00 77.16           O  
ATOM    788  CB  CYS 0 432     -23.828  21.180  28.561  1.00 81.74           C  
ATOM    789  SG  CYS 0 432     -22.730  20.894  29.961  1.00 93.44           S  
ATOM    790  N   VAL 0 433     -24.265  22.197  25.582  1.00 76.28           N  
ATOM    791  CA  VAL 0 433     -25.131  22.142  24.407  1.00 69.92           C  
ATOM    792  C   VAL 0 433     -25.281  20.686  23.990  1.00 70.73           C  
ATOM    793  O   VAL 0 433     -24.294  20.030  23.635  1.00 72.73           O  
ATOM    794  CB  VAL 0 433     -24.589  22.992  23.249  1.00 67.11           C  
ATOM    795  CG1 VAL 0 433     -25.445  22.781  21.999  1.00 61.93           C  
ATOM    796  CG2 VAL 0 433     -24.561  24.462  23.641  1.00 69.57           C  
ATOM    797  N   ILE 0 434     -26.513  20.183  24.027  1.00 68.11           N  
ATOM    798  CA  ILE 0 434     -26.826  18.811  23.651  1.00 64.36           C  
ATOM    799  C   ILE 0 434     -27.740  18.832  22.433  1.00 64.68           C  
ATOM    800  O   ILE 0 434     -28.609  19.703  22.314  1.00 64.86           O  
ATOM    801  CB  ILE 0 434     -27.486  18.055  24.818  1.00 65.96           C  
ATOM    802  CG1 ILE 0 434     -26.649  18.224  26.083  1.00 70.65           C  
ATOM    803  CG2 ILE 0 434     -27.685  16.588  24.468  1.00 67.86           C  
ATOM    804  CD1 ILE 0 434     -27.429  18.022  27.368  1.00 71.74           C  
ATOM    805  N   ALA 0 435     -27.539  17.879  21.524  1.00 64.72           N  
ATOM    806  CA  ALA 0 435     -28.389  17.766  20.350  1.00 61.28           C  
ATOM    807  C   ALA 0 435     -28.403  16.320  19.881  1.00 66.30           C  
ATOM    808  O   ALA 0 435     -27.484  15.548  20.166  1.00 69.26           O  
ATOM    809  CB  ALA 0 435     -27.925  18.706  19.230  1.00 59.53           C  
ATOM    810  N   TRP 0 436     -29.475  15.957  19.173  1.00 66.08           N  
ATOM    811  CA  TRP 0 436     -29.608  14.640  18.562  1.00 63.42           C  
ATOM    812  C   TRP 0 436     -30.553  14.728  17.368  1.00 64.07           C  
ATOM    813  O   TRP 0 436     -31.358  15.656  17.256  1.00 63.85           O  
ATOM    814  CB  TRP 0 436     -30.101  13.591  19.566  1.00 61.34           C  
ATOM    815  CG  TRP 0 436     -31.499  13.782  20.088  1.00 65.98           C  
ATOM    816  CD1 TRP 0 436     -32.635  13.127  19.676  1.00 61.77           C  
ATOM    817  CD2 TRP 0 436     -31.907  14.654  21.152  1.00 65.69           C  
ATOM    818  NE1 TRP 0 436     -33.717  13.553  20.405  1.00 60.51           N  
ATOM    819  CE2 TRP 0 436     -33.300  14.484  21.319  1.00 58.81           C  
ATOM    820  CE3 TRP 0 436     -31.233  15.565  21.972  1.00 62.51           C  
ATOM    821  CZ2 TRP 0 436     -34.028  15.195  22.265  1.00 62.20           C  
ATOM    822  CZ3 TRP 0 436     -31.958  16.271  22.912  1.00 61.58           C  
ATOM    823  CH2 TRP 0 436     -33.339  16.082  23.053  1.00 65.96           C  
ATOM    824  N   ASN 0 437     -30.447  13.738  16.480  1.00 61.93           N  
ATOM    825  CA  ASN 0 437     -31.217  13.729  15.244  1.00 64.13           C  
ATOM    826  C   ASN 0 437     -32.640  13.268  15.527  1.00 63.44           C  
ATOM    827  O   ASN 0 437     -32.848  12.217  16.138  1.00 61.79           O  
ATOM    828  CB  ASN 0 437     -30.569  12.808  14.211  1.00 59.50           C  
ATOM    829  CG  ASN 0 437     -31.321  12.807  12.890  1.00 62.99           C  
ATOM    830  OD1 ASN 0 437     -32.407  12.241  12.774  1.00 62.89           O  
ATOM    831  ND2 ASN 0 437     -30.755  13.458  11.899  1.00 53.82           N  
ATOM    832  N   SER 0 438     -33.624  14.048  15.080  1.00 58.82           N  
ATOM    833  CA  SER 0 438     -35.019  13.747  15.396  1.00 63.50           C  
ATOM    834  C   SER 0 438     -35.827  13.555  14.126  1.00 61.61           C  
ATOM    835  O   SER 0 438     -37.036  13.795  14.101  1.00 63.79           O  
ATOM    836  CB  SER 0 438     -35.643  14.828  16.282  1.00 57.84           C  
ATOM    837  OG  SER 0 438     -35.611  16.111  15.667  1.00 57.83           O  
ATOM    838  N   ASN 0 439     -35.146  13.121  13.065  1.00 63.09           N  
ATOM    839  CA  ASN 0 439     -35.808  12.837  11.801  1.00 63.07           C  
ATOM    840  C   ASN 0 439     -36.973  11.869  11.977  1.00 61.93           C  
ATOM    841  O   ASN 0 439     -37.979  11.971  11.269  1.00 61.93           O  
ATOM    842  CB  ASN 0 439     -34.772  12.283  10.825  1.00 65.11           C  
ATOM    843  CG  ASN 0 439     -35.220  12.348   9.401  1.00 60.70           C  
ATOM    844  OD1 ASN 0 439     -35.887  13.299   8.987  1.00 61.82           O  
ATOM    845  ND2 ASN 0 439     -34.863  11.330   8.632  1.00 60.83           N  
ATOM    846  N   ASN 0 440     -36.871  10.949  12.938  1.00 63.21           N  
ATOM    847  CA  ASN 0 440     -37.922   9.956  13.149  1.00 65.05           C  
ATOM    848  C   ASN 0 440     -39.198  10.556  13.735  1.00 68.57           C  
ATOM    849  O   ASN 0 440     -40.272   9.970  13.571  1.00 76.63           O  
ATOM    850  CB  ASN 0 440     -37.408   8.850  14.072  1.00 66.33           C  
ATOM    851  CG  ASN 0 440     -37.053   9.371  15.471  1.00 76.19           C  
ATOM    852  OD1 ASN 0 440     -36.211  10.268  15.628  1.00 74.98           O  
ATOM    853  ND2 ASN 0 440     -37.711   8.821  16.491  1.00 75.02           N  
ATOM    854  N   LEU 0 441     -39.106  11.696  14.422  1.00 67.66           N  
ATOM    855  CA  LEU 0 441     -40.247  12.346  15.058  1.00 63.25           C  
ATOM    856  C   LEU 0 441     -40.669  13.638  14.383  1.00 64.77           C  
ATOM    857  O   LEU 0 441     -41.858  13.952  14.370  1.00 68.17           O  
ATOM    858  CB  LEU 0 441     -39.932  12.681  16.523  1.00 58.78           C  
ATOM    859  CG  LEU 0 441     -39.331  11.633  17.451  1.00 67.35           C  
ATOM    860  CD1 LEU 0 441     -38.789  12.314  18.726  1.00 60.53           C  
ATOM    861  CD2 LEU 0 441     -40.371  10.563  17.779  1.00 58.33           C  
ATOM    862  N   ASP 0 442     -39.728  14.412  13.850  1.00 63.69           N  
ATOM    863  CA  ASP 0 442     -40.012  15.778  13.448  1.00 61.36           C  
ATOM    864  C   ASP 0 442     -40.141  15.969  11.946  1.00 57.67           C  
ATOM    865  O   ASP 0 442     -40.338  17.097  11.487  1.00 58.18           O  
ATOM    866  CB  ASP 0 442     -38.945  16.695  14.024  1.00 58.55           C  
ATOM    867  CG  ASP 0 442     -39.155  16.917  15.475  1.00 59.83           C  
ATOM    868  OD1 ASP 0 442     -40.339  16.989  15.852  1.00 66.02           O  
ATOM    869  OD2 ASP 0 442     -38.177  17.002  16.235  1.00 60.44           O  
ATOM    870  N   SER 0 443     -40.079  14.909  11.167  1.00 54.70           N  
ATOM    871  CA  SER 0 443     -40.312  15.048   9.750  1.00 57.86           C  
ATOM    872  C   SER 0 443     -41.369  14.031   9.348  1.00 60.85           C  
ATOM    873  O   SER 0 443     -41.658  13.090  10.088  1.00 68.73           O  
ATOM    874  CB  SER 0 443     -38.997  14.899   8.955  1.00 56.60           C  
ATOM    875  OG  SER 0 443     -38.414  13.639   9.121  1.00 59.42           O  
ATOM    876  N   LYS 0 444     -41.988  14.260   8.193  1.00 59.80           N  
ATOM    877  CA  LYS 0 444     -43.009  13.349   7.697  1.00 57.16           C  
ATOM    878  C   LYS 0 444     -43.131  13.576   6.205  1.00 61.50           C  
ATOM    879  O   LYS 0 444     -42.716  14.618   5.688  1.00 64.85           O  
ATOM    880  CB  LYS 0 444     -44.356  13.557   8.395  1.00 61.78           C  
ATOM    881  CG  LYS 0 444     -45.038  14.864   8.044  1.00 65.37           C  
ATOM    882  CD  LYS 0 444     -46.344  15.072   8.810  1.00 67.11           C  
ATOM    883  CE  LYS 0 444     -46.836  16.533   8.667  1.00 71.04           C  
ATOM    884  NZ  LYS 0 444     -48.286  16.680   8.356  1.00 66.32           N  
ATOM    885  N   VAL 0 445     -43.684  12.577   5.512  1.00 65.28           N  
ATOM    886  CA  VAL 0 445     -43.765  12.646   4.057  1.00 58.96           C  
ATOM    887  C   VAL 0 445     -44.732  13.753   3.663  1.00 61.75           C  
ATOM    888  O   VAL 0 445     -45.717  14.023   4.361  1.00 58.32           O  
ATOM    889  CB  VAL 0 445     -44.174  11.285   3.470  1.00 64.90           C  
ATOM    890  CG1 VAL 0 445     -44.115  11.319   1.941  1.00 61.43           C  
ATOM    891  CG2 VAL 0 445     -43.248  10.195   4.002  1.00 61.53           C  
ATOM    892  N   GLY 0 446     -44.433  14.435   2.561  1.00 68.98           N  
ATOM    893  CA  GLY 0 446     -45.121  15.661   2.235  1.00 59.30           C  
ATOM    894  C   GLY 0 446     -44.645  16.867   3.010  1.00 64.49           C  
ATOM    895  O   GLY 0 446     -44.858  18.000   2.557  1.00 70.44           O  
ATOM    896  N   GLY 0 447     -43.993  16.669   4.153  1.00 59.98           N  
ATOM    897  CA  GLY 0 447     -43.379  17.811   4.844  1.00 59.89           C  
ATOM    898  C   GLY 0 447     -43.994  18.095   6.197  1.00 61.46           C  
ATOM    899  O   GLY 0 447     -45.218  18.119   6.373  1.00 59.68           O  
ATOM    900  N   ASN 0 448     -43.128  18.306   7.190  1.00 59.20           N  
ATOM    901  CA  ASN 0 448     -43.536  18.856   8.476  1.00 54.05           C  
ATOM    902  C   ASN 0 448     -43.155  20.326   8.511  1.00 51.26           C  
ATOM    903  O   ASN 0 448     -41.972  20.662   8.468  1.00 60.67           O  
ATOM    904  CB  ASN 0 448     -42.893  18.122   9.648  1.00 56.96           C  
ATOM    905  CG  ASN 0 448     -43.367  18.657  10.989  1.00 51.71           C  
ATOM    906  OD1 ASN 0 448     -44.392  19.329  11.069  1.00 56.54           O  
ATOM    907  ND2 ASN 0 448     -42.624  18.368  12.042  1.00 50.46           N  
ATOM    908  N   TYR 0 449     -44.157  21.195   8.598  1.00 54.36           N  
ATOM    909  CA  TYR 0 449     -43.959  22.635   8.618  1.00 49.93           C  
ATOM    910  C   TYR 0 449     -44.187  23.229   9.997  1.00 54.57           C  
ATOM    911  O   TYR 0 449     -44.264  24.450  10.130  1.00 58.28           O  
ATOM    912  CB  TYR 0 449     -44.862  23.283   7.566  1.00 53.79           C  
ATOM    913  CG  TYR 0 449     -44.432  22.869   6.175  1.00 59.42           C  
ATOM    914  CD1 TYR 0 449     -43.394  23.539   5.523  1.00 58.99           C  
ATOM    915  CD2 TYR 0 449     -45.006  21.772   5.542  1.00 55.68           C  
ATOM    916  CE1 TYR 0 449     -42.962  23.154   4.269  1.00 58.08           C  
ATOM    917  CE2 TYR 0 449     -44.579  21.375   4.285  1.00 57.82           C  
ATOM    918  CZ  TYR 0 449     -43.554  22.078   3.654  1.00 62.48           C  
ATOM    919  OH  TYR 0 449     -43.114  21.704   2.409  1.00 61.85           O  
ATOM    920  N   ASN 0 450     -44.239  22.384  11.035  1.00 60.51           N  
ATOM    921  CA  ASN 0 450     -44.516  22.847  12.390  1.00 57.52           C  
ATOM    922  C   ASN 0 450     -43.451  23.799  12.911  1.00 56.50           C  
ATOM    923  O   ASN 0 450     -43.767  24.714  13.677  1.00 59.91           O  
ATOM    924  CB  ASN 0 450     -44.636  21.653  13.329  1.00 53.33           C  
ATOM    925  CG  ASN 0 450     -44.741  22.068  14.793  1.00 57.65           C  
ATOM    926  OD1 ASN 0 450     -45.816  22.411  15.266  1.00 56.38           O  
ATOM    927  ND2 ASN 0 450     -43.621  22.030  15.512  1.00 54.99           N  
ATOM    928  N   TYR 0 451     -42.199  23.599  12.524  1.00 55.87           N  
ATOM    929  CA  TYR 0 451     -41.066  24.326  13.084  1.00 53.94           C  
ATOM    930  C   TYR 0 451     -40.686  25.502  12.192  1.00 57.99           C  
ATOM    931  O   TYR 0 451     -40.562  25.357  10.967  1.00 55.38           O  
ATOM    932  CB  TYR 0 451     -39.871  23.388  13.258  1.00 55.96           C  
ATOM    933  CG  TYR 0 451     -40.137  22.296  14.237  1.00 53.83           C  
ATOM    934  CD1 TYR 0 451     -39.975  22.524  15.600  1.00 57.06           C  
ATOM    935  CD2 TYR 0 451     -40.581  21.046  13.816  1.00 53.96           C  
ATOM    936  CE1 TYR 0 451     -40.222  21.531  16.522  1.00 54.48           C  
ATOM    937  CE2 TYR 0 451     -40.835  20.042  14.729  1.00 53.79           C  
ATOM    938  CZ  TYR 0 451     -40.655  20.301  16.084  1.00 55.20           C  
ATOM    939  OH  TYR 0 451     -40.893  19.337  17.020  1.00 57.14           O  
ATOM    940  N   LEU 0 452     -40.503  26.659  12.813  1.00 55.44           N  
ATOM    941  CA  LEU 0 452     -40.148  27.885  12.125  1.00 55.92           C  
ATOM    942  C   LEU 0 452     -38.836  28.415  12.689  1.00 61.22           C  
ATOM    943  O   LEU 0 452     -38.394  28.020  13.776  1.00 53.17           O  
ATOM    944  CB  LEU 0 452     -41.236  28.965  12.276  1.00 53.10           C  
ATOM    945  CG  LEU 0 452     -42.728  28.631  12.170  1.00 57.61           C  
ATOM    946  CD1 LEU 0 452     -43.552  29.926  12.199  1.00 51.99           C  
ATOM    947  CD2 LEU 0 452     -43.064  27.811  10.934  1.00 54.18           C  
ATOM    948  N   TYR 0 453     -38.221  29.321  11.926  1.00 58.28           N  
ATOM    949  CA  TYR 0 453     -37.064  30.080  12.366  1.00 54.54           C  
ATOM    950  C   TYR 0 453     -37.211  31.484  11.806  1.00 57.74           C  
ATOM    951  O   TYR 0 453     -37.939  31.704  10.835  1.00 58.13           O  
ATOM    952  CB  TYR 0 453     -35.746  29.445  11.905  1.00 59.19           C  
ATOM    953  CG  TYR 0 453     -35.604  29.412  10.409  1.00 58.00           C  
ATOM    954  CD1 TYR 0 453     -36.174  28.391   9.674  1.00 62.10           C  
ATOM    955  CD2 TYR 0 453     -34.926  30.422   9.725  1.00 57.60           C  
ATOM    956  CE1 TYR 0 453     -36.073  28.358   8.304  1.00 61.49           C  
ATOM    957  CE2 TYR 0 453     -34.816  30.396   8.357  1.00 63.93           C  
ATOM    958  CZ  TYR 0 453     -35.395  29.354   7.651  1.00 64.81           C  
ATOM    959  OH  TYR 0 453     -35.312  29.298   6.285  1.00 70.15           O  
ATOM    960  N   ARG 0 454     -36.530  32.442  12.434  1.00 56.05           N  
ATOM    961  CA  ARG 0 454     -36.593  33.818  11.977  1.00 59.56           C  
ATOM    962  C   ARG 0 454     -35.544  34.042  10.890  1.00 63.19           C  
ATOM    963  O   ARG 0 454     -34.353  33.793  11.105  1.00 61.53           O  
ATOM    964  CB  ARG 0 454     -36.397  34.800  13.133  1.00 58.08           C  
ATOM    965  CG  ARG 0 454     -36.622  36.258  12.716  1.00 61.64           C  
ATOM    966  CD  ARG 0 454     -36.578  37.240  13.902  1.00 70.93           C  
ATOM    967  NE  ARG 0 454     -37.621  36.948  14.881  1.00 67.17           N  
ATOM    968  CZ  ARG 0 454     -38.870  37.403  14.811  1.00 64.45           C  
ATOM    969  NH1 ARG 0 454     -39.239  38.187  13.811  1.00 63.72           N  
ATOM    970  NH2 ARG 0 454     -39.753  37.068  15.749  1.00 65.34           N  
ATOM    971  N   LEU 0 455     -35.996  34.529   9.734  1.00 62.74           N  
ATOM    972  CA  LEU 0 455     -35.139  34.735   8.573  1.00 64.27           C  
ATOM    973  C   LEU 0 455     -34.565  36.143   8.494  1.00 64.05           C  
ATOM    974  O   LEU 0 455     -33.430  36.317   8.035  1.00 63.10           O  
ATOM    975  CB  LEU 0 455     -35.925  34.428   7.295  1.00 63.52           C  
ATOM    976  CG  LEU 0 455     -35.234  34.597   5.939  1.00 70.85           C  
ATOM    977  CD1 LEU 0 455     -33.886  33.889   5.925  1.00 61.26           C  
ATOM    978  CD2 LEU 0 455     -36.146  34.090   4.795  1.00 61.21           C  
ATOM    979  N   PHE 0 456     -35.318  37.151   8.924  1.00 66.37           N  
ATOM    980  CA  PHE 0 456     -34.855  38.529   8.888  1.00 64.36           C  
ATOM    981  C   PHE 0 456     -35.071  39.185  10.239  1.00 65.76           C  
ATOM    982  O   PHE 0 456     -35.998  38.838  10.976  1.00 74.74           O  
ATOM    983  CB  PHE 0 456     -35.577  39.359   7.826  1.00 65.93           C  
ATOM    984  CG  PHE 0 456     -35.633  38.711   6.483  1.00 65.76           C  
ATOM    985  CD1 PHE 0 456     -34.492  38.593   5.705  1.00 62.23           C  
ATOM    986  CD2 PHE 0 456     -36.830  38.237   5.988  1.00 60.29           C  
ATOM    987  CE1 PHE 0 456     -34.546  38.005   4.469  1.00 68.22           C  
ATOM    988  CE2 PHE 0 456     -36.889  37.645   4.747  1.00 69.21           C  
ATOM    989  CZ  PHE 0 456     -35.747  37.532   3.984  1.00 69.45           C  
ATOM    990  N   ARG 0 457     -34.207  40.147  10.545  1.00 67.67           N  
ATOM    991  CA  ARG 0 457     -34.359  40.992  11.718  1.00 72.81           C  
ATOM    992  C   ARG 0 457     -33.528  42.247  11.509  1.00 69.76           C  
ATOM    993  O   ARG 0 457     -32.464  42.193  10.891  1.00 70.17           O  
ATOM    994  CB  ARG 0 457     -33.928  40.262  12.993  1.00 71.73           C  
ATOM    995  CG  ARG 0 457     -34.657  40.717  14.229  1.00 68.04           C  
ATOM    996  CD  ARG 0 457     -34.161  39.960  15.432  1.00 68.00           C  
ATOM    997  NE  ARG 0 457     -34.768  40.444  16.665  1.00 71.74           N  
ATOM    998  CZ  ARG 0 457     -34.156  41.239  17.537  1.00 75.94           C  
ATOM    999  NH1 ARG 0 457     -32.912  41.639  17.307  1.00 69.63           N  
ATOM   1000  NH2 ARG 0 457     -34.785  41.627  18.643  1.00 78.34           N  
ATOM   1001  N   LYS 0 458     -34.021  43.376  12.034  1.00 74.99           N  
ATOM   1002  CA  LYS 0 458     -33.304  44.644  11.898  1.00 70.31           C  
ATOM   1003  C   LYS 0 458     -31.927  44.618  12.560  1.00 64.34           C  
ATOM   1004  O   LYS 0 458     -31.080  45.452  12.227  1.00 72.10           O  
ATOM   1005  CB  LYS 0 458     -34.128  45.799  12.478  1.00 66.83           C  
ATOM   1006  CG  LYS 0 458     -35.498  46.001  11.834  1.00 75.17           C  
ATOM   1007  CD  LYS 0 458     -36.238  47.222  12.415  1.00 74.92           C  
ATOM   1008  CE  LYS 0 458     -37.771  47.166  12.165  1.00 90.11           C  
ATOM   1009  NZ  LYS 0 458     -38.215  46.758  10.776  1.00 85.79           N  
ATOM   1010  N   SER 0 459     -31.671  43.684  13.469  1.00 62.12           N  
ATOM   1011  CA  SER 0 459     -30.371  43.595  14.124  1.00 64.24           C  
ATOM   1012  C   SER 0 459     -30.257  42.229  14.782  1.00 68.96           C  
ATOM   1013  O   SER 0 459     -31.196  41.426  14.756  1.00 67.01           O  
ATOM   1014  CB  SER 0 459     -30.180  44.705  15.162  1.00 70.25           C  
ATOM   1015  OG  SER 0 459     -30.758  44.315  16.395  1.00 70.02           O  
ATOM   1016  N   ASN 0 460     -29.096  41.977  15.387  1.00 68.67           N  
ATOM   1017  CA  ASN 0 460     -28.781  40.682  15.966  1.00 69.14           C  
ATOM   1018  C   ASN 0 460     -29.267  40.605  17.412  1.00 74.56           C  
ATOM   1019  O   ASN 0 460     -29.432  41.615  18.096  1.00 77.84           O  
ATOM   1020  CB  ASN 0 460     -27.274  40.396  15.897  1.00 71.00           C  
ATOM   1021  CG  ASN 0 460     -26.768  40.189  14.461  1.00 77.08           C  
ATOM   1022  OD1 ASN 0 460     -27.548  40.123  13.508  1.00 75.65           O  
ATOM   1023  ND2 ASN 0 460     -25.453  40.084  14.310  1.00 76.68           N  
ATOM   1024  N   LEU 0 461     -29.502  39.376  17.863  1.00 76.73           N  
ATOM   1025  CA  LEU 0 461     -29.990  39.133  19.211  1.00 69.30           C  
ATOM   1026  C   LEU 0 461     -28.887  39.323  20.243  1.00 76.63           C  
ATOM   1027  O   LEU 0 461     -27.729  38.957  20.016  1.00 79.60           O  
ATOM   1028  CB  LEU 0 461     -30.535  37.707  19.330  1.00 67.36           C  
ATOM   1029  CG  LEU 0 461     -31.888  37.367  18.708  1.00 70.79           C  
ATOM   1030  CD1 LEU 0 461     -32.209  35.937  19.011  1.00 64.49           C  
ATOM   1031  CD2 LEU 0 461     -32.991  38.279  19.227  1.00 69.22           C  
ATOM   1032  N   LYS 0 462     -29.258  39.875  21.398  1.00 76.48           N  
ATOM   1033  CA  LYS 0 462     -28.389  39.796  22.554  1.00 77.79           C  
ATOM   1034  C   LYS 0 462     -28.448  38.375  23.105  1.00 77.02           C  
ATOM   1035  O   LYS 0 462     -29.417  37.652  22.863  1.00 71.68           O  
ATOM   1036  CB  LYS 0 462     -28.807  40.810  23.614  1.00 75.86           C  
ATOM   1037  CG  LYS 0 462     -28.719  42.268  23.163  1.00 75.93           C  
ATOM   1038  CD  LYS 0 462     -29.533  43.141  24.103  1.00 86.76           C  
ATOM   1039  CE  LYS 0 462     -29.168  42.854  25.566  1.00 93.91           C  
ATOM   1040  NZ  LYS 0 462     -30.297  43.082  26.525  1.00 87.58           N  
ATOM   1041  N   PRO 0 463     -27.408  37.935  23.811  1.00 76.48           N  
ATOM   1042  CA  PRO 0 463     -27.403  36.559  24.327  1.00 74.93           C  
ATOM   1043  C   PRO 0 463     -28.644  36.253  25.162  1.00 74.33           C  
ATOM   1044  O   PRO 0 463     -29.132  37.092  25.922  1.00 76.17           O  
ATOM   1045  CB  PRO 0 463     -26.120  36.506  25.166  1.00 72.23           C  
ATOM   1046  CG  PRO 0 463     -25.214  37.477  24.498  1.00 72.46           C  
ATOM   1047  CD  PRO 0 463     -26.107  38.602  24.001  1.00 70.75           C  
ATOM   1048  N   PHE 0 464     -29.172  35.042  24.985  1.00 71.64           N  
ATOM   1049  CA  PHE 0 464     -30.378  34.562  25.666  1.00 71.51           C  
ATOM   1050  C   PHE 0 464     -31.591  35.466  25.448  1.00 69.65           C  
ATOM   1051  O   PHE 0 464     -32.566  35.392  26.196  1.00 70.81           O  
ATOM   1052  CB  PHE 0 464     -30.136  34.363  27.161  1.00 70.14           C  
ATOM   1053  CG  PHE 0 464     -29.153  33.284  27.466  1.00 70.29           C  
ATOM   1054  CD1 PHE 0 464     -29.445  31.964  27.166  1.00 69.13           C  
ATOM   1055  CD2 PHE 0 464     -27.937  33.585  28.051  1.00 61.37           C  
ATOM   1056  CE1 PHE 0 464     -28.537  30.953  27.438  1.00 71.89           C  
ATOM   1057  CE2 PHE 0 464     -27.022  32.579  28.330  1.00 71.22           C  
ATOM   1058  CZ  PHE 0 464     -27.322  31.261  28.028  1.00 72.40           C  
ATOM   1059  N   GLU 0 465     -31.573  36.309  24.424  1.00 66.81           N  
ATOM   1060  CA  GLU 0 465     -32.776  37.038  24.069  1.00 62.97           C  
ATOM   1061  C   GLU 0 465     -33.733  36.148  23.265  1.00 68.78           C  
ATOM   1062  O   GLU 0 465     -33.337  35.153  22.641  1.00 65.50           O  
ATOM   1063  CB  GLU 0 465     -32.408  38.286  23.276  1.00 67.49           C  
ATOM   1064  CG  GLU 0 465     -33.425  39.387  23.299  1.00 66.22           C  
ATOM   1065  CD  GLU 0 465     -33.027  40.540  22.404  1.00 75.29           C  
ATOM   1066  OE1 GLU 0 465     -31.856  40.579  21.940  1.00 70.55           O  
ATOM   1067  OE2 GLU 0 465     -33.896  41.404  22.163  1.00 77.17           O  
ATOM   1068  N   ARG 0 466     -35.016  36.511  23.301  1.00 63.74           N  
ATOM   1069  CA  ARG 0 466     -36.048  35.850  22.511  1.00 67.16           C  
ATOM   1070  C   ARG 0 466     -36.908  36.911  21.840  1.00 64.73           C  
ATOM   1071  O   ARG 0 466     -37.361  37.847  22.500  1.00 67.67           O  
ATOM   1072  CB  ARG 0 466     -36.922  34.928  23.372  1.00 63.38           C  
ATOM   1073  CG  ARG 0 466     -38.027  34.262  22.587  1.00 64.15           C  
ATOM   1074  CD  ARG 0 466     -39.069  33.563  23.463  1.00 66.80           C  
ATOM   1075  NE  ARG 0 466     -38.483  32.545  24.315  1.00 62.97           N  
ATOM   1076  CZ  ARG 0 466     -38.312  32.700  25.626  1.00 76.69           C  
ATOM   1077  NH1 ARG 0 466     -38.706  33.827  26.214  1.00 78.98           N  
ATOM   1078  NH2 ARG 0 466     -37.754  31.736  26.356  1.00 69.41           N  
ATOM   1079  N   ASP 0 467     -37.120  36.773  20.531  1.00 65.27           N  
ATOM   1080  CA  ASP 0 467     -38.022  37.631  19.768  1.00 58.16           C  
ATOM   1081  C   ASP 0 467     -39.106  36.753  19.155  1.00 65.64           C  
ATOM   1082  O   ASP 0 467     -38.803  35.858  18.354  1.00 65.24           O  
ATOM   1083  CB  ASP 0 467     -37.253  38.392  18.683  1.00 66.32           C  
ATOM   1084  CG  ASP 0 467     -38.118  39.399  17.913  1.00 72.47           C  
ATOM   1085  OD1 ASP 0 467     -39.355  39.470  18.120  1.00 70.67           O  
ATOM   1086  OD2 ASP 0 467     -37.538  40.134  17.082  1.00 71.69           O  
ATOM   1087  N   ILE 0 468     -40.363  37.002  19.526  1.00 62.03           N  
ATOM   1088  CA  ILE 0 468     -41.484  36.261  18.956  1.00 63.36           C  
ATOM   1089  C   ILE 0 468     -42.410  37.157  18.140  1.00 64.70           C  
ATOM   1090  O   ILE 0 468     -43.515  36.732  17.773  1.00 71.05           O  
ATOM   1091  CB  ILE 0 468     -42.270  35.493  20.035  1.00 60.11           C  
ATOM   1092  CG1 ILE 0 468     -43.053  36.447  20.948  1.00 65.80           C  
ATOM   1093  CG2 ILE 0 468     -41.325  34.633  20.848  1.00 59.80           C  
ATOM   1094  CD1 ILE 0 468     -44.035  35.739  21.891  1.00 55.74           C  
ATOM   1095  N   SER 0 469     -41.985  38.374  17.818  1.00 60.18           N  
ATOM   1096  CA  SER 0 469     -42.817  39.254  17.010  1.00 64.94           C  
ATOM   1097  C   SER 0 469     -43.070  38.660  15.626  1.00 67.17           C  
ATOM   1098  O   SER 0 469     -42.295  37.841  15.114  1.00 61.73           O  
ATOM   1099  CB  SER 0 469     -42.157  40.626  16.863  1.00 67.02           C  
ATOM   1100  OG  SER 0 469     -40.971  40.530  16.098  1.00 76.26           O  
ATOM   1101  N   THR 0 470     -44.171  39.093  15.012  1.00 62.31           N  
ATOM   1102  CA  THR 0 470     -44.540  38.687  13.663  1.00 61.80           C  
ATOM   1103  C   THR 0 470     -44.741  39.903  12.772  1.00 64.48           C  
ATOM   1104  O   THR 0 470     -45.587  39.893  11.876  1.00 65.57           O  
ATOM   1105  CB  THR 0 470     -45.803  37.829  13.661  1.00 68.36           C  
ATOM   1106  OG1 THR 0 470     -46.925  38.640  14.040  1.00 65.99           O  
ATOM   1107  CG2 THR 0 470     -45.659  36.653  14.618  1.00 64.10           C  
ATOM   1108  N   GLU 0 471     -43.979  40.959  13.028  1.00 67.73           N  
ATOM   1109  CA  GLU 0 471     -44.089  42.183  12.255  1.00 68.87           C  
ATOM   1110  C   GLU 0 471     -43.445  41.990  10.890  1.00 67.34           C  
ATOM   1111  O   GLU 0 471     -42.361  41.408  10.778  1.00 63.67           O  
ATOM   1112  CB  GLU 0 471     -43.426  43.336  13.013  1.00 68.18           C  
ATOM   1113  CG  GLU 0 471     -43.053  44.529  12.156  1.00 79.13           C  
ATOM   1114  CD  GLU 0 471     -42.551  45.709  12.978  1.00 92.31           C  
ATOM   1115  OE1 GLU 0 471     -43.392  46.563  13.358  1.00101.52           O  
ATOM   1116  OE2 GLU 0 471     -41.325  45.773  13.250  1.00 85.88           O  
ATOM   1117  N   ILE 0 472     -44.125  42.463   9.842  1.00 69.48           N  
ATOM   1118  CA  ILE 0 472     -43.576  42.324   8.497  1.00 66.25           C  
ATOM   1119  C   ILE 0 472     -42.257  43.072   8.421  1.00 65.91           C  
ATOM   1120  O   ILE 0 472     -42.141  44.208   8.893  1.00 67.32           O  
ATOM   1121  CB  ILE 0 472     -44.571  42.829   7.448  1.00 67.26           C  
ATOM   1122  CG1 ILE 0 472     -45.907  42.094   7.599  1.00 70.76           C  
ATOM   1123  CG2 ILE 0 472     -44.008  42.621   6.053  1.00 67.98           C  
ATOM   1124  CD1 ILE 0 472     -45.798  40.594   7.439  1.00 69.66           C  
ATOM   1125  N   TYR 0 473     -41.242  42.425   7.857  1.00 71.42           N  
ATOM   1126  CA  TYR 0 473     -39.916  43.023   7.779  1.00 71.12           C  
ATOM   1127  C   TYR 0 473     -39.868  43.970   6.592  1.00 73.90           C  
ATOM   1128  O   TYR 0 473     -40.094  43.555   5.447  1.00 76.29           O  
ATOM   1129  CB  TYR 0 473     -38.840  41.950   7.655  1.00 67.79           C  
ATOM   1130  CG  TYR 0 473     -37.440  42.518   7.578  1.00 70.98           C  
ATOM   1131  CD1 TYR 0 473     -36.826  43.045   8.702  1.00 70.63           C  
ATOM   1132  CD2 TYR 0 473     -36.728  42.514   6.382  1.00 72.75           C  
ATOM   1133  CE1 TYR 0 473     -35.542  43.558   8.643  1.00 77.56           C  
ATOM   1134  CE2 TYR 0 473     -35.449  43.032   6.309  1.00 70.22           C  
ATOM   1135  CZ  TYR 0 473     -34.860  43.550   7.443  1.00 77.64           C  
ATOM   1136  OH  TYR 0 473     -33.583  44.061   7.386  1.00 84.96           O  
ATOM   1137  N   GLN 0 474     -39.576  45.235   6.865  1.00 69.95           N  
ATOM   1138  CA  GLN 0 474     -39.536  46.266   5.831  1.00 70.80           C  
ATOM   1139  C   GLN 0 474     -38.124  46.313   5.272  1.00 68.59           C  
ATOM   1140  O   GLN 0 474     -37.228  46.904   5.877  1.00 72.10           O  
ATOM   1141  CB  GLN 0 474     -39.956  47.611   6.406  1.00 69.95           C  
ATOM   1142  CG  GLN 0 474     -40.203  48.667   5.378  1.00 77.39           C  
ATOM   1143  CD  GLN 0 474     -40.453  50.007   6.010  1.00 85.60           C  
ATOM   1144  OE1 GLN 0 474     -41.398  50.175   6.782  1.00 91.49           O  
ATOM   1145  NE2 GLN 0 474     -39.596  50.971   5.705  1.00 84.89           N  
ATOM   1146  N   ALA 0 475     -37.918  45.685   4.112  1.00 76.60           N  
ATOM   1147  CA  ALA 0 475     -36.594  45.649   3.495  1.00 77.89           C  
ATOM   1148  C   ALA 0 475     -36.295  46.880   2.649  1.00 75.46           C  
ATOM   1149  O   ALA 0 475     -35.117  47.194   2.437  1.00 72.41           O  
ATOM   1150  CB  ALA 0 475     -36.427  44.388   2.636  1.00 65.70           C  
ATOM   1151  N   GLY 0 476     -37.324  47.579   2.166  1.00 77.24           N  
ATOM   1152  CA  GLY 0 476     -37.157  48.811   1.440  1.00 77.33           C  
ATOM   1153  C   GLY 0 476     -37.534  50.026   2.261  1.00 79.81           C  
ATOM   1154  O   GLY 0 476     -37.541  50.001   3.499  1.00 80.85           O  
ATOM   1155  N   SER 0 477     -37.857  51.110   1.564  1.00 82.64           N  
ATOM   1156  CA  SER 0 477     -38.275  52.345   2.215  1.00 88.50           C  
ATOM   1157  C   SER 0 477     -39.788  52.489   2.330  1.00 89.22           C  
ATOM   1158  O   SER 0 477     -40.264  53.158   3.252  1.00 95.98           O  
ATOM   1159  CB  SER 0 477     -37.722  53.557   1.460  1.00 80.28           C  
ATOM   1160  OG  SER 0 477     -38.361  53.673   0.200  1.00 84.73           O  
ATOM   1161  N   THR 0 478     -40.553  51.896   1.422  1.00 84.45           N  
ATOM   1162  CA  THR 0 478     -42.007  51.988   1.500  1.00 88.44           C  
ATOM   1163  C   THR 0 478     -42.531  51.134   2.653  1.00 92.70           C  
ATOM   1164  O   THR 0 478     -42.153  49.962   2.770  1.00 91.38           O  
ATOM   1165  CB  THR 0 478     -42.630  51.531   0.189  1.00 89.23           C  
ATOM   1166  OG1 THR 0 478     -42.280  50.159  -0.047  1.00 92.10           O  
ATOM   1167  CG2 THR 0 478     -42.121  52.389  -0.960  1.00 85.85           C  
ATOM   1168  N   PRO 0 479     -43.398  51.672   3.514  1.00 94.16           N  
ATOM   1169  CA  PRO 0 479     -43.905  50.879   4.643  1.00 87.72           C  
ATOM   1170  C   PRO 0 479     -44.679  49.661   4.158  1.00 89.19           C  
ATOM   1171  O   PRO 0 479     -45.064  49.556   2.990  1.00 90.51           O  
ATOM   1172  CB  PRO 0 479     -44.817  51.862   5.392  1.00 90.17           C  
ATOM   1173  CG  PRO 0 479     -44.372  53.231   4.938  1.00 89.11           C  
ATOM   1174  CD  PRO 0 479     -43.932  53.045   3.513  1.00 87.03           C  
ATOM   1175  N   CYS 0 480     -44.904  48.722   5.075  1.00 82.79           N  
ATOM   1176  CA  CYS 0 480     -45.555  47.472   4.707  1.00 82.12           C  
ATOM   1177  C   CYS 0 480     -47.047  47.439   5.030  1.00 85.57           C  
ATOM   1178  O   CYS 0 480     -47.793  46.709   4.366  1.00 81.18           O  
ATOM   1179  CB  CYS 0 480     -44.848  46.290   5.386  1.00 78.80           C  
ATOM   1180  SG  CYS 0 480     -43.064  46.116   4.925  1.00 94.48           S  
ATOM   1181  N   ASN 0 481     -47.505  48.221   6.013  1.00 85.57           N  
ATOM   1182  CA  ASN 0 481     -48.912  48.220   6.424  1.00 85.39           C  
ATOM   1183  C   ASN 0 481     -49.388  46.805   6.742  1.00 86.26           C  
ATOM   1184  O   ASN 0 481     -50.489  46.398   6.363  1.00 84.25           O  
ATOM   1185  CB  ASN 0 481     -49.812  48.858   5.359  1.00 89.46           C  
ATOM   1186  CG  ASN 0 481     -49.280  50.186   4.858  1.00 91.09           C  
ATOM   1187  OD1 ASN 0 481     -49.279  50.445   3.656  1.00 86.57           O  
ATOM   1188  ND2 ASN 0 481     -48.812  51.032   5.779  1.00 89.33           N  
ATOM   1189  N   GLY 0 482     -48.526  46.035   7.407  1.00 82.69           N  
ATOM   1190  CA  GLY 0 482     -48.888  44.719   7.894  1.00 76.27           C  
ATOM   1191  C   GLY 0 482     -49.220  43.671   6.854  1.00 78.70           C  
ATOM   1192  O   GLY 0 482     -49.903  42.697   7.181  1.00 79.14           O  
ATOM   1193  N   VAL 0 483     -48.756  43.814   5.609  1.00 71.29           N  
ATOM   1194  CA  VAL 0 483     -48.904  42.739   4.634  1.00 77.55           C  
ATOM   1195  C   VAL 0 483     -47.625  42.574   3.821  1.00 79.42           C  
ATOM   1196  O   VAL 0 483     -46.800  43.483   3.706  1.00 84.11           O  
ATOM   1197  CB  VAL 0 483     -50.103  42.939   3.676  1.00 79.33           C  
ATOM   1198  CG1 VAL 0 483     -51.392  42.512   4.351  1.00 70.69           C  
ATOM   1199  CG2 VAL 0 483     -50.177  44.385   3.170  1.00 76.41           C  
ATOM   1200  N   GLU 0 484     -47.476  41.382   3.252  1.00 78.47           N  
ATOM   1201  CA  GLU 0 484     -46.329  41.084   2.417  1.00 75.29           C  
ATOM   1202  C   GLU 0 484     -46.503  41.689   1.039  1.00 74.94           C  
ATOM   1203  O   GLU 0 484     -47.594  41.659   0.462  1.00 73.18           O  
ATOM   1204  CB  GLU 0 484     -46.124  39.579   2.294  1.00 68.77           C  
ATOM   1205  CG  GLU 0 484     -45.444  38.985   3.491  1.00 73.65           C  
ATOM   1206  CD  GLU 0 484     -45.122  37.521   3.294  1.00 82.45           C  
ATOM   1207  OE1 GLU 0 484     -43.971  37.204   2.883  1.00 68.85           O  
ATOM   1208  OE2 GLU 0 484     -46.034  36.696   3.553  1.00 84.26           O  
ATOM   1209  N   GLY 0 485     -45.418  42.243   0.526  1.00 70.15           N  
ATOM   1210  CA  GLY 0 485     -45.383  42.733  -0.831  1.00 69.10           C  
ATOM   1211  C   GLY 0 485     -43.952  43.012  -1.216  1.00 76.79           C  
ATOM   1212  O   GLY 0 485     -43.019  42.533  -0.567  1.00 76.05           O  
ATOM   1213  N   PHE 0 486     -43.781  43.814  -2.262  1.00 77.54           N  
ATOM   1214  CA  PHE 0 486     -42.436  44.174  -2.691  1.00 79.30           C  
ATOM   1215  C   PHE 0 486     -41.639  44.742  -1.524  1.00 76.47           C  
ATOM   1216  O   PHE 0 486     -42.068  45.699  -0.874  1.00 76.98           O  
ATOM   1217  CB  PHE 0 486     -42.495  45.184  -3.838  1.00 76.60           C  
ATOM   1218  CG  PHE 0 486     -41.144  45.559  -4.376  1.00 77.87           C  
ATOM   1219  CD1 PHE 0 486     -40.483  44.722  -5.266  1.00 79.62           C  
ATOM   1220  CD2 PHE 0 486     -40.532  46.745  -3.993  1.00 78.74           C  
ATOM   1221  CE1 PHE 0 486     -39.236  45.059  -5.769  1.00 80.81           C  
ATOM   1222  CE2 PHE 0 486     -39.285  47.091  -4.492  1.00 79.48           C  
ATOM   1223  CZ  PHE 0 486     -38.633  46.242  -5.379  1.00 78.22           C  
ATOM   1224  N   ASN 0 487     -40.490  44.121  -1.252  1.00 73.32           N  
ATOM   1225  CA  ASN 0 487     -39.576  44.507  -0.178  1.00 72.91           C  
ATOM   1226  C   ASN 0 487     -40.205  44.394   1.203  1.00 71.25           C  
ATOM   1227  O   ASN 0 487     -39.719  45.009   2.160  1.00 70.15           O  
ATOM   1228  CB  ASN 0 487     -39.025  45.920  -0.397  1.00 76.75           C  
ATOM   1229  CG  ASN 0 487     -37.804  45.927  -1.292  1.00 76.29           C  
ATOM   1230  OD1 ASN 0 487     -37.149  44.900  -1.467  1.00 80.42           O  
ATOM   1231  ND2 ASN 0 487     -37.483  47.082  -1.849  1.00 75.42           N  
ATOM   1232  N   CYS 0 488     -41.255  43.582   1.331  1.00 69.35           N  
ATOM   1233  CA  CYS 0 488     -41.983  43.433   2.592  1.00 71.96           C  
ATOM   1234  C   CYS 0 488     -42.249  41.949   2.825  1.00 67.36           C  
ATOM   1235  O   CYS 0 488     -43.177  41.381   2.248  1.00 66.37           O  
ATOM   1236  CB  CYS 0 488     -43.283  44.230   2.564  1.00 75.29           C  
ATOM   1237  SG  CYS 0 488     -43.072  45.987   2.863  1.00 73.12           S  
ATOM   1238  N   TYR 0 489     -41.466  41.331   3.700  1.00 69.29           N  
ATOM   1239  CA  TYR 0 489     -41.524  39.893   3.901  1.00 66.15           C  
ATOM   1240  C   TYR 0 489     -41.956  39.559   5.322  1.00 64.74           C  
ATOM   1241  O   TYR 0 489     -41.476  40.162   6.287  1.00 69.70           O  
ATOM   1242  CB  TYR 0 489     -40.166  39.248   3.617  1.00 66.51           C  
ATOM   1243  CG  TYR 0 489     -39.438  39.831   2.431  1.00 72.17           C  
ATOM   1244  CD1 TYR 0 489     -39.769  39.455   1.128  1.00 72.54           C  
ATOM   1245  CD2 TYR 0 489     -38.411  40.756   2.608  1.00 67.54           C  
ATOM   1246  CE1 TYR 0 489     -39.094  39.993   0.030  1.00 70.49           C  
ATOM   1247  CE2 TYR 0 489     -37.734  41.291   1.520  1.00 67.01           C  
ATOM   1248  CZ  TYR 0 489     -38.075  40.904   0.239  1.00 67.42           C  
ATOM   1249  OH  TYR 0 489     -37.401  41.446  -0.830  1.00 76.79           O  
ATOM   1250  N   PHE 0 490     -42.853  38.588   5.438  1.00 61.75           N  
ATOM   1251  CA  PHE 0 490     -43.091  37.934   6.715  1.00 62.27           C  
ATOM   1252  C   PHE 0 490     -41.771  37.377   7.258  1.00 64.95           C  
ATOM   1253  O   PHE 0 490     -41.076  36.635   6.551  1.00 62.69           O  
ATOM   1254  CB  PHE 0 490     -44.126  36.822   6.537  1.00 60.66           C  
ATOM   1255  CG  PHE 0 490     -44.573  36.176   7.829  1.00 65.77           C  
ATOM   1256  CD1 PHE 0 490     -45.377  36.865   8.729  1.00 65.09           C  
ATOM   1257  CD2 PHE 0 490     -44.218  34.867   8.125  1.00 59.68           C  
ATOM   1258  CE1 PHE 0 490     -45.808  36.263   9.923  1.00 67.45           C  
ATOM   1259  CE2 PHE 0 490     -44.636  34.257   9.319  1.00 63.44           C  
ATOM   1260  CZ  PHE 0 490     -45.442  34.958  10.215  1.00 65.38           C  
ATOM   1261  N   PRO 0 491     -41.395  37.696   8.497  1.00 57.76           N  
ATOM   1262  CA  PRO 0 491     -40.013  37.476   8.935  1.00 58.21           C  
ATOM   1263  C   PRO 0 491     -39.696  36.060   9.375  1.00 58.65           C  
ATOM   1264  O   PRO 0 491     -38.529  35.774   9.664  1.00 64.66           O  
ATOM   1265  CB  PRO 0 491     -39.880  38.448  10.110  1.00 58.15           C  
ATOM   1266  CG  PRO 0 491     -41.259  38.477  10.695  1.00 61.94           C  
ATOM   1267  CD  PRO 0 491     -42.201  38.378   9.521  1.00 62.03           C  
ATOM   1268  N   LEU 0 492     -40.676  35.168   9.435  1.00 57.78           N  
ATOM   1269  CA  LEU 0 492     -40.476  33.808   9.919  1.00 59.37           C  
ATOM   1270  C   LEU 0 492     -40.723  32.840   8.770  1.00 63.98           C  
ATOM   1271  O   LEU 0 492     -41.795  32.861   8.160  1.00 71.07           O  
ATOM   1272  CB  LEU 0 492     -41.419  33.500  11.087  1.00 62.68           C  
ATOM   1273  CG  LEU 0 492     -41.442  34.375  12.363  1.00 59.46           C  
ATOM   1274  CD1 LEU 0 492     -42.399  33.762  13.376  1.00 59.86           C  
ATOM   1275  CD2 LEU 0 492     -40.068  34.574  13.005  1.00 55.75           C  
ATOM   1276  N   GLN 0 493     -39.738  32.015   8.453  1.00 60.87           N  
ATOM   1277  CA AGLN 0 493     -39.920  30.982   7.452  0.50 62.36           C  
ATOM   1278  CA BGLN 0 493     -39.896  30.974   7.447  0.50 62.37           C  
ATOM   1279  C   GLN 0 493     -39.982  29.618   8.130  1.00 60.72           C  
ATOM   1280  O   GLN 0 493     -39.416  29.405   9.201  1.00 61.83           O  
ATOM   1281  CB AGLN 0 493     -38.803  31.029   6.403  0.50 64.23           C  
ATOM   1282  CB BGLN 0 493     -38.741  30.957   6.434  0.50 64.19           C  
ATOM   1283  CG AGLN 0 493     -39.296  31.387   4.982  0.50 68.92           C  
ATOM   1284  CG BGLN 0 493     -39.205  30.812   4.959  0.50 69.00           C  
ATOM   1285  CD AGLN 0 493     -40.322  32.520   4.963  0.50 65.80           C  
ATOM   1286  CD BGLN 0 493     -38.600  29.616   4.215  0.50 67.94           C  
ATOM   1287  OE1AGLN 0 493     -40.043  33.637   5.401  0.50 62.35           O  
ATOM   1288  OE1BGLN 0 493     -37.777  28.874   4.755  0.50 69.55           O  
ATOM   1289  NE2AGLN 0 493     -41.513  32.228   4.457  0.50 63.74           N  
ATOM   1290  NE2BGLN 0 493     -39.009  29.435   2.965  0.50 60.92           N  
ATOM   1291  N   SER 0 494     -40.697  28.710   7.502  1.00 61.14           N  
ATOM   1292  CA  SER 0 494     -40.871  27.365   8.000  1.00 60.07           C  
ATOM   1293  C   SER 0 494     -39.766  26.457   7.475  1.00 65.90           C  
ATOM   1294  O   SER 0 494     -39.372  26.564   6.310  1.00 62.32           O  
ATOM   1295  CB  SER 0 494     -42.245  26.854   7.561  1.00 63.79           C  
ATOM   1296  OG  SER 0 494     -42.363  25.459   7.750  1.00 71.44           O  
ATOM   1297  N   TYR 0 495     -39.240  25.593   8.349  1.00 57.01           N  
ATOM   1298  CA  TYR 0 495     -38.518  24.432   7.854  1.00 60.10           C  
ATOM   1299  C   TYR 0 495     -39.518  23.484   7.214  1.00 62.47           C  
ATOM   1300  O   TYR 0 495     -40.687  23.420   7.608  1.00 66.05           O  
ATOM   1301  CB  TYR 0 495     -37.778  23.672   8.964  1.00 56.02           C  
ATOM   1302  CG  TYR 0 495     -36.695  24.410   9.702  1.00 59.27           C  
ATOM   1303  CD1 TYR 0 495     -35.485  24.728   9.087  1.00 60.64           C  
ATOM   1304  CD2 TYR 0 495     -36.859  24.744  11.044  1.00 58.29           C  
ATOM   1305  CE1 TYR 0 495     -34.477  25.393   9.782  1.00 61.93           C  
ATOM   1306  CE2 TYR 0 495     -35.873  25.407  11.739  1.00 61.35           C  
ATOM   1307  CZ  TYR 0 495     -34.681  25.725  11.114  1.00 67.92           C  
ATOM   1308  OH  TYR 0 495     -33.710  26.390  11.834  1.00 64.92           O  
ATOM   1309  N   GLY 0 496     -39.062  22.741   6.226  1.00 58.65           N  
ATOM   1310  CA  GLY 0 496     -39.913  21.715   5.659  1.00 62.41           C  
ATOM   1311  C   GLY 0 496     -39.215  20.398   5.854  1.00 63.66           C  
ATOM   1312  O   GLY 0 496     -38.327  20.062   5.076  1.00 69.04           O  
ATOM   1313  N   PHE 0 497     -39.539  19.673   6.910  1.00 55.15           N  
ATOM   1314  CA  PHE 0 497     -38.777  18.486   7.260  1.00 53.29           C  
ATOM   1315  C   PHE 0 497     -39.435  17.274   6.616  1.00 58.45           C  
ATOM   1316  O   PHE 0 497     -40.511  16.846   7.040  1.00 56.83           O  
ATOM   1317  CB  PHE 0 497     -38.679  18.341   8.779  1.00 54.64           C  
ATOM   1318  CG  PHE 0 497     -37.702  19.281   9.420  1.00 54.47           C  
ATOM   1319  CD1 PHE 0 497     -36.399  19.391   8.933  1.00 54.75           C  
ATOM   1320  CD2 PHE 0 497     -38.083  20.067  10.507  1.00 51.79           C  
ATOM   1321  CE1 PHE 0 497     -35.483  20.262   9.518  1.00 52.02           C  
ATOM   1322  CE2 PHE 0 497     -37.178  20.940  11.106  1.00 50.53           C  
ATOM   1323  CZ  PHE 0 497     -35.866  21.036  10.614  1.00 54.23           C  
ATOM   1324  N   GLN 0 498     -38.799  16.739   5.566  1.00 59.64           N  
ATOM   1325  CA  GLN 0 498     -39.162  15.459   5.011  1.00 55.69           C  
ATOM   1326  C   GLN 0 498     -38.143  14.419   5.456  1.00 62.04           C  
ATOM   1327  O   GLN 0 498     -36.947  14.731   5.554  1.00 56.90           O  
ATOM   1328  CB  GLN 0 498     -39.208  15.487   3.478  1.00 62.98           C  
ATOM   1329  CG  GLN 0 498     -40.438  16.113   2.846  1.00 61.01           C  
ATOM   1330  CD  GLN 0 498     -40.200  17.548   2.364  1.00 75.40           C  
ATOM   1331  OE1 GLN 0 498     -39.189  18.208   2.710  1.00 67.51           O  
ATOM   1332  NE2 GLN 0 498     -41.128  18.035   1.548  1.00 71.98           N  
ATOM   1333  N   PRO 0 499     -38.573  13.181   5.708  1.00 60.26           N  
ATOM   1334  CA  PRO 0 499     -37.617  12.149   6.149  1.00 57.61           C  
ATOM   1335  C   PRO 0 499     -36.511  11.848   5.139  1.00 63.43           C  
ATOM   1336  O   PRO 0 499     -35.485  11.286   5.542  1.00 63.71           O  
ATOM   1337  CB  PRO 0 499     -38.511  10.920   6.379  1.00 48.35           C  
ATOM   1338  CG  PRO 0 499     -39.700  11.144   5.499  1.00 55.65           C  
ATOM   1339  CD  PRO 0 499     -39.925  12.638   5.495  1.00 55.89           C  
ATOM   1340  N   THR 0 500     -36.687  12.192   3.850  1.00 62.26           N  
ATOM   1341  CA  THR 0 500     -35.710  11.919   2.793  1.00 54.52           C  
ATOM   1342  C   THR 0 500     -34.679  13.037   2.604  1.00 62.40           C  
ATOM   1343  O   THR 0 500     -33.821  12.923   1.718  1.00 61.19           O  
ATOM   1344  CB  THR 0 500     -36.421  11.665   1.450  1.00 59.62           C  
ATOM   1345  OG1 THR 0 500     -37.347  12.726   1.182  1.00 59.06           O  
ATOM   1346  CG2 THR 0 500     -37.156  10.320   1.441  1.00 46.78           C  
ATOM   1347  N   ASN 0 501     -34.740  14.112   3.390  1.00 62.46           N  
ATOM   1348  CA  ASN 0 501     -33.706  15.131   3.339  1.00 55.03           C  
ATOM   1349  C   ASN 0 501     -32.355  14.527   3.718  1.00 60.66           C  
ATOM   1350  O   ASN 0 501     -32.279  13.486   4.381  1.00 53.40           O  
ATOM   1351  CB  ASN 0 501     -34.011  16.273   4.314  1.00 61.12           C  
ATOM   1352  CG  ASN 0 501     -35.318  17.028   4.011  1.00 56.55           C  
ATOM   1353  OD1 ASN 0 501     -35.966  16.843   2.977  1.00 58.75           O  
ATOM   1354  ND2 ASN 0 501     -35.680  17.922   4.929  1.00 59.85           N  
ATOM   1355  N   GLY 0 502     -31.271  15.199   3.309  1.00 55.86           N  
ATOM   1356  CA  GLY 0 502     -29.967  14.849   3.843  1.00 49.81           C  
ATOM   1357  C   GLY 0 502     -29.800  15.248   5.306  1.00 59.59           C  
ATOM   1358  O   GLY 0 502     -30.547  16.063   5.865  1.00 57.10           O  
ATOM   1359  N   VAL 0 503     -28.772  14.675   5.940  1.00 52.08           N  
ATOM   1360  CA  VAL 0 503     -28.544  14.909   7.367  1.00 54.32           C  
ATOM   1361  C   VAL 0 503     -28.375  16.394   7.685  1.00 57.36           C  
ATOM   1362  O   VAL 0 503     -28.805  16.855   8.748  1.00 62.90           O  
ATOM   1363  CB  VAL 0 503     -27.335  14.096   7.862  1.00 55.00           C  
ATOM   1364  CG1 VAL 0 503     -27.076  14.371   9.335  1.00 50.15           C  
ATOM   1365  CG2 VAL 0 503     -27.585  12.603   7.637  1.00 52.79           C  
ATOM   1366  N   GLY 0 504     -27.768  17.167   6.785  1.00 58.99           N  
ATOM   1367  CA  GLY 0 504     -27.636  18.594   7.024  1.00 51.05           C  
ATOM   1368  C   GLY 0 504     -28.962  19.318   7.065  1.00 61.84           C  
ATOM   1369  O   GLY 0 504     -29.049  20.421   7.621  1.00 63.62           O  
ATOM   1370  N   TYR 0 505     -30.003  18.711   6.505  1.00 56.43           N  
ATOM   1371  CA  TYR 0 505     -31.328  19.303   6.414  1.00 57.75           C  
ATOM   1372  C   TYR 0 505     -32.327  18.622   7.334  1.00 55.53           C  
ATOM   1373  O   TYR 0 505     -33.481  19.051   7.407  1.00 56.25           O  
ATOM   1374  CB  TYR 0 505     -31.826  19.242   4.960  1.00 54.45           C  
ATOM   1375  CG  TYR 0 505     -31.221  20.327   4.104  1.00 63.28           C  
ATOM   1376  CD1 TYR 0 505     -29.926  20.214   3.604  1.00 61.19           C  
ATOM   1377  CD2 TYR 0 505     -31.937  21.485   3.813  1.00 65.55           C  
ATOM   1378  CE1 TYR 0 505     -29.364  21.236   2.833  1.00 63.30           C  
ATOM   1379  CE2 TYR 0 505     -31.389  22.497   3.050  1.00 65.84           C  
ATOM   1380  CZ  TYR 0 505     -30.103  22.374   2.562  1.00 65.12           C  
ATOM   1381  OH  TYR 0 505     -29.579  23.399   1.799  1.00 68.06           O  
ATOM   1382  N   GLN 0 506     -31.922  17.577   8.024  1.00 52.39           N  
ATOM   1383  CA  GLN 0 506     -32.833  16.883   8.901  1.00 54.41           C  
ATOM   1384  C   GLN 0 506     -33.002  17.653  10.204  1.00 55.52           C  
ATOM   1385  O   GLN 0 506     -32.137  18.448  10.584  1.00 61.87           O  
ATOM   1386  CB  GLN 0 506     -32.327  15.471   9.145  1.00 52.64           C  
ATOM   1387  CG  GLN 0 506     -32.477  14.601   7.907  1.00 55.76           C  
ATOM   1388  CD  GLN 0 506     -31.967  13.203   8.121  1.00 58.91           C  
ATOM   1389  OE1 GLN 0 506     -31.577  12.829   9.232  1.00 60.41           O  
ATOM   1390  NE2 GLN 0 506     -31.962  12.414   7.060  1.00 55.53           N  
ATOM   1391  N   PRO 0 507     -34.125  17.456  10.897  1.00 57.30           N  
ATOM   1392  CA  PRO 0 507     -34.345  18.172  12.162  1.00 53.37           C  
ATOM   1393  C   PRO 0 507     -33.524  17.592  13.302  1.00 52.68           C  
ATOM   1394  O   PRO 0 507     -33.341  16.375  13.415  1.00 58.10           O  
ATOM   1395  CB  PRO 0 507     -35.845  17.986  12.413  1.00 50.83           C  
ATOM   1396  CG  PRO 0 507     -36.136  16.643  11.797  1.00 61.02           C  
ATOM   1397  CD  PRO 0 507     -35.238  16.539  10.574  1.00 55.20           C  
ATOM   1398  N   TYR 0 508     -33.039  18.485  14.166  1.00 56.13           N  
ATOM   1399  CA  TYR 0 508     -32.283  18.114  15.360  1.00 57.66           C  
ATOM   1400  C   TYR 0 508     -32.893  18.786  16.582  1.00 62.54           C  
ATOM   1401  O   TYR 0 508     -33.012  20.019  16.634  1.00 60.46           O  
ATOM   1402  CB  TYR 0 508     -30.795  18.493  15.230  1.00 58.88           C  
ATOM   1403  CG  TYR 0 508     -29.995  17.443  14.495  1.00 58.63           C  
ATOM   1404  CD1 TYR 0 508     -30.202  17.225  13.137  1.00 63.86           C  
ATOM   1405  CD2 TYR 0 508     -29.069  16.643  15.155  1.00 59.60           C  
ATOM   1406  CE1 TYR 0 508     -29.501  16.256  12.452  1.00 69.21           C  
ATOM   1407  CE2 TYR 0 508     -28.360  15.655  14.479  1.00 59.29           C  
ATOM   1408  CZ  TYR 0 508     -28.585  15.469  13.126  1.00 66.29           C  
ATOM   1409  OH  TYR 0 508     -27.909  14.509  12.416  1.00 66.48           O  
ATOM   1410  N   ARG 0 509     -33.258  17.979  17.570  1.00 61.22           N  
ATOM   1411  CA  ARG 0 509     -33.659  18.515  18.861  1.00 62.77           C  
ATOM   1412  C   ARG 0 509     -32.430  18.936  19.654  1.00 65.24           C  
ATOM   1413  O   ARG 0 509     -31.424  18.221  19.698  1.00 62.95           O  
ATOM   1414  CB  ARG 0 509     -34.484  17.486  19.634  1.00 58.39           C  
ATOM   1415  CG  ARG 0 509     -35.777  17.162  18.914  1.00 56.36           C  
ATOM   1416  CD  ARG 0 509     -36.767  16.349  19.715  1.00 57.11           C  
ATOM   1417  NE  ARG 0 509     -38.050  16.349  19.022  1.00 59.83           N  
ATOM   1418  CZ  ARG 0 509     -39.200  15.942  19.544  1.00 60.71           C  
ATOM   1419  NH1 ARG 0 509     -39.231  15.482  20.778  1.00 60.28           N  
ATOM   1420  NH2 ARG 0 509     -40.324  16.005  18.828  1.00 59.18           N  
ATOM   1421  N   VAL 0 510     -32.519  20.112  20.272  1.00 61.87           N  
ATOM   1422  CA  VAL 0 510     -31.408  20.759  20.962  1.00 66.45           C  
ATOM   1423  C   VAL 0 510     -31.856  21.113  22.374  1.00 65.08           C  
ATOM   1424  O   VAL 0 510     -32.919  21.717  22.559  1.00 60.80           O  
ATOM   1425  CB  VAL 0 510     -30.939  22.035  20.229  1.00 59.17           C  
ATOM   1426  CG1 VAL 0 510     -29.819  22.687  20.986  1.00 58.47           C  
ATOM   1427  CG2 VAL 0 510     -30.519  21.725  18.810  1.00 60.38           C  
ATOM   1428  N   VAL 0 511     -31.046  20.752  23.365  1.00 68.48           N  
ATOM   1429  CA  VAL 0 511     -31.215  21.219  24.736  1.00 66.60           C  
ATOM   1430  C   VAL 0 511     -29.945  21.958  25.131  1.00 69.12           C  
ATOM   1431  O   VAL 0 511     -28.844  21.421  24.981  1.00 73.44           O  
ATOM   1432  CB  VAL 0 511     -31.487  20.065  25.717  1.00 68.19           C  
ATOM   1433  CG1 VAL 0 511     -31.529  20.598  27.150  1.00 64.46           C  
ATOM   1434  CG2 VAL 0 511     -32.769  19.335  25.363  1.00 65.52           C  
ATOM   1435  N   VAL 0 512     -30.099  23.182  25.629  1.00 67.22           N  
ATOM   1436  CA  VAL 0 512     -29.000  23.972  26.174  1.00 69.40           C  
ATOM   1437  C   VAL 0 512     -29.192  24.116  27.684  1.00 73.80           C  
ATOM   1438  O   VAL 0 512     -30.256  24.548  28.143  1.00 69.02           O  
ATOM   1439  CB  VAL 0 512     -28.922  25.349  25.498  1.00 67.69           C  
ATOM   1440  CG1 VAL 0 512     -27.879  26.208  26.189  1.00 68.46           C  
ATOM   1441  CG2 VAL 0 512     -28.614  25.186  24.007  1.00 66.50           C  
ATOM   1442  N   LEU 0 513     -28.163  23.764  28.454  1.00 71.32           N  
ATOM   1443  CA  LEU 0 513     -28.190  23.854  29.911  1.00 70.18           C  
ATOM   1444  C   LEU 0 513     -27.325  25.025  30.353  1.00 76.76           C  
ATOM   1445  O   LEU 0 513     -26.113  25.017  30.127  1.00 75.91           O  
ATOM   1446  CB  LEU 0 513     -27.684  22.565  30.550  1.00 71.17           C  
ATOM   1447  CG  LEU 0 513     -28.471  21.284  30.302  1.00 69.66           C  
ATOM   1448  CD1 LEU 0 513     -27.837  20.121  31.042  1.00 71.59           C  
ATOM   1449  CD2 LEU 0 513     -29.922  21.470  30.715  1.00 70.18           C  
ATOM   1450  N   SER 0 514     -27.940  26.028  30.974  1.00 74.60           N  
ATOM   1451  CA  SER 0 514     -27.206  27.144  31.558  1.00 77.38           C  
ATOM   1452  C   SER 0 514     -27.114  26.953  33.066  1.00 86.54           C  
ATOM   1453  O   SER 0 514     -28.115  26.637  33.725  1.00 84.29           O  
ATOM   1454  CB  SER 0 514     -27.863  28.484  31.235  1.00 77.87           C  
ATOM   1455  OG  SER 0 514     -27.732  28.788  29.856  1.00 81.08           O  
ATOM   1456  N   PHE 0 515     -25.911  27.129  33.602  1.00 86.77           N  
ATOM   1457  CA  PHE 0 515     -25.648  27.009  35.028  1.00 90.05           C  
ATOM   1458  C   PHE 0 515     -25.282  28.379  35.579  1.00 90.52           C  
ATOM   1459  O   PHE 0 515     -24.381  29.038  35.050  1.00 93.81           O  
ATOM   1460  CB  PHE 0 515     -24.514  26.022  35.284  1.00 88.12           C  
ATOM   1461  CG  PHE 0 515     -24.717  24.675  34.661  1.00 85.86           C  
ATOM   1462  CD1 PHE 0 515     -25.569  23.746  35.244  1.00 91.23           C  
ATOM   1463  CD2 PHE 0 515     -24.022  24.315  33.517  1.00 83.37           C  
ATOM   1464  CE1 PHE 0 515     -25.746  22.482  34.680  1.00 89.82           C  
ATOM   1465  CE2 PHE 0 515     -24.189  23.054  32.949  1.00 83.91           C  
ATOM   1466  CZ  PHE 0 515     -25.051  22.135  33.533  1.00 85.36           C  
ATOM   1467  N   GLU 0 516     -25.975  28.814  36.633  1.00 92.92           N  
ATOM   1468  CA  GLU 0 516     -25.724  30.131  37.203  1.00100.73           C  
ATOM   1469  C   GLU 0 516     -25.422  30.025  38.695  1.00105.92           C  
ATOM   1470  O   GLU 0 516     -25.914  29.127  39.392  1.00 99.32           O  
ATOM   1471  CB  GLU 0 516     -26.908  31.103  36.959  1.00 98.36           C  
ATOM   1472  CG  GLU 0 516     -28.150  30.884  37.822  1.00 99.04           C  
ATOM   1473  CD  GLU 0 516     -29.173  32.010  37.668  1.00 99.24           C  
ATOM   1474  OE1 GLU 0 516     -28.974  32.885  36.798  1.00100.47           O  
ATOM   1475  OE2 GLU 0 516     -30.173  32.030  38.420  1.00 99.69           O  
ATOM   1476  N   LEU 0 517     -24.583  30.955  39.165  1.00110.80           N  
ATOM   1477  CA  LEU 0 517     -24.205  31.093  40.568  1.00109.33           C  
ATOM   1478  C   LEU 0 517     -24.565  32.495  41.045  1.00109.10           C  
ATOM   1479  O   LEU 0 517     -24.289  33.480  40.353  1.00112.76           O  
ATOM   1480  CB  LEU 0 517     -22.707  30.837  40.769  1.00106.69           C  
ATOM   1481  CG  LEU 0 517     -22.174  29.410  40.651  1.00103.04           C  
ATOM   1482  CD1 LEU 0 517     -20.657  29.439  40.736  1.00102.05           C  
ATOM   1483  CD2 LEU 0 517     -22.767  28.503  41.733  1.00103.41           C  
ATOM   1484  N   LEU 0 518     -25.179  32.585  42.218  1.00111.34           N  
ATOM   1485  CA  LEU 0 518     -25.621  33.865  42.767  1.00120.35           C  
ATOM   1486  C   LEU 0 518     -25.278  33.881  44.254  1.00124.00           C  
ATOM   1487  O   LEU 0 518     -24.437  33.111  44.732  1.00121.30           O  
ATOM   1488  CB  LEU 0 518     -27.123  34.087  42.512  1.00117.39           C  
ATOM   1489  CG  LEU 0 518     -27.637  34.088  41.072  1.00109.94           C  
ATOM   1490  CD1 LEU 0 518     -29.153  34.022  41.066  1.00104.33           C  
ATOM   1491  CD2 LEU 0 518     -27.143  35.313  40.323  1.00106.70           C  
ATOM   1492  N   HIS 0 519     -25.943  34.762  45.000  1.00126.44           N  
ATOM   1493  CA  HIS 0 519     -25.764  34.853  46.442  1.00126.60           C  
ATOM   1494  C   HIS 0 519     -26.719  33.952  47.218  1.00126.75           C  
ATOM   1495  O   HIS 0 519     -26.488  33.717  48.409  1.00130.16           O  
ATOM   1496  CB  HIS 0 519     -25.933  36.309  46.901  1.00125.58           C  
ATOM   1497  CG  HIS 0 519     -25.002  37.269  46.221  1.00132.88           C  
ATOM   1498  ND1 HIS 0 519     -23.836  36.867  45.604  1.00134.27           N  
ATOM   1499  CD2 HIS 0 519     -25.069  38.613  46.058  1.00132.30           C  
ATOM   1500  CE1 HIS 0 519     -23.223  37.920  45.092  1.00128.66           C  
ATOM   1501  NE2 HIS 0 519     -23.951  38.992  45.353  1.00131.25           N  
ATOM   1502  N   ALA 0 520     -27.772  33.440  46.575  1.00124.32           N  
ATOM   1503  CA  ALA 0 520     -28.749  32.565  47.210  1.00122.65           C  
ATOM   1504  C   ALA 0 520     -28.248  31.119  47.240  1.00121.15           C  
ATOM   1505  O   ALA 0 520     -27.354  30.746  46.473  1.00115.33           O  
ATOM   1506  CB  ALA 0 520     -30.082  32.656  46.468  1.00118.35           C  
ATOM   1507  N   PRO 0 521     -28.804  30.283  48.129  1.00125.35           N  
ATOM   1508  CA  PRO 0 521     -28.314  28.900  48.251  1.00122.73           C  
ATOM   1509  C   PRO 0 521     -28.448  28.104  46.958  1.00115.53           C  
ATOM   1510  O   PRO 0 521     -29.351  28.325  46.146  1.00112.73           O  
ATOM   1511  CB  PRO 0 521     -29.189  28.305  49.366  1.00120.33           C  
ATOM   1512  CG  PRO 0 521     -30.355  29.243  49.510  1.00119.22           C  
ATOM   1513  CD  PRO 0 521     -29.805  30.593  49.166  1.00123.76           C  
ATOM   1514  N   ALA 0 522     -27.533  27.150  46.791  1.00110.06           N  
ATOM   1515  CA  ALA 0 522     -27.404  26.365  45.565  1.00107.81           C  
ATOM   1516  C   ALA 0 522     -28.387  25.201  45.606  1.00106.60           C  
ATOM   1517  O   ALA 0 522     -28.126  24.170  46.229  1.00106.91           O  
ATOM   1518  CB  ALA 0 522     -25.969  25.877  45.400  1.00101.79           C  
ATOM   1519  N   THR 0 523     -29.509  25.352  44.903  1.00106.87           N  
ATOM   1520  CA  THR 0 523     -30.629  24.422  44.980  1.00104.70           C  
ATOM   1521  C   THR 0 523     -30.553  23.282  43.966  1.00102.63           C  
ATOM   1522  O   THR 0 523     -31.479  22.463  43.914  1.00 98.50           O  
ATOM   1523  CB  THR 0 523     -31.950  25.181  44.792  1.00105.42           C  
ATOM   1524  OG1 THR 0 523     -32.097  25.555  43.414  1.00108.43           O  
ATOM   1525  CG2 THR 0 523     -31.972  26.441  45.659  1.00102.00           C  
ATOM   1526  N   VAL 0 524     -29.496  23.211  43.156  1.00101.18           N  
ATOM   1527  CA  VAL 0 524     -29.306  22.126  42.195  1.00105.19           C  
ATOM   1528  C   VAL 0 524     -27.956  21.482  42.480  1.00107.63           C  
ATOM   1529  O   VAL 0 524     -26.920  22.153  42.402  1.00105.87           O  
ATOM   1530  CB  VAL 0 524     -29.373  22.617  40.737  1.00103.16           C  
ATOM   1531  CG1 VAL 0 524     -29.416  21.429  39.780  1.00 94.95           C  
ATOM   1532  CG2 VAL 0 524     -30.573  23.535  40.518  1.00 97.46           C  
ATOM   1533  N   CYS 0 525     -27.968  20.184  42.803  1.00107.76           N  
ATOM   1534  CA  CYS 0 525     -26.756  19.419  43.086  1.00108.02           C  
ATOM   1535  C   CYS 0 525     -26.880  18.041  42.436  1.00109.01           C  
ATOM   1536  O   CYS 0 525     -27.851  17.753  41.728  1.00108.91           O  
ATOM   1537  CB  CYS 0 525     -26.510  19.303  44.598  1.00108.48           C  
ATOM   1538  SG  CYS 0 525     -26.386  20.880  45.526  1.00120.06           S  
ATOM   1539  N   GLY 0 526     -25.892  17.179  42.683  1.00108.58           N  
ATOM   1540  CA  GLY 0 526     -25.867  15.855  42.077  1.00102.12           C  
ATOM   1541  C   GLY 0 526     -25.401  14.718  42.971  1.00103.10           C  
ATOM   1542  O   GLY 0 526     -25.316  13.565  42.534  1.00 96.35           O  
TER    1543      GLY 0 526                                                       
ATOM   1543  N   MET A   1     -45.398  32.088  42.765  1.00104.22           N  
ATOM   1544  CA  MET A   1     -45.473  33.298  43.610  1.00104.22           C  
ATOM   1545  CB  MET A   1     -45.320  34.568  42.754  1.00104.22           C  
ATOM   1546  CG  MET A   1     -45.173  35.836  43.598  1.00104.22           C  
ATOM   1547  SD  MET A   1     -44.990  37.369  42.641  1.00104.22           S  
ATOM   1548  CE  MET A   1     -44.625  38.391  44.096  1.00104.22           C  
ATOM   1549  C   MET A   1     -46.806  33.350  44.273  1.00104.22           C  
ATOM   1550  O   MET A   1     -47.023  32.734  45.317  1.00104.22           O  
ATOM   1551  N   ALA A   2     -47.746  34.095  43.664  1.00205.63           N  
ATOM   1552  CA  ALA A   2     -49.056  34.207  44.225  1.00205.63           C  
ATOM   1553  CB  ALA A   2     -49.978  35.153  43.441  1.00205.63           C  
ATOM   1554  C   ALA A   2     -49.672  32.854  44.173  1.00205.63           C  
ATOM   1555  O   ALA A   2     -49.453  32.093  43.232  1.00205.63           O  
ATOM   1556  N   GLN A   3     -50.455  32.505  45.209  1.00247.95           N  
ATOM   1557  CA  GLN A   3     -51.076  31.218  45.172  1.00247.95           C  
ATOM   1558  CB  GLN A   3     -51.191  30.538  46.544  1.00247.95           C  
ATOM   1559  CG  GLN A   3     -51.715  29.107  46.432  1.00247.95           C  
ATOM   1560  CD  GLN A   3     -50.592  28.293  45.808  1.00247.95           C  
ATOM   1561  OE1 GLN A   3     -49.453  28.752  45.731  1.00247.95           O  
ATOM   1562  NE2 GLN A   3     -50.903  27.051  45.351  1.00247.95           N  
ATOM   1563  C   GLN A   3     -52.459  31.446  44.686  1.00247.95           C  
ATOM   1564  O   GLN A   3     -53.258  32.077  45.375  1.00247.95           O  
ATOM   1565  N   VAL A   4     -52.796  30.900  43.504  1.00 80.60           N  
ATOM   1566  CA  VAL A   4     -54.066  31.266  42.952  1.00 80.60           C  
ATOM   1567  CB  VAL A   4     -53.962  31.832  41.559  1.00 80.60           C  
ATOM   1568  CG1 VAL A   4     -55.371  32.118  41.008  1.00 80.60           C  
ATOM   1569  CG2 VAL A   4     -53.063  33.080  41.612  1.00 80.60           C  
ATOM   1570  C   VAL A   4     -55.002  30.106  42.878  1.00 80.60           C  
ATOM   1571  O   VAL A   4     -54.649  29.015  42.436  1.00 80.60           O  
ATOM   1572  N   GLN A   5     -56.254  30.356  43.314  1.00 56.13           N  
ATOM   1573  CA  GLN A   5     -57.311  29.392  43.265  1.00 56.13           C  
ATOM   1574  CB  GLN A   5     -58.103  29.333  44.583  1.00 56.13           C  
ATOM   1575  CG  GLN A   5     -57.217  29.014  45.792  1.00 56.13           C  
ATOM   1576  CD  GLN A   5     -58.055  29.132  47.059  1.00 56.13           C  
ATOM   1577  OE1 GLN A   5     -59.271  29.308  47.007  1.00 56.13           O  
ATOM   1578  NE2 GLN A   5     -57.384  29.039  48.239  1.00 56.13           N  
ATOM   1579  C   GLN A   5     -58.263  29.880  42.212  1.00 56.13           C  
ATOM   1580  O   GLN A   5     -58.617  31.060  42.184  1.00 56.13           O  
ATOM   1581  N   LEU A   6     -58.694  28.991  41.295  1.00102.07           N  
ATOM   1582  CA  LEU A   6     -59.607  29.454  40.293  1.00102.07           C  
ATOM   1583  CB  LEU A   6     -59.089  29.349  38.850  1.00102.07           C  
ATOM   1584  CG  LEU A   6     -57.827  30.189  38.584  1.00102.07           C  
ATOM   1585  CD1 LEU A   6     -56.605  29.612  39.308  1.00102.07           C  
ATOM   1586  CD2 LEU A   6     -57.577  30.354  37.085  1.00102.07           C  
ATOM   1587  C   LEU A   6     -60.857  28.643  40.369  1.00102.07           C  
ATOM   1588  O   LEU A   6     -60.817  27.440  40.625  1.00102.07           O  
ATOM   1589  N   VAL A   7     -62.014  29.310  40.177  1.00 45.33           N  
ATOM   1590  CA  VAL A   7     -63.257  28.600  40.178  1.00 45.33           C  
ATOM   1591  CB  VAL A   7     -64.128  28.913  41.358  1.00 45.33           C  
ATOM   1592  CG1 VAL A   7     -65.495  28.240  41.150  1.00 45.33           C  
ATOM   1593  CG2 VAL A   7     -63.402  28.465  42.638  1.00 45.33           C  
ATOM   1594  C   VAL A   7     -64.029  28.999  38.962  1.00 45.33           C  
ATOM   1595  O   VAL A   7     -64.308  30.177  38.746  1.00 45.33           O  
ATOM   1596  N   GLU A   8     -64.390  28.001  38.131  1.00 78.85           N  
ATOM   1597  CA  GLU A   8     -65.161  28.237  36.946  1.00 78.85           C  
ATOM   1598  CB  GLU A   8     -64.918  27.193  35.837  1.00 78.85           C  
ATOM   1599  CG  GLU A   8     -63.495  27.185  35.273  1.00 78.85           C  
ATOM   1600  CD  GLU A   8     -62.620  26.334  36.183  1.00 78.85           C  
ATOM   1601  OE1 GLU A   8     -63.165  25.776  37.172  1.00 78.85           O  
ATOM   1602  OE2 GLU A   8     -61.398  26.229  35.895  1.00 78.85           O  
ATOM   1603  C   GLU A   8     -66.607  28.141  37.314  1.00 78.85           C  
ATOM   1604  O   GLU A   8     -66.974  27.451  38.264  1.00 78.85           O  
ATOM   1605  N   SER A   9     -67.473  28.864  36.572  1.00 41.02           N  
ATOM   1606  CA  SER A   9     -68.880  28.757  36.810  1.00 41.02           C  
ATOM   1607  CB  SER A   9     -69.404  29.703  37.905  1.00 41.02           C  
ATOM   1608  OG  SER A   9     -69.288  31.057  37.495  1.00 41.02           O  
ATOM   1609  C   SER A   9     -69.585  29.092  35.532  1.00 41.02           C  
ATOM   1610  O   SER A   9     -68.982  29.613  34.594  1.00 41.02           O  
ATOM   1611  N   GLY A  10     -70.894  28.769  35.455  1.00 26.01           N  
ATOM   1612  CA  GLY A  10     -71.671  29.143  34.305  1.00 26.01           C  
ATOM   1613  C   GLY A  10     -71.806  28.024  33.313  1.00 26.01           C  
ATOM   1614  O   GLY A  10     -72.393  28.221  32.250  1.00 26.01           O  
ATOM   1615  N   GLY A  11     -71.288  26.817  33.613  1.00 17.64           N  
ATOM   1616  CA  GLY A  11     -71.429  25.753  32.654  1.00 17.64           C  
ATOM   1617  C   GLY A  11     -72.845  25.259  32.702  1.00 17.64           C  
ATOM   1618  O   GLY A  11     -73.612  25.634  33.589  1.00 17.64           O  
ATOM   1619  N   GLY A  12     -73.239  24.398  31.733  1.00 23.02           N  
ATOM   1620  CA  GLY A  12     -74.584  23.891  31.758  1.00 23.02           C  
ATOM   1621  C   GLY A  12     -74.886  23.175  30.473  1.00 23.02           C  
ATOM   1622  O   GLY A  12     -73.997  22.905  29.667  1.00 23.02           O  
ATOM   1623  N   LEU A  13     -76.178  22.830  30.261  1.00110.89           N  
ATOM   1624  CA  LEU A  13     -76.565  22.158  29.052  1.00110.89           C  
ATOM   1625  CB  LEU A  13     -77.543  20.986  29.251  1.00110.89           C  
ATOM   1626  CG  LEU A  13     -77.652  20.029  28.037  1.00110.89           C  
ATOM   1627  CD1 LEU A  13     -78.644  18.896  28.314  1.00110.89           C  
ATOM   1628  CD2 LEU A  13     -77.951  20.742  26.710  1.00110.89           C  
ATOM   1629  C   LEU A  13     -77.263  23.181  28.217  1.00110.89           C  
ATOM   1630  O   LEU A  13     -78.172  23.864  28.687  1.00110.89           O  
ATOM   1631  N   VAL A  14     -76.835  23.319  26.947  1.00107.36           N  
ATOM   1632  CA  VAL A  14     -77.420  24.283  26.063  1.00107.36           C  
ATOM   1633  CB  VAL A  14     -76.498  25.444  25.787  1.00107.36           C  
ATOM   1634  CG1 VAL A  14     -75.205  24.924  25.140  1.00107.36           C  
ATOM   1635  CG2 VAL A  14     -77.239  26.487  24.936  1.00107.36           C  
ATOM   1636  C   VAL A  14     -77.731  23.586  24.775  1.00107.36           C  
ATOM   1637  O   VAL A  14     -77.233  22.496  24.501  1.00107.36           O  
ATOM   1638  N   GLN A  15     -78.624  24.186  23.965  1.00100.00           N  
ATOM   1639  CA  GLN A  15     -78.968  23.591  22.706  1.00100.00           C  
ATOM   1640  CB  GLN A  15     -80.426  23.811  22.265  1.00100.00           C  
ATOM   1641  CG  GLN A  15     -80.781  25.276  22.048  1.00100.00           C  
ATOM   1642  CD  GLN A  15     -80.790  25.912  23.425  1.00100.00           C  
ATOM   1643  OE1 GLN A  15     -81.352  25.364  24.371  1.00100.00           O  
ATOM   1644  NE2 GLN A  15     -80.124  27.091  23.552  1.00100.00           N  
ATOM   1645  C   GLN A  15     -78.071  24.149  21.652  1.00100.00           C  
ATOM   1646  O   GLN A  15     -77.505  25.230  21.795  1.00100.00           O  
ATOM   1647  N   SER A  16     -77.917  23.403  20.543  1.00 70.19           N  
ATOM   1648  CA  SER A  16     -77.051  23.846  19.493  1.00 70.19           C  
ATOM   1649  CB  SER A  16     -76.968  22.842  18.332  1.00 70.19           C  
ATOM   1650  OG  SER A  16     -76.415  21.619  18.795  1.00 70.19           O  
ATOM   1651  C   SER A  16     -77.575  25.144  18.962  1.00 70.19           C  
ATOM   1652  O   SER A  16     -78.785  25.341  18.861  1.00 70.19           O  
ATOM   1653  N   GLY A  17     -76.653  26.074  18.628  1.00 20.37           N  
ATOM   1654  CA  GLY A  17     -77.008  27.346  18.068  1.00 20.37           C  
ATOM   1655  C   GLY A  17     -77.200  28.343  19.167  1.00 20.37           C  
ATOM   1656  O   GLY A  17     -77.468  29.512  18.895  1.00 20.37           O  
ATOM   1657  N   GLY A  18     -77.062  27.919  20.439  1.00 20.69           N  
ATOM   1658  CA  GLY A  18     -77.290  28.814  21.542  1.00 20.69           C  
ATOM   1659  C   GLY A  18     -76.010  29.499  21.918  1.00 20.69           C  
ATOM   1660  O   GLY A  18     -75.000  29.398  21.224  1.00 20.69           O  
ATOM   1661  N   SER A  19     -76.039  30.247  23.042  1.00 81.74           N  
ATOM   1662  CA  SER A  19     -74.860  30.918  23.506  1.00 81.74           C  
ATOM   1663  CB  SER A  19     -74.869  32.442  23.268  1.00 81.74           C  
ATOM   1664  OG  SER A  19     -75.900  33.062  24.019  1.00 81.74           O  
ATOM   1665  C   SER A  19     -74.746  30.651  24.978  1.00 81.74           C  
ATOM   1666  O   SER A  19     -75.741  30.379  25.650  1.00 81.74           O  
ATOM   1667  N   LEU A  20     -73.505  30.680  25.511  1.00 64.76           N  
ATOM   1668  CA  LEU A  20     -73.299  30.392  26.903  1.00 64.76           C  
ATOM   1669  CB  LEU A  20     -72.966  28.904  27.118  1.00 64.76           C  
ATOM   1670  CG  LEU A  20     -72.881  28.463  28.588  1.00 64.76           C  
ATOM   1671  CD1 LEU A  20     -74.263  28.540  29.256  1.00 64.76           C  
ATOM   1672  CD2 LEU A  20     -72.234  27.073  28.723  1.00 64.76           C  
ATOM   1673  C   LEU A  20     -72.104  31.186  27.341  1.00 64.76           C  
ATOM   1674  O   LEU A  20     -71.123  31.281  26.605  1.00 64.76           O  
ATOM   1675  N   ARG A  21     -72.145  31.780  28.553  1.00 79.87           N  
ATOM   1676  CA  ARG A  21     -71.021  32.572  28.970  1.00 79.87           C  
ATOM   1677  CB  ARG A  21     -71.383  34.046  29.201  1.00 79.87           C  
ATOM   1678  CG  ARG A  21     -70.192  34.949  29.517  1.00 79.87           C  
ATOM   1679  CD  ARG A  21     -70.557  36.428  29.372  1.00 79.87           C  
ATOM   1680  NE  ARG A  21     -69.444  37.256  29.909  1.00 79.87           N  
ATOM   1681  CZ  ARG A  21     -69.736  38.281  30.762  1.00 79.87           C  
ATOM   1682  NH1 ARG A  21     -71.026  38.473  31.162  1.00 79.87           N  
ATOM   1683  NH2 ARG A  21     -68.745  39.099  31.222  1.00 79.87           N  
ATOM   1684  C   ARG A  21     -70.463  32.016  30.244  1.00 79.87           C  
ATOM   1685  O   ARG A  21     -71.147  31.943  31.263  1.00 79.87           O  
ATOM   1686  N   LEU A  22     -69.184  31.590  30.200  1.00 64.38           N  
ATOM   1687  CA  LEU A  22     -68.533  31.070  31.367  1.00 64.38           C  
ATOM   1688  CB  LEU A  22     -67.556  29.915  31.083  1.00 64.38           C  
ATOM   1689  CG  LEU A  22     -68.248  28.624  30.598  1.00 64.38           C  
ATOM   1690  CD1 LEU A  22     -67.236  27.480  30.397  1.00 64.38           C  
ATOM   1691  CD2 LEU A  22     -69.408  28.229  31.527  1.00 64.38           C  
ATOM   1692  C   LEU A  22     -67.772  32.156  32.059  1.00 64.38           C  
ATOM   1693  O   LEU A  22     -67.402  33.165  31.457  1.00 64.38           O  
ATOM   1694  N   SER A  23     -67.542  31.960  33.376  1.00 41.80           N  
ATOM   1695  CA  SER A  23     -66.793  32.901  34.151  1.00 41.80           C  
ATOM   1696  CB  SER A  23     -67.650  33.776  35.088  1.00 41.80           C  
ATOM   1697  OG  SER A  23     -68.472  34.650  34.324  1.00 41.80           O  
ATOM   1698  C   SER A  23     -65.829  32.135  34.996  1.00 41.80           C  
ATOM   1699  O   SER A  23     -66.053  30.975  35.342  1.00 41.80           O  
ATOM   1700  N   CYS A  24     -64.689  32.781  35.304  1.00 58.40           N  
ATOM   1701  CA  CYS A  24     -63.681  32.199  36.143  1.00 58.40           C  
ATOM   1702  CB  CYS A  24     -62.451  31.735  35.338  1.00 58.40           C  
ATOM   1703  SG  CYS A  24     -61.009  31.292  36.352  1.00 58.40           S  
ATOM   1704  C   CYS A  24     -63.226  33.270  37.086  1.00 58.40           C  
ATOM   1705  O   CYS A  24     -62.757  34.325  36.659  1.00 58.40           O  
ATOM   1706  N   VAL A  25     -63.347  33.037  38.408  1.00104.85           N  
ATOM   1707  CA  VAL A  25     -62.890  34.056  39.305  1.00104.85           C  
ATOM   1708  CB  VAL A  25     -63.885  34.511  40.335  1.00104.85           C  
ATOM   1709  CG1 VAL A  25     -65.031  35.229  39.602  1.00104.85           C  
ATOM   1710  CG2 VAL A  25     -64.333  33.306  41.170  1.00104.85           C  
ATOM   1711  C   VAL A  25     -61.650  33.554  39.963  1.00104.85           C  
ATOM   1712  O   VAL A  25     -61.493  32.355  40.187  1.00104.85           O  
ATOM   1713  N   ALA A  26     -60.707  34.477  40.243  1.00 46.25           N  
ATOM   1714  CA  ALA A  26     -59.449  34.092  40.815  1.00 46.25           C  
ATOM   1715  CB  ALA A  26     -58.240  34.500  39.953  1.00 46.25           C  
ATOM   1716  C   ALA A  26     -59.289  34.754  42.147  1.00 46.25           C  
ATOM   1717  O   ALA A  26     -59.764  35.868  42.368  1.00 46.25           O  
ATOM   1718  N   SER A  27     -58.626  34.044  43.083  1.00 81.47           N  
ATOM   1719  CA  SER A  27     -58.365  34.571  44.391  1.00 81.47           C  
ATOM   1720  CB  SER A  27     -58.160  33.453  45.429  1.00 81.47           C  
ATOM   1721  OG  SER A  27     -57.905  34.003  46.712  1.00 81.47           O  
ATOM   1722  C   SER A  27     -57.094  35.368  44.298  1.00 81.47           C  
ATOM   1723  O   SER A  27     -56.357  35.253  43.322  1.00 81.47           O  
ATOM   1724  N   GLY A  28     -56.820  36.232  45.301  1.00 51.93           N  
ATOM   1725  CA  GLY A  28     -55.567  36.939  45.336  1.00 51.93           C  
ATOM   1726  C   GLY A  28     -55.677  38.327  44.773  1.00 51.93           C  
ATOM   1727  O   GLY A  28     -56.665  38.714  44.156  1.00 51.93           O  
ATOM   1728  N   ARG A  29     -54.651  39.135  45.110  1.00106.03           N  
ATOM   1729  CA  ARG A  29     -54.357  40.493  44.729  1.00106.03           C  
ATOM   1730  CB  ARG A  29     -53.466  41.141  45.791  1.00106.03           C  
ATOM   1731  CG  ARG A  29     -54.165  41.085  47.146  1.00106.03           C  
ATOM   1732  CD  ARG A  29     -53.233  41.168  48.347  1.00106.03           C  
ATOM   1733  NE  ARG A  29     -54.104  41.070  49.550  1.00106.03           N  
ATOM   1734  CZ  ARG A  29     -54.544  42.213  50.145  1.00106.03           C  
ATOM   1735  NH1 ARG A  29     -54.121  43.424  49.677  1.00106.03           N  
ATOM   1736  NH2 ARG A  29     -55.409  42.143  51.200  1.00106.03           N  
ATOM   1737  C   ARG A  29     -53.668  40.590  43.391  1.00106.03           C  
ATOM   1738  O   ARG A  29     -53.652  41.650  42.773  1.00106.03           O  
ATOM   1739  N   GLY A  30     -53.004  39.490  42.995  1.00 88.31           N  
ATOM   1740  CA  GLY A  30     -52.122  39.218  41.883  1.00 88.31           C  
ATOM   1741  C   GLY A  30     -52.734  39.203  40.504  1.00 88.31           C  
ATOM   1742  O   GLY A  30     -51.994  39.121  39.530  1.00 88.31           O  
ATOM   1743  N   PHE A  31     -54.069  39.227  40.354  1.00116.66           N  
ATOM   1744  CA  PHE A  31     -54.742  38.925  39.110  1.00116.66           C  
ATOM   1745  CB  PHE A  31     -56.248  39.241  39.179  1.00116.66           C  
ATOM   1746  CG  PHE A  31     -56.921  38.714  37.956  1.00116.66           C  
ATOM   1747  CD1 PHE A  31     -57.188  37.368  37.836  1.00116.66           C  
ATOM   1748  CD2 PHE A  31     -57.307  39.559  36.944  1.00116.66           C  
ATOM   1749  CE1 PHE A  31     -57.814  36.869  36.718  1.00116.66           C  
ATOM   1750  CE2 PHE A  31     -57.932  39.069  35.821  1.00116.66           C  
ATOM   1751  CZ  PHE A  31     -58.187  37.724  35.707  1.00116.66           C  
ATOM   1752  C   PHE A  31     -54.160  39.673  37.934  1.00116.66           C  
ATOM   1753  O   PHE A  31     -54.080  39.122  36.837  1.00116.66           O  
ATOM   1754  N   ASP A  32     -53.751  40.940  38.105  1.00 70.48           N  
ATOM   1755  CA  ASP A  32     -53.199  41.735  37.038  1.00 70.48           C  
ATOM   1756  CB  ASP A  32     -52.882  43.169  37.498  1.00 70.48           C  
ATOM   1757  CG  ASP A  32     -51.887  43.137  38.654  1.00 70.48           C  
ATOM   1758  OD1 ASP A  32     -51.654  42.040  39.230  1.00 70.48           O  
ATOM   1759  OD2 ASP A  32     -51.356  44.230  38.990  1.00 70.48           O  
ATOM   1760  C   ASP A  32     -51.939  41.110  36.496  1.00 70.48           C  
ATOM   1761  O   ASP A  32     -51.532  41.386  35.370  1.00 70.48           O  
ATOM   1762  N   ARG A  33     -51.259  40.296  37.315  1.00165.03           N  
ATOM   1763  CA  ARG A  33     -50.018  39.618  37.042  1.00165.03           C  
ATOM   1764  CB  ARG A  33     -49.408  39.007  38.316  1.00165.03           C  
ATOM   1765  CG  ARG A  33     -49.158  40.040  39.419  1.00165.03           C  
ATOM   1766  CD  ARG A  33     -47.810  40.755  39.304  1.00165.03           C  
ATOM   1767  NE  ARG A  33     -46.744  39.771  39.653  1.00165.03           N  
ATOM   1768  CZ  ARG A  33     -45.432  40.067  39.421  1.00165.03           C  
ATOM   1769  NH1 ARG A  33     -45.095  41.257  38.844  1.00165.03           N  
ATOM   1770  NH2 ARG A  33     -44.458  39.171  39.766  1.00165.03           N  
ATOM   1771  C   ARG A  33     -50.156  38.496  36.044  1.00165.03           C  
ATOM   1772  O   ARG A  33     -49.155  38.081  35.459  1.00165.03           O  
ATOM   1773  N   TYR A  34     -51.366  37.930  35.842  1.00105.01           N  
ATOM   1774  CA  TYR A  34     -51.417  36.696  35.098  1.00105.01           C  
ATOM   1775  CB  TYR A  34     -52.155  35.576  35.865  1.00105.01           C  
ATOM   1776  CG  TYR A  34     -51.476  35.242  37.153  1.00105.01           C  
ATOM   1777  CD1 TYR A  34     -50.447  34.332  37.187  1.00105.01           C  
ATOM   1778  CD2 TYR A  34     -51.883  35.825  38.331  1.00105.01           C  
ATOM   1779  CE1 TYR A  34     -49.831  34.017  38.375  1.00105.01           C  
ATOM   1780  CE2 TYR A  34     -51.271  35.515  39.523  1.00105.01           C  
ATOM   1781  CZ  TYR A  34     -50.241  34.608  39.545  1.00105.01           C  
ATOM   1782  OH  TYR A  34     -49.608  34.284  40.764  1.00105.01           O  
ATOM   1783  C   TYR A  34     -52.187  36.789  33.809  1.00105.01           C  
ATOM   1784  O   TYR A  34     -53.248  37.406  33.723  1.00105.01           O  
ATOM   1785  N   PRO A  35     -51.644  36.205  32.769  1.00202.86           N  
ATOM   1786  CA  PRO A  35     -52.509  35.971  31.656  1.00202.86           C  
ATOM   1787  CD  PRO A  35     -50.368  36.711  32.284  1.00202.86           C  
ATOM   1788  CB  PRO A  35     -51.658  35.864  30.409  1.00202.86           C  
ATOM   1789  CG  PRO A  35     -50.535  36.842  30.751  1.00202.86           C  
ATOM   1790  C   PRO A  35     -53.428  34.832  31.963  1.00202.86           C  
ATOM   1791  O   PRO A  35     -53.066  33.944  32.739  1.00202.86           O  
ATOM   1792  N   MET A  36     -54.635  34.847  31.373  1.00 71.31           N  
ATOM   1793  CA  MET A  36     -55.606  33.856  31.712  1.00 71.31           C  
ATOM   1794  CB  MET A  36     -56.903  34.463  32.264  1.00 71.31           C  
ATOM   1795  CG  MET A  36     -56.716  35.172  33.604  1.00 71.31           C  
ATOM   1796  SD  MET A  36     -56.256  34.074  34.978  1.00 71.31           S  
ATOM   1797  CE  MET A  36     -57.839  33.186  34.995  1.00 71.31           C  
ATOM   1798  C   MET A  36     -55.972  33.088  30.486  1.00 71.31           C  
ATOM   1799  O   MET A  36     -55.967  33.621  29.377  1.00 71.31           O  
ATOM   1800  N   GLY A  37     -56.323  31.800  30.673  1.00 56.48           N  
ATOM   1801  CA  GLY A  37     -56.644  31.009  29.528  1.00 56.48           C  
ATOM   1802  C   GLY A  37     -57.750  30.054  29.835  1.00 56.48           C  
ATOM   1803  O   GLY A  37     -58.077  29.774  30.990  1.00 56.48           O  
ATOM   1804  N   TRP A  38     -58.359  29.548  28.745  1.00 85.94           N  
ATOM   1805  CA  TRP A  38     -59.390  28.558  28.814  1.00 85.94           C  
ATOM   1806  CB  TRP A  38     -60.759  29.029  28.299  1.00 85.94           C  
ATOM   1807  CG  TRP A  38     -61.486  29.965  29.228  1.00 85.94           C  
ATOM   1808  CD2 TRP A  38     -62.359  29.512  30.274  1.00 85.94           C  
ATOM   1809  CD1 TRP A  38     -61.491  31.328  29.279  1.00 85.94           C  
ATOM   1810  NE1 TRP A  38     -62.318  31.753  30.292  1.00 85.94           N  
ATOM   1811  CE2 TRP A  38     -62.858  30.645  30.912  1.00 85.94           C  
ATOM   1812  CE3 TRP A  38     -62.728  28.254  30.659  1.00 85.94           C  
ATOM   1813  CZ2 TRP A  38     -63.738  30.538  31.948  1.00 85.94           C  
ATOM   1814  CZ3 TRP A  38     -63.598  28.151  31.723  1.00 85.94           C  
ATOM   1815  CH2 TRP A  38     -64.093  29.273  32.355  1.00 85.94           C  
ATOM   1816  C   TRP A  38     -58.963  27.415  27.955  1.00 85.94           C  
ATOM   1817  O   TRP A  38     -58.432  27.603  26.861  1.00 85.94           O  
ATOM   1818  N   PHE A  39     -59.172  26.186  28.456  1.00170.81           N  
ATOM   1819  CA  PHE A  39     -58.851  24.983  27.742  1.00170.81           C  
ATOM   1820  CB  PHE A  39     -57.653  24.227  28.336  1.00170.81           C  
ATOM   1821  CG  PHE A  39     -56.420  24.985  27.996  1.00170.81           C  
ATOM   1822  CD1 PHE A  39     -56.007  26.043  28.777  1.00170.81           C  
ATOM   1823  CD2 PHE A  39     -55.699  24.629  26.883  1.00170.81           C  
ATOM   1824  CE1 PHE A  39     -54.871  26.735  28.446  1.00170.81           C  
ATOM   1825  CE2 PHE A  39     -54.563  25.316  26.548  1.00170.81           C  
ATOM   1826  CZ  PHE A  39     -54.159  26.367  27.332  1.00170.81           C  
ATOM   1827  C   PHE A  39     -60.041  24.083  27.875  1.00170.81           C  
ATOM   1828  O   PHE A  39     -60.924  24.338  28.692  1.00170.81           O  
ATOM   1829  N   ARG A  40     -60.129  23.015  27.050  1.00139.00           N  
ATOM   1830  CA  ARG A  40     -61.269  22.140  27.188  1.00139.00           C  
ATOM   1831  CB  ARG A  40     -62.419  22.445  26.211  1.00139.00           C  
ATOM   1832  CG  ARG A  40     -62.031  22.275  24.740  1.00139.00           C  
ATOM   1833  CD  ARG A  40     -63.221  22.269  23.775  1.00139.00           C  
ATOM   1834  NE  ARG A  40     -63.539  23.672  23.392  1.00139.00           N  
ATOM   1835  CZ  ARG A  40     -64.172  23.924  22.209  1.00139.00           C  
ATOM   1836  NH1 ARG A  40     -64.460  22.901  21.353  1.00139.00           N  
ATOM   1837  NH2 ARG A  40     -64.535  25.201  21.890  1.00139.00           N  
ATOM   1838  C   ARG A  40     -60.849  20.728  26.900  1.00139.00           C  
ATOM   1839  O   ARG A  40     -59.847  20.483  26.231  1.00139.00           O  
ATOM   1840  N   GLN A  41     -61.608  19.742  27.419  1.00 53.50           N  
ATOM   1841  CA  GLN A  41     -61.263  18.376  27.138  1.00 53.50           C  
ATOM   1842  CB  GLN A  41     -60.463  17.708  28.268  1.00 53.50           C  
ATOM   1843  CG  GLN A  41     -60.092  16.252  27.983  1.00 53.50           C  
ATOM   1844  CD  GLN A  41     -59.271  15.738  29.161  1.00 53.50           C  
ATOM   1845  OE1 GLN A  41     -58.722  16.516  29.939  1.00 53.50           O  
ATOM   1846  NE2 GLN A  41     -59.178  14.387  29.295  1.00 53.50           N  
ATOM   1847  C   GLN A  41     -62.514  17.582  26.914  1.00 53.50           C  
ATOM   1848  O   GLN A  41     -63.354  17.466  27.804  1.00 53.50           O  
ATOM   1849  N   ALA A  42     -62.659  17.019  25.695  1.00 43.30           N  
ATOM   1850  CA  ALA A  42     -63.797  16.219  25.324  1.00 43.30           C  
ATOM   1851  CB  ALA A  42     -64.110  16.292  23.820  1.00 43.30           C  
ATOM   1852  C   ALA A  42     -63.517  14.778  25.636  1.00 43.30           C  
ATOM   1853  O   ALA A  42     -62.363  14.369  25.742  1.00 43.30           O  
ATOM   1854  N   PRO A  43     -64.552  13.985  25.792  1.00158.55           N  
ATOM   1855  CA  PRO A  43     -64.384  12.587  26.084  1.00158.55           C  
ATOM   1856  CD  PRO A  43     -65.863  14.268  25.222  1.00158.55           C  
ATOM   1857  CB  PRO A  43     -65.796  12.003  26.072  1.00158.55           C  
ATOM   1858  CG  PRO A  43     -66.524  12.889  25.043  1.00158.55           C  
ATOM   1859  C   PRO A  43     -63.531  11.908  25.049  1.00158.55           C  
ATOM   1860  O   PRO A  43     -63.791  12.064  23.855  1.00158.55           O  
ATOM   1861  N   GLY A  44     -62.516  11.138  25.487  1.00 24.43           N  
ATOM   1862  CA  GLY A  44     -61.714  10.340  24.601  1.00 24.43           C  
ATOM   1863  C   GLY A  44     -60.698  11.184  23.905  1.00 24.43           C  
ATOM   1864  O   GLY A  44     -59.992  10.706  23.019  1.00 24.43           O  
ATOM   1865  N   LYS A  45     -60.589  12.471  24.273  1.00 84.54           N  
ATOM   1866  CA  LYS A  45     -59.618  13.286  23.607  1.00 84.54           C  
ATOM   1867  CB  LYS A  45     -60.221  14.306  22.626  1.00 84.54           C  
ATOM   1868  CG  LYS A  45     -60.576  13.706  21.263  1.00 84.54           C  
ATOM   1869  CD  LYS A  45     -61.744  12.721  21.278  1.00 84.54           C  
ATOM   1870  CE  LYS A  45     -61.952  12.002  19.943  1.00 84.54           C  
ATOM   1871  NZ  LYS A  45     -63.156  11.143  20.011  1.00 84.54           N  
ATOM   1872  C   LYS A  45     -58.815  14.023  24.627  1.00 84.54           C  
ATOM   1873  O   LYS A  45     -59.216  14.173  25.780  1.00 84.54           O  
ATOM   1874  N   GLU A  46     -57.618  14.482  24.216  1.00 44.66           N  
ATOM   1875  CA  GLU A  46     -56.759  15.188  25.116  1.00 44.66           C  
ATOM   1876  CB  GLU A  46     -55.267  15.105  24.757  1.00 44.66           C  
ATOM   1877  CG  GLU A  46     -54.882  15.677  23.397  1.00 44.66           C  
ATOM   1878  CD  GLU A  46     -53.373  15.487  23.260  1.00 44.66           C  
ATOM   1879  OE1 GLU A  46     -52.611  16.216  23.949  1.00 44.66           O  
ATOM   1880  OE2 GLU A  46     -52.967  14.603  22.459  1.00 44.66           O  
ATOM   1881  C   GLU A  46     -57.191  16.617  25.177  1.00 44.66           C  
ATOM   1882  O   GLU A  46     -57.937  17.105  24.328  1.00 44.66           O  
ATOM   1883  N   ARG A  47     -56.735  17.323  26.226  1.00119.30           N  
ATOM   1884  CA  ARG A  47     -57.144  18.678  26.434  1.00119.30           C  
ATOM   1885  CB  ARG A  47     -56.782  19.185  27.837  1.00119.30           C  
ATOM   1886  CG  ARG A  47     -57.305  20.585  28.147  1.00119.30           C  
ATOM   1887  CD  ARG A  47     -57.228  20.914  29.635  1.00119.30           C  
ATOM   1888  NE  ARG A  47     -55.807  20.766  30.060  1.00119.30           N  
ATOM   1889  CZ  ARG A  47     -55.516  20.599  31.381  1.00119.30           C  
ATOM   1890  NH1 ARG A  47     -56.528  20.562  32.297  1.00119.30           N  
ATOM   1891  NH2 ARG A  47     -54.218  20.469  31.784  1.00119.30           N  
ATOM   1892  C   ARG A  47     -56.504  19.562  25.403  1.00119.30           C  
ATOM   1893  O   ARG A  47     -55.355  19.351  25.017  1.00119.30           O  
ATOM   1894  N   GLU A  48     -57.260  20.577  24.922  1.00 60.73           N  
ATOM   1895  CA  GLU A  48     -56.785  21.468  23.902  1.00 60.73           C  
ATOM   1896  CB  GLU A  48     -57.503  21.284  22.551  1.00 60.73           C  
ATOM   1897  CG  GLU A  48     -59.011  21.518  22.637  1.00 60.73           C  
ATOM   1898  CD  GLU A  48     -59.581  21.413  21.234  1.00 60.73           C  
ATOM   1899  OE1 GLU A  48     -58.947  21.985  20.308  1.00 60.73           O  
ATOM   1900  OE2 GLU A  48     -60.650  20.767  21.070  1.00 60.73           O  
ATOM   1901  C   GLU A  48     -57.038  22.883  24.336  1.00 60.73           C  
ATOM   1902  O   GLU A  48     -57.874  23.144  25.200  1.00 60.73           O  
ATOM   1903  N   PHE A  49     -56.287  23.825  23.726  1.00117.21           N  
ATOM   1904  CA  PHE A  49     -56.347  25.237  23.997  1.00117.21           C  
ATOM   1905  CB  PHE A  49     -55.106  25.932  23.416  1.00117.21           C  
ATOM   1906  CG  PHE A  49     -55.141  27.389  23.684  1.00117.21           C  
ATOM   1907  CD1 PHE A  49     -54.680  27.879  24.876  1.00117.21           C  
ATOM   1908  CD2 PHE A  49     -55.624  28.276  22.762  1.00117.21           C  
ATOM   1909  CE1 PHE A  49     -54.686  29.221  25.169  1.00117.21           C  
ATOM   1910  CE2 PHE A  49     -55.635  29.618  23.040  1.00117.21           C  
ATOM   1911  CZ  PHE A  49     -55.168  30.097  24.235  1.00117.21           C  
ATOM   1912  C   PHE A  49     -57.568  25.821  23.335  1.00117.21           C  
ATOM   1913  O   PHE A  49     -57.885  25.451  22.209  1.00117.21           O  
ATOM   1914  N   VAL A  50     -58.388  26.580  24.107  1.00110.73           N  
ATOM   1915  CA  VAL A  50     -59.520  27.346  23.634  1.00110.73           C  
ATOM   1916  CB  VAL A  50     -60.621  27.375  24.655  1.00110.73           C  
ATOM   1917  CG1 VAL A  50     -61.783  28.233  24.120  1.00110.73           C  
ATOM   1918  CG2 VAL A  50     -61.006  25.924  24.988  1.00110.73           C  
ATOM   1919  C   VAL A  50     -59.205  28.779  23.323  1.00110.73           C  
ATOM   1920  O   VAL A  50     -59.418  29.262  22.212  1.00110.73           O  
ATOM   1921  N   GLY A  51     -58.654  29.497  24.328  1.00 57.23           N  
ATOM   1922  CA  GLY A  51     -58.484  30.916  24.174  1.00 57.23           C  
ATOM   1923  C   GLY A  51     -57.717  31.474  25.335  1.00 57.23           C  
ATOM   1924  O   GLY A  51     -57.686  30.909  26.429  1.00 57.23           O  
ATOM   1925  N   GLY A  52     -57.085  32.645  25.116  1.00 42.93           N  
ATOM   1926  CA  GLY A  52     -56.300  33.236  26.162  1.00 42.93           C  
ATOM   1927  C   GLY A  52     -56.373  34.730  26.056  1.00 42.93           C  
ATOM   1928  O   GLY A  52     -56.703  35.275  25.002  1.00 42.93           O  
ATOM   1929  N   ILE A  53     -56.083  35.417  27.189  1.00125.60           N  
ATOM   1930  CA  ILE A  53     -56.084  36.855  27.254  1.00125.60           C  
ATOM   1931  CB  ILE A  53     -57.358  37.402  27.850  1.00125.60           C  
ATOM   1932  CG1 ILE A  53     -57.380  38.939  27.831  1.00125.60           C  
ATOM   1933  CG2 ILE A  53     -57.537  36.795  29.251  1.00125.60           C  
ATOM   1934  CD1 ILE A  53     -57.523  39.541  26.440  1.00125.60           C  
ATOM   1935  C   ILE A  53     -54.932  37.330  28.103  1.00125.60           C  
ATOM   1936  O   ILE A  53     -54.740  36.868  29.229  1.00125.60           O  
ATOM   1937  N   ASN A  54     -54.165  38.322  27.585  1.00 81.21           N  
ATOM   1938  CA  ASN A  54     -53.014  38.880  28.255  1.00 81.21           C  
ATOM   1939  CB  ASN A  54     -52.228  39.923  27.429  1.00 81.21           C  
ATOM   1940  CG  ASN A  54     -51.275  39.220  26.477  1.00 81.21           C  
ATOM   1941  OD1 ASN A  54     -50.064  39.435  26.528  1.00 81.21           O  
ATOM   1942  ND2 ASN A  54     -51.831  38.358  25.583  1.00 81.21           N  
ATOM   1943  C   ASN A  54     -53.450  39.558  29.517  1.00 81.21           C  
ATOM   1944  O   ASN A  54     -54.623  39.880  29.702  1.00 81.21           O  
ATOM   1945  N   TRP A  55     -52.480  39.802  30.422  1.00 84.19           N  
ATOM   1946  CA  TRP A  55     -52.749  40.358  31.724  1.00 84.19           C  
ATOM   1947  CB  TRP A  55     -51.499  40.552  32.614  1.00 84.19           C  
ATOM   1948  CG  TRP A  55     -50.543  41.636  32.172  1.00 84.19           C  
ATOM   1949  CD2 TRP A  55     -50.655  43.020  32.543  1.00 84.19           C  
ATOM   1950  CD1 TRP A  55     -49.430  41.539  31.384  1.00 84.19           C  
ATOM   1951  NE1 TRP A  55     -48.846  42.773  31.244  1.00 84.19           N  
ATOM   1952  CE2 TRP A  55     -49.588  43.698  31.951  1.00 84.19           C  
ATOM   1953  CE3 TRP A  55     -51.580  43.682  33.305  1.00 84.19           C  
ATOM   1954  CZ2 TRP A  55     -49.427  45.043  32.106  1.00 84.19           C  
ATOM   1955  CZ3 TRP A  55     -51.402  45.037  33.478  1.00 84.19           C  
ATOM   1956  CH2 TRP A  55     -50.346  45.705  32.890  1.00 84.19           C  
ATOM   1957  C   TRP A  55     -53.370  41.710  31.568  1.00 84.19           C  
ATOM   1958  O   TRP A  55     -54.239  42.088  32.352  1.00 84.19           O  
ATOM   1959  N   ASN A  56     -52.883  42.486  30.584  1.00 82.06           N  
ATOM   1960  CA  ASN A  56     -53.357  43.812  30.297  1.00 82.06           C  
ATOM   1961  CB  ASN A  56     -52.364  44.640  29.454  1.00 82.06           C  
ATOM   1962  CG  ASN A  56     -52.070  43.932  28.139  1.00 82.06           C  
ATOM   1963  OD1 ASN A  56     -52.338  42.741  27.978  1.00 82.06           O  
ATOM   1964  ND2 ASN A  56     -51.494  44.688  27.168  1.00 82.06           N  
ATOM   1965  C   ASN A  56     -54.693  43.782  29.618  1.00 82.06           C  
ATOM   1966  O   ASN A  56     -55.437  44.762  29.650  1.00 82.06           O  
ATOM   1967  N   GLY A  57     -55.018  42.667  28.942  1.00 71.47           N  
ATOM   1968  CA  GLY A  57     -56.239  42.628  28.198  1.00 71.47           C  
ATOM   1969  C   GLY A  57     -55.863  43.059  26.816  1.00 71.47           C  
ATOM   1970  O   GLY A  57     -54.715  43.416  26.559  1.00 71.47           O  
ATOM   1971  N   ALA A  58     -56.833  43.023  25.891  1.00219.66           N  
ATOM   1972  CA  ALA A  58     -56.702  43.430  24.520  1.00219.66           C  
ATOM   1973  CB  ALA A  58     -55.903  44.736  24.367  1.00219.66           C  
ATOM   1974  C   ALA A  58     -56.009  42.384  23.695  1.00219.66           C  
ATOM   1975  O   ALA A  58     -56.551  41.961  22.677  1.00219.66           O  
ATOM   1976  N   ASN A  59     -54.848  41.858  24.133  1.00 99.81           N  
ATOM   1977  CA  ASN A  59     -54.236  40.868  23.296  1.00 99.81           C  
ATOM   1978  CB  ASN A  59     -52.760  40.610  23.641  1.00 99.81           C  
ATOM   1979  CG  ASN A  59     -51.967  41.887  23.387  1.00 99.81           C  
ATOM   1980  OD1 ASN A  59     -51.608  42.195  22.252  1.00 99.81           O  
ATOM   1981  ND2 ASN A  59     -51.688  42.653  24.477  1.00 99.81           N  
ATOM   1982  C   ASN A  59     -54.986  39.611  23.590  1.00 99.81           C  
ATOM   1983  O   ASN A  59     -55.089  39.210  24.747  1.00 99.81           O  
ATOM   1984  N   THR A  60     -55.538  38.959  22.547  1.00127.65           N  
ATOM   1985  CA  THR A  60     -56.323  37.784  22.782  1.00127.65           C  
ATOM   1986  CB  THR A  60     -57.785  38.026  22.562  1.00127.65           C  
ATOM   1987  OG1 THR A  60     -58.218  39.159  23.297  1.00127.65           O  
ATOM   1988  CG2 THR A  60     -58.542  36.807  23.089  1.00127.65           C  
ATOM   1989  C   THR A  60     -55.890  36.765  21.772  1.00127.65           C  
ATOM   1990  O   THR A  60     -55.424  37.121  20.690  1.00127.65           O  
ATOM   1991  N   TYR A  61     -56.024  35.462  22.111  1.00 83.22           N  
ATOM   1992  CA  TYR A  61     -55.601  34.421  21.215  1.00 83.22           C  
ATOM   1993  CB  TYR A  61     -54.293  33.749  21.673  1.00 83.22           C  
ATOM   1994  CG  TYR A  61     -53.283  34.846  21.751  1.00 83.22           C  
ATOM   1995  CD1 TYR A  61     -52.593  35.253  20.630  1.00 83.22           C  
ATOM   1996  CD2 TYR A  61     -53.041  35.476  22.953  1.00 83.22           C  
ATOM   1997  CE1 TYR A  61     -51.671  36.271  20.717  1.00 83.22           C  
ATOM   1998  CE2 TYR A  61     -52.119  36.492  23.041  1.00 83.22           C  
ATOM   1999  CZ  TYR A  61     -51.433  36.893  21.920  1.00 83.22           C  
ATOM   2000  OH  TYR A  61     -50.487  37.937  22.006  1.00 83.22           O  
ATOM   2001  C   TYR A  61     -56.671  33.372  21.200  1.00 83.22           C  
ATOM   2002  O   TYR A  61     -57.271  33.084  22.236  1.00 83.22           O  
ATOM   2003  N   TYR A  62     -56.932  32.764  20.020  1.00 79.56           N  
ATOM   2004  CA  TYR A  62     -57.990  31.793  19.935  1.00 79.56           C  
ATOM   2005  CB  TYR A  62     -59.214  32.289  19.136  1.00 79.56           C  
ATOM   2006  CG  TYR A  62     -59.795  33.493  19.796  1.00 79.56           C  
ATOM   2007  CD1 TYR A  62     -60.674  33.366  20.846  1.00 79.56           C  
ATOM   2008  CD2 TYR A  62     -59.463  34.754  19.352  1.00 79.56           C  
ATOM   2009  CE1 TYR A  62     -61.211  34.481  21.444  1.00 79.56           C  
ATOM   2010  CE2 TYR A  62     -59.998  35.870  19.949  1.00 79.56           C  
ATOM   2011  CZ  TYR A  62     -60.873  35.735  20.997  1.00 79.56           C  
ATOM   2012  OH  TYR A  62     -61.421  36.883  21.607  1.00 79.56           O  
ATOM   2013  C   TYR A  62     -57.527  30.595  19.168  1.00 79.56           C  
ATOM   2014  O   TYR A  62     -56.698  30.696  18.265  1.00 79.56           O  
ATOM   2015  N   ALA A  63     -58.067  29.412  19.523  1.00 39.63           N  
ATOM   2016  CA  ALA A  63     -57.810  28.224  18.769  1.00 39.63           C  
ATOM   2017  CB  ALA A  63     -58.204  26.940  19.519  1.00 39.63           C  
ATOM   2018  C   ALA A  63     -58.648  28.359  17.532  1.00 39.63           C  
ATOM   2019  O   ALA A  63     -59.682  29.024  17.544  1.00 39.63           O  
ATOM   2020  N   ASP A  64     -58.229  27.716  16.426  1.00 34.99           N  
ATOM   2021  CA  ASP A  64     -58.873  27.865  15.152  1.00 34.99           C  
ATOM   2022  CB  ASP A  64     -58.182  27.037  14.050  1.00 34.99           C  
ATOM   2023  CG  ASP A  64     -56.824  27.673  13.788  1.00 34.99           C  
ATOM   2024  OD1 ASP A  64     -56.507  28.682  14.471  1.00 34.99           O  
ATOM   2025  OD2 ASP A  64     -56.088  27.164  12.902  1.00 34.99           O  
ATOM   2026  C   ASP A  64     -60.295  27.406  15.241  1.00 34.99           C  
ATOM   2027  O   ASP A  64     -61.185  27.976  14.610  1.00 34.99           O  
ATOM   2028  N   SER A  65     -60.548  26.358  16.041  1.00 54.81           N  
ATOM   2029  CA  SER A  65     -61.863  25.789  16.091  1.00 54.81           C  
ATOM   2030  CB  SER A  65     -61.928  24.554  17.009  1.00 54.81           C  
ATOM   2031  OG  SER A  65     -61.611  24.917  18.347  1.00 54.81           O  
ATOM   2032  C   SER A  65     -62.885  26.787  16.563  1.00 54.81           C  
ATOM   2033  O   SER A  65     -63.995  26.846  16.032  1.00 54.81           O  
ATOM   2034  N   VAL A  66     -62.556  27.529  17.635  1.00104.52           N  
ATOM   2035  CA  VAL A  66     -63.400  28.504  18.279  1.00104.52           C  
ATOM   2036  CB  VAL A  66     -63.086  28.675  19.740  1.00104.52           C  
ATOM   2037  CG1 VAL A  66     -63.262  27.307  20.414  1.00104.52           C  
ATOM   2038  CG2 VAL A  66     -61.688  29.295  19.919  1.00104.52           C  
ATOM   2039  C   VAL A  66     -63.391  29.872  17.671  1.00104.52           C  
ATOM   2040  O   VAL A  66     -64.310  30.649  17.924  1.00104.52           O  
ATOM   2041  N   LYS A  67     -62.333  30.236  16.921  1.00155.49           N  
ATOM   2042  CA  LYS A  67     -62.154  31.592  16.482  1.00155.49           C  
ATOM   2043  CB  LYS A  67     -60.936  31.762  15.551  1.00155.49           C  
ATOM   2044  CG  LYS A  67     -60.998  30.946  14.261  1.00155.49           C  
ATOM   2045  CD  LYS A  67     -59.866  31.283  13.290  1.00155.49           C  
ATOM   2046  CE  LYS A  67     -59.668  32.785  13.078  1.00155.49           C  
ATOM   2047  NZ  LYS A  67     -60.830  33.354  12.364  1.00155.49           N  
ATOM   2048  C   LYS A  67     -63.383  32.159  15.839  1.00155.49           C  
ATOM   2049  O   LYS A  67     -64.009  31.553  14.970  1.00155.49           O  
ATOM   2050  N   GLY A  68     -63.773  33.357  16.325  1.00 36.01           N  
ATOM   2051  CA  GLY A  68     -64.883  34.110  15.818  1.00 36.01           C  
ATOM   2052  C   GLY A  68     -66.090  33.842  16.663  1.00 36.01           C  
ATOM   2053  O   GLY A  68     -66.857  34.750  16.978  1.00 36.01           O  
ATOM   2054  N   ARG A  69     -66.293  32.561  17.019  1.00104.65           N  
ATOM   2055  CA  ARG A  69     -67.423  32.099  17.780  1.00104.65           C  
ATOM   2056  CB  ARG A  69     -67.543  30.565  17.730  1.00104.65           C  
ATOM   2057  CG  ARG A  69     -67.607  30.030  16.295  1.00104.65           C  
ATOM   2058  CD  ARG A  69     -68.008  28.557  16.177  1.00104.65           C  
ATOM   2059  NE  ARG A  69     -66.950  27.719  16.805  1.00104.65           N  
ATOM   2060  CZ  ARG A  69     -67.313  26.653  17.577  1.00104.65           C  
ATOM   2061  NH1 ARG A  69     -68.635  26.423  17.827  1.00104.65           N  
ATOM   2062  NH2 ARG A  69     -66.358  25.827  18.095  1.00104.65           N  
ATOM   2063  C   ARG A  69     -67.318  32.494  19.226  1.00104.65           C  
ATOM   2064  O   ARG A  69     -68.300  32.889  19.854  1.00104.65           O  
ATOM   2065  N   PHE A  70     -66.101  32.387  19.787  1.00 99.00           N  
ATOM   2066  CA  PHE A  70     -65.877  32.591  21.192  1.00 99.00           C  
ATOM   2067  CB  PHE A  70     -65.038  31.452  21.799  1.00 99.00           C  
ATOM   2068  CG  PHE A  70     -65.896  30.246  21.944  1.00 99.00           C  
ATOM   2069  CD1 PHE A  70     -66.715  29.832  20.922  1.00 99.00           C  
ATOM   2070  CD2 PHE A  70     -65.828  29.494  23.092  1.00 99.00           C  
ATOM   2071  CE1 PHE A  70     -67.497  28.710  21.062  1.00 99.00           C  
ATOM   2072  CE2 PHE A  70     -66.604  28.370  23.234  1.00 99.00           C  
ATOM   2073  CZ  PHE A  70     -67.445  27.978  22.223  1.00 99.00           C  
ATOM   2074  C   PHE A  70     -65.072  33.830  21.374  1.00 99.00           C  
ATOM   2075  O   PHE A  70     -64.225  34.155  20.546  1.00 99.00           O  
ATOM   2076  N   THR A  71     -65.346  34.570  22.468  1.00105.78           N  
ATOM   2077  CA  THR A  71     -64.561  35.729  22.776  1.00105.78           C  
ATOM   2078  CB  THR A  71     -65.290  37.027  22.608  1.00105.78           C  
ATOM   2079  OG1 THR A  71     -65.746  37.172  21.272  1.00105.78           O  
ATOM   2080  CG2 THR A  71     -64.321  38.164  22.952  1.00105.78           C  
ATOM   2081  C   THR A  71     -64.182  35.639  24.221  1.00105.78           C  
ATOM   2082  O   THR A  71     -64.972  35.200  25.058  1.00105.78           O  
ATOM   2083  N   ILE A  72     -62.951  36.069  24.555  1.00125.33           N  
ATOM   2084  CA  ILE A  72     -62.525  36.009  25.924  1.00125.33           C  
ATOM   2085  CB  ILE A  72     -61.277  35.177  26.106  1.00125.33           C  
ATOM   2086  CG1 ILE A  72     -61.102  34.694  27.562  1.00125.33           C  
ATOM   2087  CG2 ILE A  72     -60.091  35.970  25.538  1.00125.33           C  
ATOM   2088  CD1 ILE A  72     -60.926  35.798  28.595  1.00125.33           C  
ATOM   2089  C   ILE A  72     -62.300  37.428  26.362  1.00125.33           C  
ATOM   2090  O   ILE A  72     -61.819  38.252  25.584  1.00125.33           O  
ATOM   2091  N   SER A  73     -62.705  37.760  27.611  1.00101.08           N  
ATOM   2092  CA  SER A  73     -62.594  39.098  28.134  1.00101.08           C  
ATOM   2093  CB  SER A  73     -63.946  39.824  28.269  1.00101.08           C  
ATOM   2094  OG  SER A  73     -64.681  39.782  27.057  1.00101.08           O  
ATOM   2095  C   SER A  73     -62.139  38.985  29.553  1.00101.08           C  
ATOM   2096  O   SER A  73     -62.132  37.894  30.120  1.00101.08           O  
ATOM   2097  N   ARG A  74     -61.726  40.119  30.161  1.00157.74           N  
ATOM   2098  CA  ARG A  74     -61.375  40.066  31.552  1.00157.74           C  
ATOM   2099  CB  ARG A  74     -59.876  39.857  31.843  1.00157.74           C  
ATOM   2100  CG  ARG A  74     -58.959  40.964  31.317  1.00157.74           C  
ATOM   2101  CD  ARG A  74     -57.573  40.951  31.967  1.00157.74           C  
ATOM   2102  NE  ARG A  74     -56.860  39.721  31.529  1.00157.74           N  
ATOM   2103  CZ  ARG A  74     -56.023  39.049  32.374  1.00157.74           C  
ATOM   2104  NH1 ARG A  74     -55.884  39.436  33.676  1.00157.74           N  
ATOM   2105  NH2 ARG A  74     -55.325  37.971  31.915  1.00157.74           N  
ATOM   2106  C   ARG A  74     -61.762  41.350  32.213  1.00157.74           C  
ATOM   2107  O   ARG A  74     -61.878  42.397  31.576  1.00157.74           O  
ATOM   2108  N   ASP A  75     -62.017  41.266  33.534  1.00 62.73           N  
ATOM   2109  CA  ASP A  75     -62.297  42.408  34.355  1.00 62.73           C  
ATOM   2110  CB  ASP A  75     -63.701  42.363  34.989  1.00 62.73           C  
ATOM   2111  CG  ASP A  75     -63.962  43.661  35.745  1.00 62.73           C  
ATOM   2112  OD1 ASP A  75     -63.016  44.481  35.885  1.00 62.73           O  
ATOM   2113  OD2 ASP A  75     -65.122  43.844  36.199  1.00 62.73           O  
ATOM   2114  C   ASP A  75     -61.298  42.324  35.463  1.00 62.73           C  
ATOM   2115  O   ASP A  75     -61.452  41.527  36.383  1.00 62.73           O  
ATOM   2116  N   ASN A  76     -60.231  43.138  35.404  1.00 62.68           N  
ATOM   2117  CA  ASN A  76     -59.186  43.052  36.387  1.00 62.68           C  
ATOM   2118  CB  ASN A  76     -57.978  43.947  36.071  1.00 62.68           C  
ATOM   2119  CG  ASN A  76     -57.213  43.314  34.920  1.00 62.68           C  
ATOM   2120  OD1 ASN A  76     -57.534  42.213  34.474  1.00 62.68           O  
ATOM   2121  ND2 ASN A  76     -56.153  44.021  34.443  1.00 62.68           N  
ATOM   2122  C   ASN A  76     -59.685  43.437  37.748  1.00 62.68           C  
ATOM   2123  O   ASN A  76     -59.294  42.829  38.743  1.00 62.68           O  
ATOM   2124  N   THR A  77     -60.556  44.459  37.848  1.00118.68           N  
ATOM   2125  CA  THR A  77     -60.981  44.866  39.156  1.00118.68           C  
ATOM   2126  CB  THR A  77     -61.824  46.110  39.171  1.00118.68           C  
ATOM   2127  OG1 THR A  77     -62.057  46.512  40.514  1.00118.68           O  
ATOM   2128  CG2 THR A  77     -63.151  45.843  38.442  1.00118.68           C  
ATOM   2129  C   THR A  77     -61.760  43.743  39.773  1.00118.68           C  
ATOM   2130  O   THR A  77     -61.757  43.564  40.991  1.00118.68           O  
ATOM   2131  N   LYS A  78     -62.491  42.998  38.925  1.00183.97           N  
ATOM   2132  CA  LYS A  78     -63.347  41.878  39.226  1.00183.97           C  
ATOM   2133  CB  LYS A  78     -64.274  41.547  38.051  1.00183.97           C  
ATOM   2134  CG  LYS A  78     -65.476  40.697  38.453  1.00183.97           C  
ATOM   2135  CD  LYS A  78     -66.431  41.439  39.391  1.00183.97           C  
ATOM   2136  CE  LYS A  78     -67.058  42.692  38.773  1.00183.97           C  
ATOM   2137  NZ  LYS A  78     -67.787  43.454  39.811  1.00183.97           N  
ATOM   2138  C   LYS A  78     -62.604  40.605  39.566  1.00183.97           C  
ATOM   2139  O   LYS A  78     -63.157  39.715  40.209  1.00183.97           O  
ATOM   2140  N   ASN A  79     -61.352  40.442  39.100  1.00 78.22           N  
ATOM   2141  CA  ASN A  79     -60.633  39.210  39.299  1.00 78.22           C  
ATOM   2142  CB  ASN A  79     -60.557  38.765  40.774  1.00 78.22           C  
ATOM   2143  CG  ASN A  79     -59.574  39.661  41.524  1.00 78.22           C  
ATOM   2144  OD1 ASN A  79     -58.726  40.322  40.924  1.00 78.22           O  
ATOM   2145  ND2 ASN A  79     -59.683  39.677  42.879  1.00 78.22           N  
ATOM   2146  C   ASN A  79     -61.337  38.126  38.535  1.00 78.22           C  
ATOM   2147  O   ASN A  79     -61.348  36.966  38.951  1.00 78.22           O  
ATOM   2148  N   THR A  80     -61.922  38.476  37.370  1.00 57.07           N  
ATOM   2149  CA  THR A  80     -62.675  37.507  36.627  1.00 57.07           C  
ATOM   2150  CB  THR A  80     -64.149  37.801  36.673  1.00 57.07           C  
ATOM   2151  OG1 THR A  80     -64.600  37.843  38.020  1.00 57.07           O  
ATOM   2152  CG2 THR A  80     -64.906  36.709  35.902  1.00 57.07           C  
ATOM   2153  C   THR A  80     -62.274  37.520  35.172  1.00 57.07           C  
ATOM   2154  O   THR A  80     -61.878  38.546  34.620  1.00 57.07           O  
ATOM   2155  N   VAL A  81     -62.349  36.333  34.525  1.00 61.80           N  
ATOM   2156  CA  VAL A  81     -62.156  36.187  33.106  1.00 61.80           C  
ATOM   2157  CB  VAL A  81     -61.030  35.270  32.725  1.00 61.80           C  
ATOM   2158  CG1 VAL A  81     -59.717  35.943  33.152  1.00 61.80           C  
ATOM   2159  CG2 VAL A  81     -61.263  33.895  33.374  1.00 61.80           C  
ATOM   2160  C   VAL A  81     -63.424  35.575  32.609  1.00 61.80           C  
ATOM   2161  O   VAL A  81     -64.047  34.784  33.317  1.00 61.80           O  
ATOM   2162  N   TYR A  82     -63.837  35.926  31.373  1.00 75.89           N  
ATOM   2163  CA  TYR A  82     -65.097  35.471  30.860  1.00 75.89           C  
ATOM   2164  CB  TYR A  82     -66.041  36.630  30.521  1.00 75.89           C  
ATOM   2165  CG  TYR A  82     -66.251  37.459  31.738  1.00 75.89           C  
ATOM   2166  CD1 TYR A  82     -67.206  37.115  32.665  1.00 75.89           C  
ATOM   2167  CD2 TYR A  82     -65.493  38.591  31.940  1.00 75.89           C  
ATOM   2168  CE1 TYR A  82     -67.402  37.884  33.785  1.00 75.89           C  
ATOM   2169  CE2 TYR A  82     -65.685  39.363  33.061  1.00 75.89           C  
ATOM   2170  CZ  TYR A  82     -66.640  39.009  33.984  1.00 75.89           C  
ATOM   2171  OH  TYR A  82     -66.847  39.795  35.136  1.00 75.89           O  
ATOM   2172  C   TYR A  82     -64.870  34.789  29.551  1.00 75.89           C  
ATOM   2173  O   TYR A  82     -63.924  35.091  28.825  1.00 75.89           O  
ATOM   2174  N   LEU A  83     -65.741  33.811  29.234  1.00 66.30           N  
ATOM   2175  CA  LEU A  83     -65.656  33.170  27.960  1.00 66.30           C  
ATOM   2176  CB  LEU A  83     -65.199  31.708  28.061  1.00 66.30           C  
ATOM   2177  CG  LEU A  83     -65.022  31.030  26.693  1.00 66.30           C  
ATOM   2178  CD1 LEU A  83     -63.914  31.726  25.887  1.00 66.30           C  
ATOM   2179  CD2 LEU A  83     -64.793  29.517  26.839  1.00 66.30           C  
ATOM   2180  C   LEU A  83     -67.037  33.189  27.389  1.00 66.30           C  
ATOM   2181  O   LEU A  83     -67.922  32.468  27.849  1.00 66.30           O  
ATOM   2182  N   GLN A  84     -67.240  34.024  26.356  1.00 61.50           N  
ATOM   2183  CA  GLN A  84     -68.513  34.174  25.714  1.00 61.50           C  
ATOM   2184  CB  GLN A  84     -68.662  35.573  25.083  1.00 61.50           C  
ATOM   2185  CG  GLN A  84     -70.003  35.820  24.397  1.00 61.50           C  
ATOM   2186  CD  GLN A  84     -71.063  35.957  25.476  1.00 61.50           C  
ATOM   2187  OE1 GLN A  84     -71.097  36.942  26.213  1.00 61.50           O  
ATOM   2188  NE2 GLN A  84     -71.956  34.934  25.564  1.00 61.50           N  
ATOM   2189  C   GLN A  84     -68.536  33.171  24.607  1.00 61.50           C  
ATOM   2190  O   GLN A  84     -67.741  33.256  23.674  1.00 61.50           O  
ATOM   2191  N   MET A  85     -69.454  32.187  24.677  1.00 91.61           N  
ATOM   2192  CA  MET A  85     -69.470  31.166  23.670  1.00 91.61           C  
ATOM   2193  CB  MET A  85     -69.587  29.757  24.265  1.00 91.61           C  
ATOM   2194  CG  MET A  85     -68.476  29.417  25.258  1.00 91.61           C  
ATOM   2195  SD  MET A  85     -68.585  27.742  25.952  1.00 91.61           S  
ATOM   2196  CE  MET A  85     -67.506  28.117  27.358  1.00 91.61           C  
ATOM   2197  C   MET A  85     -70.691  31.352  22.833  1.00 91.61           C  
ATOM   2198  O   MET A  85     -71.810  31.146  23.300  1.00 91.61           O  
ATOM   2199  N   ASN A  86     -70.510  31.709  21.549  1.00 51.17           N  
ATOM   2200  CA  ASN A  86     -71.657  31.938  20.721  1.00 51.17           C  
ATOM   2201  CB  ASN A  86     -71.672  33.324  20.057  1.00 51.17           C  
ATOM   2202  CG  ASN A  86     -71.904  34.366  21.147  1.00 51.17           C  
ATOM   2203  OD1 ASN A  86     -72.659  34.136  22.092  1.00 51.17           O  
ATOM   2204  ND2 ASN A  86     -71.242  35.546  21.013  1.00 51.17           N  
ATOM   2205  C   ASN A  86     -71.658  30.906  19.640  1.00 51.17           C  
ATOM   2206  O   ASN A  86     -70.658  30.226  19.421  1.00 51.17           O  
ATOM   2207  N   SER A  87     -72.814  30.746  18.960  1.00 98.27           N  
ATOM   2208  CA  SER A  87     -72.963  29.814  17.875  1.00 98.27           C  
ATOM   2209  CB  SER A  87     -72.249  30.253  16.585  1.00 98.27           C  
ATOM   2210  OG  SER A  87     -70.841  30.239  16.759  1.00 98.27           O  
ATOM   2211  C   SER A  87     -72.438  28.471  18.284  1.00 98.27           C  
ATOM   2212  O   SER A  87     -71.571  27.906  17.620  1.00 98.27           O  
ATOM   2213  N   LEU A  88     -72.975  27.910  19.385  1.00 62.12           N  
ATOM   2214  CA  LEU A  88     -72.487  26.655  19.884  1.00 62.12           C  
ATOM   2215  CB  LEU A  88     -72.971  26.295  21.303  1.00 62.12           C  
ATOM   2216  CG  LEU A  88     -72.262  27.099  22.409  1.00 62.12           C  
ATOM   2217  CD1 LEU A  88     -72.767  26.710  23.808  1.00 62.12           C  
ATOM   2218  CD2 LEU A  88     -70.735  26.946  22.301  1.00 62.12           C  
ATOM   2219  C   LEU A  88     -72.862  25.520  18.987  1.00 62.12           C  
ATOM   2220  O   LEU A  88     -73.903  25.526  18.331  1.00 62.12           O  
ATOM   2221  N   LYS A  89     -71.967  24.510  18.954  1.00 66.11           N  
ATOM   2222  CA  LYS A  89     -72.118  23.310  18.180  1.00 66.11           C  
ATOM   2223  CB  LYS A  89     -71.105  23.256  17.026  1.00 66.11           C  
ATOM   2224  CG  LYS A  89     -71.415  24.326  15.973  1.00 66.11           C  
ATOM   2225  CD  LYS A  89     -70.259  24.712  15.051  1.00 66.11           C  
ATOM   2226  CE  LYS A  89     -70.675  25.747  14.004  1.00 66.11           C  
ATOM   2227  NZ  LYS A  89     -69.495  26.492  13.517  1.00 66.11           N  
ATOM   2228  C   LYS A  89     -71.886  22.149  19.109  1.00 66.11           C  
ATOM   2229  O   LYS A  89     -71.288  22.294  20.176  1.00 66.11           O  
ATOM   2230  N   PRO A  90     -72.351  20.988  18.741  1.00 67.87           N  
ATOM   2231  CA  PRO A  90     -72.230  19.834  19.594  1.00 67.87           C  
ATOM   2232  CD  PRO A  90     -73.432  20.855  17.775  1.00 67.87           C  
ATOM   2233  CB  PRO A  90     -73.039  18.736  18.907  1.00 67.87           C  
ATOM   2234  CG  PRO A  90     -74.104  19.511  18.106  1.00 67.87           C  
ATOM   2235  C   PRO A  90     -70.803  19.457  19.868  1.00 67.87           C  
ATOM   2236  O   PRO A  90     -70.528  18.907  20.933  1.00 67.87           O  
ATOM   2237  N   GLU A  91     -69.884  19.757  18.932  1.00100.61           N  
ATOM   2238  CA  GLU A  91     -68.494  19.421  19.060  1.00100.61           C  
ATOM   2239  CB  GLU A  91     -67.656  19.653  17.783  1.00100.61           C  
ATOM   2240  CG  GLU A  91     -67.863  20.994  17.074  1.00100.61           C  
ATOM   2241  CD  GLU A  91     -68.706  20.737  15.829  1.00100.61           C  
ATOM   2242  OE1 GLU A  91     -69.800  20.123  15.959  1.00100.61           O  
ATOM   2243  OE2 GLU A  91     -68.255  21.142  14.724  1.00100.61           O  
ATOM   2244  C   GLU A  91     -67.890  20.184  20.198  1.00100.61           C  
ATOM   2245  O   GLU A  91     -66.829  19.811  20.696  1.00100.61           O  
ATOM   2246  N   ASP A  92     -68.522  21.307  20.590  1.00 90.66           N  
ATOM   2247  CA  ASP A  92     -68.101  22.169  21.667  1.00 90.66           C  
ATOM   2248  CB  ASP A  92     -68.969  23.432  21.802  1.00 90.66           C  
ATOM   2249  CG  ASP A  92     -68.575  24.413  20.713  1.00 90.66           C  
ATOM   2250  OD1 ASP A  92     -67.350  24.686  20.595  1.00 90.66           O  
ATOM   2251  OD2 ASP A  92     -69.482  24.903  19.988  1.00 90.66           O  
ATOM   2252  C   ASP A  92     -68.217  21.464  22.984  1.00 90.66           C  
ATOM   2253  O   ASP A  92     -67.635  21.899  23.974  1.00 90.66           O  
ATOM   2254  N   THR A  93     -69.021  20.396  23.072  1.00133.48           N  
ATOM   2255  CA  THR A  93     -69.209  19.797  24.364  1.00133.48           C  
ATOM   2256  CB  THR A  93     -70.210  18.683  24.352  1.00133.48           C  
ATOM   2257  OG1 THR A  93     -70.638  18.406  25.672  1.00133.48           O  
ATOM   2258  CG2 THR A  93     -69.560  17.433  23.751  1.00133.48           C  
ATOM   2259  C   THR A  93     -67.898  19.305  24.907  1.00133.48           C  
ATOM   2260  O   THR A  93     -67.119  18.644  24.224  1.00133.48           O  
ATOM   2261  N   ALA A  94     -67.611  19.665  26.176  1.00 50.67           N  
ATOM   2262  CA  ALA A  94     -66.396  19.247  26.813  1.00 50.67           C  
ATOM   2263  CB  ALA A  94     -65.128  19.716  26.081  1.00 50.67           C  
ATOM   2264  C   ALA A  94     -66.377  19.880  28.162  1.00 50.67           C  
ATOM   2265  O   ALA A  94     -67.252  20.678  28.502  1.00 50.67           O  
ATOM   2266  N   LEU A  95     -65.394  19.479  28.991  1.00125.17           N  
ATOM   2267  CA  LEU A  95     -65.196  20.119  30.253  1.00125.17           C  
ATOM   2268  CB  LEU A  95     -64.525  19.206  31.292  1.00125.17           C  
ATOM   2269  CG  LEU A  95     -65.370  17.957  31.628  1.00125.17           C  
ATOM   2270  CD1 LEU A  95     -65.532  17.038  30.406  1.00125.17           C  
ATOM   2271  CD2 LEU A  95     -64.808  17.215  32.850  1.00125.17           C  
ATOM   2272  C   LEU A  95     -64.300  21.291  29.960  1.00125.17           C  
ATOM   2273  O   LEU A  95     -63.319  21.156  29.234  1.00125.17           O  
ATOM   2274  N   TYR A  96     -64.613  22.473  30.528  1.00 95.15           N  
ATOM   2275  CA  TYR A  96     -63.864  23.678  30.273  1.00 95.15           C  
ATOM   2276  CB  TYR A  96     -64.757  24.882  29.921  1.00 95.15           C  
ATOM   2277  CG  TYR A  96     -65.184  24.775  28.495  1.00 95.15           C  
ATOM   2278  CD1 TYR A  96     -66.109  23.842  28.088  1.00 95.15           C  
ATOM   2279  CD2 TYR A  96     -64.654  25.637  27.562  1.00 95.15           C  
ATOM   2280  CE1 TYR A  96     -66.483  23.773  26.766  1.00 95.15           C  
ATOM   2281  CE2 TYR A  96     -65.026  25.572  26.240  1.00 95.15           C  
ATOM   2282  CZ  TYR A  96     -65.944  24.635  25.842  1.00 95.15           C  
ATOM   2283  OH  TYR A  96     -66.334  24.560  24.489  1.00 95.15           O  
ATOM   2284  C   TYR A  96     -63.095  24.051  31.506  1.00 95.15           C  
ATOM   2285  O   TYR A  96     -63.657  24.143  32.596  1.00 95.15           O  
ATOM   2286  N   TYR A  97     -61.776  24.307  31.340  1.00151.65           N  
ATOM   2287  CA  TYR A  97     -60.902  24.574  32.452  1.00151.65           C  
ATOM   2288  CB  TYR A  97     -59.667  23.650  32.461  1.00151.65           C  
ATOM   2289  CG  TYR A  97     -60.039  22.205  32.588  1.00151.65           C  
ATOM   2290  CD1 TYR A  97     -60.386  21.468  31.477  1.00151.65           C  
ATOM   2291  CD2 TYR A  97     -60.034  21.576  33.815  1.00151.65           C  
ATOM   2292  CE1 TYR A  97     -60.722  20.136  31.587  1.00151.65           C  
ATOM   2293  CE2 TYR A  97     -60.368  20.244  33.931  1.00151.65           C  
ATOM   2294  CZ  TYR A  97     -60.711  19.518  32.815  1.00151.65           C  
ATOM   2295  OH  TYR A  97     -61.051  18.152  32.936  1.00151.65           O  
ATOM   2296  C   TYR A  97     -60.334  25.967  32.342  1.00151.65           C  
ATOM   2297  O   TYR A  97     -59.869  26.383  31.282  1.00151.65           O  
ATOM   2298  N   CYS A  98     -60.383  26.730  33.458  1.00 60.43           N  
ATOM   2299  CA  CYS A  98     -59.783  28.033  33.574  1.00 60.43           C  
ATOM   2300  CB  CYS A  98     -60.493  28.902  34.632  1.00 60.43           C  
ATOM   2301  SG  CYS A  98     -59.736  30.511  34.973  1.00 60.43           S  
ATOM   2302  C   CYS A  98     -58.363  27.808  34.017  1.00 60.43           C  
ATOM   2303  O   CYS A  98     -58.102  26.894  34.798  1.00 60.43           O  
ATOM   2304  N   ALA A  99     -57.404  28.630  33.517  1.00 63.91           N  
ATOM   2305  CA  ALA A  99     -56.013  28.478  33.864  1.00 63.91           C  
ATOM   2306  CB  ALA A  99     -55.213  27.661  32.828  1.00 63.91           C  
ATOM   2307  C   ALA A  99     -55.381  29.843  33.963  1.00 63.91           C  
ATOM   2308  O   ALA A  99     -55.812  30.779  33.290  1.00 63.91           O  
ATOM   2309  N   ALA A 100     -54.346  30.002  34.827  1.00105.99           N  
ATOM   2310  CA  ALA A 100     -53.740  31.311  34.954  1.00105.99           C  
ATOM   2311  CB  ALA A 100     -54.240  32.083  36.189  1.00105.99           C  
ATOM   2312  C   ALA A 100     -52.265  31.210  35.121  1.00105.99           C  
ATOM   2313  O   ALA A 100     -51.830  30.704  36.151  1.00105.99           O  
ATOM   2314  N   ASP A 101     -51.475  31.738  34.147  1.00132.25           N  
ATOM   2315  CA  ASP A 101     -50.030  31.628  34.050  1.00132.25           C  
ATOM   2316  CB  ASP A 101     -49.558  31.062  32.707  1.00132.25           C  
ATOM   2317  CG  ASP A 101     -50.011  32.055  31.646  1.00132.25           C  
ATOM   2318  OD1 ASP A 101     -51.216  32.431  31.640  1.00132.25           O  
ATOM   2319  OD2 ASP A 101     -49.146  32.479  30.839  1.00132.25           O  
ATOM   2320  C   ASP A 101     -49.378  32.977  34.120  1.00132.25           C  
ATOM   2321  O   ASP A 101     -50.013  34.018  33.966  1.00132.25           O  
ATOM   2322  N   GLN A 102     -48.063  32.959  34.405  1.00126.28           N  
ATOM   2323  CA  GLN A 102     -47.186  34.094  34.497  1.00126.28           C  
ATOM   2324  CB  GLN A 102     -45.932  33.818  35.338  1.00126.28           C  
ATOM   2325  CG  GLN A 102     -45.130  35.086  35.606  1.00126.28           C  
ATOM   2326  CD  GLN A 102     -44.156  34.766  36.722  1.00126.28           C  
ATOM   2327  OE1 GLN A 102     -44.546  34.257  37.773  1.00126.28           O  
ATOM   2328  NE2 GLN A 102     -42.852  35.077  36.494  1.00126.28           N  
ATOM   2329  C   GLN A 102     -46.772  34.628  33.150  1.00126.28           C  
ATOM   2330  O   GLN A 102     -46.265  35.746  33.054  1.00126.28           O  
ATOM   2331  N   HIS A 103     -46.889  33.821  32.080  1.00119.24           N  
ATOM   2332  CA  HIS A 103     -46.449  34.244  30.781  1.00119.24           C  
ATOM   2333  ND1 HIS A 103     -45.018  31.415  30.180  1.00119.24           N  
ATOM   2334  CG  HIS A 103     -45.517  32.398  29.354  1.00119.24           C  
ATOM   2335  CB  HIS A 103     -46.711  33.251  29.641  1.00119.24           C  
ATOM   2336  NE2 HIS A 103     -43.691  31.485  28.395  1.00119.24           N  
ATOM   2337  CD2 HIS A 103     -44.693  32.426  28.270  1.00119.24           C  
ATOM   2338  CE1 HIS A 103     -43.927  30.902  29.559  1.00119.24           C  
ATOM   2339  C   HIS A 103     -47.048  35.535  30.393  1.00119.24           C  
ATOM   2340  O   HIS A 103     -47.870  36.111  31.101  1.00119.24           O  
ATOM   2341  N   TYR A 104     -46.556  36.050  29.260  1.00152.57           N  
ATOM   2342  CA  TYR A 104     -47.052  37.259  28.710  1.00152.57           C  
ATOM   2343  CB  TYR A 104     -45.969  38.324  28.461  1.00152.57           C  
ATOM   2344  CG  TYR A 104     -46.612  39.510  27.823  1.00152.57           C  
ATOM   2345  CD1 TYR A 104     -47.238  40.459  28.596  1.00152.57           C  
ATOM   2346  CD2 TYR A 104     -46.601  39.666  26.454  1.00152.57           C  
ATOM   2347  CE1 TYR A 104     -47.833  41.550  28.009  1.00152.57           C  
ATOM   2348  CE2 TYR A 104     -47.193  40.757  25.864  1.00152.57           C  
ATOM   2349  CZ  TYR A 104     -47.806  41.704  26.643  1.00152.57           C  
ATOM   2350  OH  TYR A 104     -48.413  42.824  26.038  1.00152.57           O  
ATOM   2351  C   TYR A 104     -47.641  36.853  27.396  1.00152.57           C  
ATOM   2352  O   TYR A 104     -48.861  36.751  27.287  1.00152.57           O  
ATOM   2353  N   MET A 105     -46.777  36.730  26.365  1.00206.31           N  
ATOM   2354  CA  MET A 105     -47.053  36.339  25.005  1.00206.31           C  
ATOM   2355  CB  MET A 105     -45.964  36.809  24.029  1.00206.31           C  
ATOM   2356  CG  MET A 105     -46.381  36.660  22.562  1.00206.31           C  
ATOM   2357  SD  MET A 105     -45.044  36.929  21.357  1.00206.31           S  
ATOM   2358  CE  MET A 105     -44.760  38.677  21.770  1.00206.31           C  
ATOM   2359  C   MET A 105     -47.316  34.862  24.625  1.00206.31           C  
ATOM   2360  O   MET A 105     -48.197  34.660  23.796  1.00206.31           O  
ATOM   2361  N   GLY A 106     -46.617  33.790  25.135  1.00136.95           N  
ATOM   2362  CA  GLY A 106     -46.761  32.431  24.564  1.00136.95           C  
ATOM   2363  C   GLY A 106     -47.923  31.639  25.131  1.00136.95           C  
ATOM   2364  O   GLY A 106     -47.796  30.489  25.558  1.00136.95           O  
ATOM   2365  N   SER A 107     -49.117  32.231  25.066  1.00151.91           N  
ATOM   2366  CA  SER A 107     -50.372  31.697  25.533  1.00151.91           C  
ATOM   2367  CB  SER A 107     -51.407  32.829  25.649  1.00151.91           C  
ATOM   2368  OG  SER A 107     -52.710  32.316  25.874  1.00151.91           O  
ATOM   2369  C   SER A 107     -50.978  30.633  24.654  1.00151.91           C  
ATOM   2370  O   SER A 107     -51.720  29.786  25.161  1.00151.91           O  
ATOM   2371  N   PRO A 108     -50.802  30.750  23.346  1.00223.98           N  
ATOM   2372  CA  PRO A 108     -51.273  29.739  22.410  1.00223.98           C  
ATOM   2373  CD  PRO A 108     -50.850  32.081  22.759  1.00223.98           C  
ATOM   2374  CB  PRO A 108     -51.634  30.487  21.117  1.00223.98           C  
ATOM   2375  CG  PRO A 108     -50.927  31.848  21.244  1.00223.98           C  
ATOM   2376  C   PRO A 108     -50.568  28.406  22.174  1.00223.98           C  
ATOM   2377  O   PRO A 108     -51.335  27.460  22.002  1.00223.98           O  
ATOM   2378  N   PRO A 109     -49.262  28.195  22.090  1.00 90.88           N  
ATOM   2379  CA  PRO A 109     -48.810  26.827  21.913  1.00 90.88           C  
ATOM   2380  CD  PRO A 109     -48.440  29.117  21.320  1.00 90.88           C  
ATOM   2381  CB  PRO A 109     -47.526  26.893  21.078  1.00 90.88           C  
ATOM   2382  CG  PRO A 109     -47.614  28.246  20.360  1.00 90.88           C  
ATOM   2383  C   PRO A 109     -48.602  26.117  23.228  1.00 90.88           C  
ATOM   2384  O   PRO A 109     -47.993  26.737  24.101  1.00 90.88           O  
ATOM   2385  N   PRO A 110     -48.988  24.863  23.402  1.00213.96           N  
ATOM   2386  CA  PRO A 110     -48.775  24.256  24.691  1.00213.96           C  
ATOM   2387  CD  PRO A 110     -50.268  24.432  22.854  1.00213.96           C  
ATOM   2388  CB  PRO A 110     -49.638  22.998  24.719  1.00213.96           C  
ATOM   2389  CG  PRO A 110     -50.837  23.400  23.844  1.00213.96           C  
ATOM   2390  C   PRO A 110     -47.354  24.090  25.158  1.00213.96           C  
ATOM   2391  O   PRO A 110     -47.150  24.080  26.373  1.00213.96           O  
ATOM   2392  N   LYS A 111     -46.361  23.956  24.252  1.00145.74           N  
ATOM   2393  CA  LYS A 111     -44.991  23.880  24.705  1.00145.74           C  
ATOM   2394  CB  LYS A 111     -43.999  23.307  23.658  1.00145.74           C  
ATOM   2395  CG  LYS A 111     -44.192  23.738  22.200  1.00145.74           C  
ATOM   2396  CD  LYS A 111     -42.971  23.483  21.311  1.00145.74           C  
ATOM   2397  CE  LYS A 111     -43.165  23.915  19.854  1.00145.74           C  
ATOM   2398  NZ  LYS A 111     -43.080  25.385  19.734  1.00145.74           N  
ATOM   2399  C   LYS A 111     -44.498  25.204  25.262  1.00145.74           C  
ATOM   2400  O   LYS A 111     -43.940  25.228  26.358  1.00145.74           O  
ATOM   2401  N   GLU A 112     -44.722  26.338  24.543  1.00281.77           N  
ATOM   2402  CA  GLU A 112     -44.326  27.674  24.943  1.00281.77           C  
ATOM   2403  CB  GLU A 112     -44.354  28.708  23.795  1.00281.77           C  
ATOM   2404  CG  GLU A 112     -43.079  28.741  22.931  1.00281.77           C  
ATOM   2405  CD  GLU A 112     -43.047  27.587  21.932  1.00281.77           C  
ATOM   2406  OE1 GLU A 112     -44.061  26.845  21.854  1.00281.77           O  
ATOM   2407  OE2 GLU A 112     -42.007  27.433  21.237  1.00281.77           O  
ATOM   2408  C   GLU A 112     -45.168  28.204  26.070  1.00281.77           C  
ATOM   2409  O   GLU A 112     -44.680  28.958  26.916  1.00281.77           O  
ATOM   2410  N   TYR A 113     -46.468  27.839  26.123  1.00341.81           N  
ATOM   2411  CA  TYR A 113     -47.377  28.325  27.119  1.00341.81           C  
ATOM   2412  CB  TYR A 113     -48.849  27.835  26.995  1.00341.81           C  
ATOM   2413  CG  TYR A 113     -49.809  28.782  27.680  1.00341.81           C  
ATOM   2414  CD1 TYR A 113     -49.373  29.887  28.337  1.00341.81           C  
ATOM   2415  CD2 TYR A 113     -51.184  28.654  27.588  1.00341.81           C  
ATOM   2416  CE1 TYR A 113     -50.284  30.715  28.912  1.00341.81           C  
ATOM   2417  CE2 TYR A 113     -52.114  29.486  28.175  1.00341.81           C  
ATOM   2418  CZ  TYR A 113     -51.633  30.554  28.872  1.00341.81           C  
ATOM   2419  OH  TYR A 113     -52.442  31.502  29.537  1.00341.81           O  
ATOM   2420  C   TYR A 113     -46.917  27.904  28.445  1.00341.81           C  
ATOM   2421  O   TYR A 113     -46.707  26.721  28.711  1.00341.81           O  
ATOM   2422  N   GLU A 114     -46.710  28.886  29.348  1.00313.80           N  
ATOM   2423  CA  GLU A 114     -46.538  28.322  30.625  1.00313.80           C  
ATOM   2424  CB  GLU A 114     -45.176  28.395  31.351  1.00313.80           C  
ATOM   2425  CG  GLU A 114     -44.012  27.694  30.647  1.00313.80           C  
ATOM   2426  CD  GLU A 114     -42.727  28.223  31.269  1.00313.80           C  
ATOM   2427  OE1 GLU A 114     -42.821  28.940  32.300  1.00313.80           O  
ATOM   2428  OE2 GLU A 114     -41.636  27.933  30.714  1.00313.80           O  
ATOM   2429  C   GLU A 114     -47.565  28.725  31.631  1.00313.80           C  
ATOM   2430  O   GLU A 114     -47.281  29.571  32.479  1.00313.80           O  
ATOM   2431  N   TYR A 115     -48.727  28.006  31.480  1.00197.89           N  
ATOM   2432  CA  TYR A 115     -49.559  27.185  32.295  1.00197.89           C  
ATOM   2433  CB  TYR A 115     -49.596  25.697  31.917  1.00197.89           C  
ATOM   2434  CG  TYR A 115     -50.064  25.611  30.513  1.00197.89           C  
ATOM   2435  CD1 TYR A 115     -51.279  26.132  30.150  1.00197.89           C  
ATOM   2436  CD2 TYR A 115     -49.302  24.977  29.560  1.00197.89           C  
ATOM   2437  CE1 TYR A 115     -51.689  26.035  28.847  1.00197.89           C  
ATOM   2438  CE2 TYR A 115     -49.717  24.876  28.252  1.00197.89           C  
ATOM   2439  CZ  TYR A 115     -50.925  25.413  27.891  1.00197.89           C  
ATOM   2440  OH  TYR A 115     -51.378  25.325  26.555  1.00197.89           O  
ATOM   2441  C   TYR A 115     -49.022  27.226  33.675  1.00197.89           C  
ATOM   2442  O   TYR A 115     -47.895  27.619  33.947  1.00197.89           O  
ATOM   2443  N   ASP A 116     -49.900  26.766  34.589  1.00314.13           N  
ATOM   2444  CA  ASP A 116     -49.749  27.182  35.933  1.00314.13           C  
ATOM   2445  CB  ASP A 116     -50.237  28.581  35.771  1.00314.13           C  
ATOM   2446  CG  ASP A 116     -51.404  28.445  34.715  1.00314.13           C  
ATOM   2447  OD1 ASP A 116     -52.366  27.637  34.812  1.00314.13           O  
ATOM   2448  OD2 ASP A 116     -51.236  29.138  33.683  1.00314.13           O  
ATOM   2449  C   ASP A 116     -50.735  26.516  36.843  1.00314.13           C  
ATOM   2450  O   ASP A 116     -50.637  25.336  37.173  1.00314.13           O  
ATOM   2451  N   TYR A 117     -51.713  27.345  37.288  1.00105.67           N  
ATOM   2452  CA  TYR A 117     -52.758  27.017  38.208  1.00105.67           C  
ATOM   2453  CB  TYR A 117     -53.080  28.174  39.176  1.00105.67           C  
ATOM   2454  CG  TYR A 117     -51.797  28.586  39.818  1.00105.67           C  
ATOM   2455  CD1 TYR A 117     -51.235  27.859  40.842  1.00105.67           C  
ATOM   2456  CD2 TYR A 117     -51.146  29.722  39.386  1.00105.67           C  
ATOM   2457  CE1 TYR A 117     -50.048  28.253  41.422  1.00105.67           C  
ATOM   2458  CE2 TYR A 117     -49.960  30.124  39.960  1.00105.67           C  
ATOM   2459  CZ  TYR A 117     -49.406  29.385  40.977  1.00105.67           C  
ATOM   2460  OH  TYR A 117     -48.189  29.792  41.566  1.00105.67           O  
ATOM   2461  C   TYR A 117     -53.993  26.749  37.401  1.00105.67           C  
ATOM   2462  O   TYR A 117     -54.298  27.450  36.436  1.00105.67           O  
ATOM   2463  N   TRP A 118     -54.725  25.684  37.770  1.00 86.34           N  
ATOM   2464  CA  TRP A 118     -55.867  25.289  37.002  1.00 86.34           C  
ATOM   2465  CB  TRP A 118     -55.667  23.936  36.310  1.00 86.34           C  
ATOM   2466  CG  TRP A 118     -54.746  24.005  35.125  1.00 86.34           C  
ATOM   2467  CD2 TRP A 118     -55.238  24.102  33.790  1.00 86.34           C  
ATOM   2468  CD1 TRP A 118     -53.384  23.978  35.045  1.00 86.34           C  
ATOM   2469  NE1 TRP A 118     -52.998  24.058  33.730  1.00 86.34           N  
ATOM   2470  CE2 TRP A 118     -54.133  24.131  32.945  1.00 86.34           C  
ATOM   2471  CE3 TRP A 118     -56.512  24.159  33.310  1.00 86.34           C  
ATOM   2472  CZ2 TRP A 118     -54.287  24.218  31.592  1.00 86.34           C  
ATOM   2473  CZ3 TRP A 118     -56.669  24.248  31.951  1.00 86.34           C  
ATOM   2474  CH2 TRP A 118     -55.578  24.277  31.107  1.00 86.34           C  
ATOM   2475  C   TRP A 118     -57.062  25.146  37.886  1.00 86.34           C  
ATOM   2476  O   TRP A 118     -56.948  24.899  39.084  1.00 86.34           O  
ATOM   2477  N   GLY A 119     -58.258  25.332  37.288  1.00 25.97           N  
ATOM   2478  CA  GLY A 119     -59.497  25.154  37.989  1.00 25.97           C  
ATOM   2479  C   GLY A 119     -59.873  23.706  37.858  1.00 25.97           C  
ATOM   2480  O   GLY A 119     -59.184  22.928  37.202  1.00 25.97           O  
ATOM   2481  N   GLN A 120     -60.985  23.321  38.514  1.00 45.78           N  
ATOM   2482  CA  GLN A 120     -61.512  21.985  38.512  1.00 45.78           C  
ATOM   2483  CB  GLN A 120     -62.704  21.837  39.470  1.00 45.78           C  
ATOM   2484  CG  GLN A 120     -62.377  22.201  40.920  1.00 45.78           C  
ATOM   2485  CD  GLN A 120     -63.677  22.163  41.712  1.00 45.78           C  
ATOM   2486  OE1 GLN A 120     -64.721  21.749  41.211  1.00 45.78           O  
ATOM   2487  NE2 GLN A 120     -63.613  22.613  42.993  1.00 45.78           N  
ATOM   2488  C   GLN A 120     -62.039  21.675  37.147  1.00 45.78           C  
ATOM   2489  O   GLN A 120     -61.924  20.547  36.670  1.00 45.78           O  
ATOM   2490  N   GLY A 121     -62.659  22.686  36.503  1.00 28.36           N  
ATOM   2491  CA  GLY A 121     -63.262  22.538  35.209  1.00 28.36           C  
ATOM   2492  C   GLY A 121     -64.752  22.516  35.389  1.00 28.36           C  
ATOM   2493  O   GLY A 121     -65.254  22.096  36.432  1.00 28.36           O  
ATOM   2494  N   THR A 122     -65.490  22.994  34.361  1.00 60.43           N  
ATOM   2495  CA  THR A 122     -66.928  23.052  34.368  1.00 60.43           C  
ATOM   2496  CB  THR A 122     -67.447  24.459  34.289  1.00 60.43           C  
ATOM   2497  OG1 THR A 122     -67.024  25.204  35.417  1.00 60.43           O  
ATOM   2498  CG2 THR A 122     -68.976  24.439  34.220  1.00 60.43           C  
ATOM   2499  C   THR A 122     -67.414  22.362  33.130  1.00 60.43           C  
ATOM   2500  O   THR A 122     -66.837  22.522  32.056  1.00 60.43           O  
ATOM   2501  N   GLN A 123     -68.502  21.574  33.245  1.00 59.04           N  
ATOM   2502  CA  GLN A 123     -69.001  20.861  32.103  1.00 59.04           C  
ATOM   2503  CB  GLN A 123     -69.748  19.563  32.449  1.00 59.04           C  
ATOM   2504  CG  GLN A 123     -70.272  18.821  31.217  1.00 59.04           C  
ATOM   2505  CD  GLN A 123     -69.091  18.254  30.446  1.00 59.04           C  
ATOM   2506  OE1 GLN A 123     -68.273  17.511  30.988  1.00 59.04           O  
ATOM   2507  NE2 GLN A 123     -69.003  18.604  29.137  1.00 59.04           N  
ATOM   2508  C   GLN A 123     -69.929  21.712  31.301  1.00 59.04           C  
ATOM   2509  O   GLN A 123     -70.798  22.403  31.834  1.00 59.04           O  
ATOM   2510  N   VAL A 124     -69.739  21.674  29.968  1.00 47.28           N  
ATOM   2511  CA  VAL A 124     -70.597  22.338  29.030  1.00 47.28           C  
ATOM   2512  CB  VAL A 124     -69.893  23.375  28.197  1.00 47.28           C  
ATOM   2513  CG1 VAL A 124     -70.869  23.883  27.125  1.00 47.28           C  
ATOM   2514  CG2 VAL A 124     -69.349  24.485  29.117  1.00 47.28           C  
ATOM   2515  C   VAL A 124     -71.072  21.277  28.083  1.00 47.28           C  
ATOM   2516  O   VAL A 124     -70.267  20.513  27.550  1.00 47.28           O  
ATOM   2517  N   THR A 125     -72.400  21.192  27.858  1.00 46.06           N  
ATOM   2518  CA  THR A 125     -72.903  20.191  26.958  1.00 46.06           C  
ATOM   2519  CB  THR A 125     -73.710  19.123  27.637  1.00 46.06           C  
ATOM   2520  OG1 THR A 125     -72.915  18.457  28.606  1.00 46.06           O  
ATOM   2521  CG2 THR A 125     -74.203  18.122  26.577  1.00 46.06           C  
ATOM   2522  C   THR A 125     -73.791  20.860  25.959  1.00 46.06           C  
ATOM   2523  O   THR A 125     -74.681  21.633  26.314  1.00 46.06           O  
ATOM   2524  N   VAL A 126     -73.551  20.574  24.664  1.00 42.42           N  
ATOM   2525  CA  VAL A 126     -74.362  21.133  23.626  1.00 42.42           C  
ATOM   2526  CB  VAL A 126     -73.569  21.784  22.536  1.00 42.42           C  
ATOM   2527  CG1 VAL A 126     -74.546  22.296  21.461  1.00 42.42           C  
ATOM   2528  CG2 VAL A 126     -72.680  22.873  23.159  1.00 42.42           C  
ATOM   2529  C   VAL A 126     -75.120  20.012  23.001  1.00 42.42           C  
ATOM   2530  O   VAL A 126     -74.545  19.125  22.369  1.00 42.42           O  
ATOM   2531  N   SER A 127     -76.452  20.055  23.164  1.00 32.77           N  
ATOM   2532  CA  SER A 127     -77.339  19.065  22.640  1.00 32.77           C  
ATOM   2533  CB  SER A 127     -78.793  19.297  23.110  1.00 32.77           C  
ATOM   2534  OG  SER A 127     -79.243  20.599  22.756  1.00 32.77           O  
ATOM   2535  C   SER A 127     -77.293  19.171  21.126  1.00 32.77           C  
ATOM   2536  O   SER A 127     -77.700  20.239  20.597  1.00 32.77           O  
ATOM   2537  OXT SER A 127     -76.851  18.187  20.476  1.00 32.77           O  
TER    2538      SER A 127                                                       
END
