# Supplementary material for: Highly synergistic combinations of nanobodies that target SARS-CoV-2 and are resistant to escape
Source: eLife. 2021 Dec 15;10:e73027. doi: 10.7554/eLife.73027 (PMC8651292; doi:10.7554/eLife.73027)
Supplement: Figure 6—source data 1. [file elife-73027-fig6-data1.zip › receptor_nanobody_co-complexes/S2-10.pdb]

ATOM      1  N   SER 0 689     193.840 245.318 207.191  1.00 76.39           N  
ATOM      2  CA  SER 0 689     195.127 245.351 207.876  1.00 76.81           C  
ATOM      3  C   SER 0 689     195.644 243.940 208.150  1.00 68.04           C  
ATOM      4  O   SER 0 689     196.705 243.764 208.747  1.00 63.06           O  
ATOM      5  CB  SER 0 689     195.011 246.134 209.187  1.00 77.80           C  
ATOM      6  OG  SER 0 689     193.971 245.621 210.001  1.00 64.09           O  
ATOM      7  N   GLN 0 690     194.885 242.938 207.711  1.00 69.06           N  
ATOM      8  CA  GLN 0 690     195.278 241.550 207.910  1.00 66.20           C  
ATOM      9  C   GLN 0 690     196.372 241.151 206.925  1.00 60.31           C  
ATOM     10  O   GLN 0 690     196.366 241.566 205.763  1.00 58.19           O  
ATOM     11  CB  GLN 0 690     194.067 240.632 207.738  1.00 70.94           C  
ATOM     12  CG  GLN 0 690     192.891 240.940 208.658  1.00 61.77           C  
ATOM     13  CD  GLN 0 690     193.062 240.357 210.045  1.00 65.93           C  
ATOM     14  OE1 GLN 0 690     194.171 240.019 210.458  1.00 57.03           O  
ATOM     15  NE2 GLN 0 690     191.957 240.228 210.775  1.00 71.23           N  
ATOM     16  N   SER 0 691     197.316 240.337 207.395  1.00 56.34           N  
ATOM     17  CA  SER 0 691     198.349 239.793 206.527  1.00 46.57           C  
ATOM     18  C   SER 0 691     198.829 238.464 207.093  1.00 47.55           C  
ATOM     19  O   SER 0 691     198.646 238.167 208.276  1.00 53.73           O  
ATOM     20  CB  SER 0 691     199.524 240.765 206.370  1.00 51.53           C  
ATOM     21  OG  SER 0 691     200.148 241.013 207.616  1.00 53.72           O  
ATOM     22  N   ILE 0 692     199.448 237.667 206.229  1.00 51.04           N  
ATOM     23  CA  ILE 0 692     199.951 236.351 206.612  1.00 50.09           C  
ATOM     24  C   ILE 0 692     201.275 236.526 207.342  1.00 47.05           C  
ATOM     25  O   ILE 0 692     202.205 237.150 206.821  1.00 53.80           O  
ATOM     26  CB  ILE 0 692     200.112 235.445 205.383  1.00 38.73           C  
ATOM     27  CG1 ILE 0 692     198.747 235.199 204.740  1.00 38.35           C  
ATOM     28  CG2 ILE 0 692     200.774 234.131 205.767  1.00 33.79           C  
ATOM     29  CD1 ILE 0 692     198.789 234.340 203.503  1.00 37.41           C  
ATOM     30  N   ILE 0 693     201.362 235.979 208.552  1.00 42.88           N  
ATOM     31  CA  ILE 0 693     202.579 236.033 209.351  1.00 47.01           C  
ATOM     32  C   ILE 0 693     203.209 234.649 209.395  1.00 48.50           C  
ATOM     33  O   ILE 0 693     202.522 233.624 209.347  1.00 49.44           O  
ATOM     34  CB  ILE 0 693     202.300 236.560 210.774  1.00 50.97           C  
ATOM     35  CG1 ILE 0 693     201.179 235.759 211.434  1.00 54.68           C  
ATOM     36  CG2 ILE 0 693     201.934 238.029 210.723  1.00 59.79           C  
ATOM     37  CD1 ILE 0 693     201.143 235.893 212.937  1.00 63.32           C  
ATOM     38  N   ALA 0 694     204.536 234.624 209.492  1.00 41.93           N  
ATOM     39  CA  ALA 0 694     205.302 233.394 209.613  1.00 31.67           C  
ATOM     40  C   ALA 0 694     206.189 233.487 210.843  1.00 37.58           C  
ATOM     41  O   ALA 0 694     206.821 234.518 211.084  1.00 48.61           O  
ATOM     42  CB  ALA 0 694     206.152 233.143 208.368  1.00 31.69           C  
ATOM     43  N   TYR 0 695     206.232 232.408 211.621  1.00 40.93           N  
ATOM     44  CA  TYR 0 695     206.892 232.435 212.917  1.00 32.93           C  
ATOM     45  C   TYR 0 695     207.375 231.041 213.282  1.00 32.79           C  
ATOM     46  O   TYR 0 695     206.885 230.036 212.764  1.00 43.48           O  
ATOM     47  CB  TYR 0 695     205.948 232.954 214.002  1.00 35.25           C  
ATOM     48  CG  TYR 0 695     204.629 232.223 214.041  1.00 29.89           C  
ATOM     49  CD1 TYR 0 695     204.483 231.055 214.768  1.00 31.03           C  
ATOM     50  CD2 TYR 0 695     203.533 232.697 213.344  1.00 34.41           C  
ATOM     51  CE1 TYR 0 695     203.283 230.384 214.800  1.00 36.83           C  
ATOM     52  CE2 TYR 0 695     202.331 232.033 213.372  1.00 35.20           C  
ATOM     53  CZ  TYR 0 695     202.211 230.877 214.101  1.00 35.48           C  
ATOM     54  OH  TYR 0 695     201.010 230.209 214.131  1.00 43.55           O  
ATOM     55  N   THR 0 696     208.349 230.998 214.186  1.00 25.16           N  
ATOM     56  CA  THR 0 696     208.775 229.739 214.782  1.00 23.30           C  
ATOM     57  C   THR 0 696     207.770 229.324 215.850  1.00 29.38           C  
ATOM     58  O   THR 0 696     207.528 230.068 216.806  1.00 43.71           O  
ATOM     59  CB  THR 0 696     210.171 229.885 215.379  1.00 25.37           C  
ATOM     60  OG1 THR 0 696     211.071 230.370 214.376  1.00 30.12           O  
ATOM     61  CG2 THR 0 696     210.678 228.552 215.896  1.00 38.27           C  
ATOM     62  N   MET 0 697     207.192 228.137 215.693  1.00 32.68           N  
ATOM     63  CA  MET 0 697     206.105 227.712 216.564  1.00 37.79           C  
ATOM     64  C   MET 0 697     206.576 227.586 218.007  1.00 42.06           C  
ATOM     65  O   MET 0 697     207.721 227.220 218.285  1.00 37.82           O  
ATOM     66  CB  MET 0 697     205.539 226.373 216.091  1.00 43.57           C  
ATOM     67  CG  MET 0 697     206.559 225.248 216.062  1.00 37.85           C  
ATOM     68  SD  MET 0 697     205.864 223.677 215.520  1.00 69.28           S  
ATOM     69  CE  MET 0 697     204.964 223.171 216.983  1.00 52.14           C  
ATOM     70  N   SER 0 698     205.673 227.902 218.930  1.00 46.30           N  
ATOM     71  CA  SER 0 698     205.932 227.707 220.348  1.00 39.87           C  
ATOM     72  C   SER 0 698     205.545 226.294 220.760  1.00 36.35           C  
ATOM     73  O   SER 0 698     204.499 225.778 220.357  1.00 35.34           O  
ATOM     74  CB  SER 0 698     205.146 228.715 221.182  1.00 45.04           C  
ATOM     75  OG  SER 0 698     203.756 228.463 221.089  1.00 52.12           O  
ATOM     76  N   LEU 0 699     206.397 225.671 221.573  1.00 34.57           N  
ATOM     77  CA  LEU 0 699     206.085 224.346 222.093  1.00 25.36           C  
ATOM     78  C   LEU 0 699     205.174 224.435 223.309  1.00 35.82           C  
ATOM     79  O   LEU 0 699     204.294 223.588 223.495  1.00 40.58           O  
ATOM     80  CB  LEU 0 699     207.376 223.612 222.451  1.00 31.04           C  
ATOM     81  CG  LEU 0 699     208.477 223.668 221.392  1.00 23.65           C  
ATOM     82  CD1 LEU 0 699     209.723 222.944 221.869  1.00 24.89           C  
ATOM     83  CD2 LEU 0 699     207.993 223.087 220.079  1.00 24.86           C  
ATOM     84  N   GLY 0 700     205.371 225.450 224.140  1.00 42.91           N  
ATOM     85  CA  GLY 0 700     204.531 225.645 225.301  1.00 37.18           C  
ATOM     86  C   GLY 0 700     205.156 226.666 226.228  1.00 47.22           C  
ATOM     87  O   GLY 0 700     206.153 227.309 225.892  1.00 43.80           O  
ATOM     88  N   ALA 0 701     204.548 226.802 227.401  1.00 49.27           N  
ATOM     89  CA  ALA 0 701     205.113 227.657 228.432  1.00 39.71           C  
ATOM     90  C   ALA 0 701     206.347 227.003 229.043  1.00 44.61           C  
ATOM     91  O   ALA 0 701     206.409 225.783 229.217  1.00 49.70           O  
ATOM     92  CB  ALA 0 701     204.073 227.940 229.514  1.00 32.38           C  
ATOM     93  N   GLU 0 702     207.338 227.828 229.369  1.00 33.45           N  
ATOM     94  CA  GLU 0 702     208.576 227.363 229.980  1.00 40.75           C  
ATOM     95  C   GLU 0 702     208.481 227.555 231.488  1.00 45.08           C  
ATOM     96  O   GLU 0 702     208.085 228.628 231.956  1.00 52.07           O  
ATOM     97  CB  GLU 0 702     209.782 228.112 229.412  1.00 44.25           C  
ATOM     98  CG  GLU 0 702     211.123 227.493 229.783  1.00 63.03           C  
ATOM     99  CD  GLU 0 702     212.257 227.975 228.898  1.00 72.72           C  
ATOM    100  OE1 GLU 0 702     212.047 228.100 227.673  1.00 71.30           O  
ATOM    101  OE2 GLU 0 702     213.358 228.234 229.430  1.00 54.34           O  
ATOM    102  N   ASN 0 703     208.848 226.517 232.242  1.00 49.29           N  
ATOM    103  CA  ASN 0 703     208.478 226.429 233.655  1.00 48.16           C  
ATOM    104  C   ASN 0 703     209.581 225.694 234.413  1.00 49.92           C  
ATOM    105  O   ASN 0 703     209.685 224.469 234.323  1.00 46.14           O  
ATOM    106  CB  ASN 0 703     207.141 225.717 233.803  1.00 42.61           C  
ATOM    107  CG  ASN 0 703     206.601 225.775 235.211  1.00 46.17           C  
ATOM    108  OD1 ASN 0 703     207.356 225.732 236.181  1.00 51.77           O  
ATOM    109  ND2 ASN 0 703     205.284 225.870 235.334  1.00 35.66           N  
ATOM    110  N   SER 0 704     210.390 226.439 235.163  1.00 58.95           N  
ATOM    111  CA  SER 0 704     211.374 225.821 236.044  1.00 52.91           C  
ATOM    112  C   SER 0 704     210.689 225.299 237.304  1.00 52.79           C  
ATOM    113  O   SER 0 704     210.054 226.065 238.036  1.00 52.51           O  
ATOM    114  CB  SER 0 704     212.468 226.821 236.407  1.00 45.03           C  
ATOM    115  OG  SER 0 704     213.483 226.196 237.173  1.00 47.16           O  
ATOM    116  N   VAL 0 705     210.814 223.994 237.553  1.00 49.67           N  
ATOM    117  CA  VAL 0 705     210.227 223.388 238.743  1.00 45.66           C  
ATOM    118  C   VAL 0 705     211.014 223.801 239.982  1.00 38.59           C  
ATOM    119  O   VAL 0 705     212.205 224.132 239.906  1.00 45.51           O  
ATOM    120  CB  VAL 0 705     210.175 221.858 238.591  1.00 39.88           C  
ATOM    121  CG1 VAL 0 705     209.538 221.222 239.816  1.00 26.29           C  
ATOM    122  CG2 VAL 0 705     209.405 221.474 237.333  1.00 35.80           C  
ATOM    123  N   ALA 0 706     210.345 223.778 241.137  1.00 29.28           N  
ATOM    124  CA  ALA 0 706     210.862 224.338 242.385  1.00 24.17           C  
ATOM    125  C   ALA 0 706     211.735 223.363 243.169  1.00 26.06           C  
ATOM    126  O   ALA 0 706     211.873 223.493 244.388  1.00 31.26           O  
ATOM    127  CB  ALA 0 706     209.699 224.800 243.264  1.00 30.99           C  
ATOM    128  N   TYR 0 707     212.331 222.396 242.481  1.00 31.45           N  
ATOM    129  CA  TYR 0 707     212.927 221.237 243.135  1.00 28.73           C  
ATOM    130  C   TYR 0 707     214.026 221.610 244.127  1.00 35.14           C  
ATOM    131  O   TYR 0 707     214.867 222.470 243.857  1.00 35.00           O  
ATOM    132  CB  TYR 0 707     213.499 220.304 242.073  1.00 28.70           C  
ATOM    133  CG  TYR 0 707     214.267 219.142 242.639  1.00 33.31           C  
ATOM    134  CD1 TYR 0 707     213.619 217.976 243.001  1.00 31.91           C  
ATOM    135  CD2 TYR 0 707     215.638 219.208 242.810  1.00 36.54           C  
ATOM    136  CE1 TYR 0 707     214.311 216.913 243.519  1.00 27.60           C  
ATOM    137  CE2 TYR 0 707     216.338 218.147 243.328  1.00 30.56           C  
ATOM    138  CZ  TYR 0 707     215.669 217.001 243.681  1.00 22.15           C  
ATOM    139  OH  TYR 0 707     216.362 215.936 244.199  1.00 27.45           O  
ATOM    140  N   SER 0 708     213.929 220.978 245.294  1.00 33.23           N  
ATOM    141  CA  SER 0 708     214.852 221.126 246.404  1.00 31.42           C  
ATOM    142  C   SER 0 708     215.001 219.730 247.003  1.00 32.46           C  
ATOM    143  O   SER 0 708     214.082 218.913 246.927  1.00 38.72           O  
ATOM    144  CB  SER 0 708     214.298 222.098 247.444  1.00 44.08           C  
ATOM    145  OG  SER 0 708     215.336 222.637 248.243  1.00 54.84           O  
ATOM    146  N   ASN 0 709     216.151 219.457 247.603  1.00 27.13           N  
ATOM    147  CA  ASN 0 709     216.417 218.140 248.172  1.00 30.54           C  
ATOM    148  C   ASN 0 709     215.537 217.820 249.378  1.00 32.62           C  
ATOM    149  O   ASN 0 709     215.521 216.664 249.817  1.00 43.17           O  
ATOM    150  CB  ASN 0 709     217.901 218.006 248.541  1.00 42.56           C  
ATOM    151  CG  ASN 0 709     218.351 219.013 249.583  1.00 53.17           C  
ATOM    152  OD1 ASN 0 709     217.585 219.869 250.024  1.00 62.86           O  
ATOM    153  ND2 ASN 0 709     219.613 218.905 249.985  1.00 53.13           N  
ATOM    154  N   ASN 0 710     214.822 218.814 249.899  1.00 38.92           N  
ATOM    155  CA  ASN 0 710     213.957 218.605 251.059  1.00 26.65           C  
ATOM    156  C   ASN 0 710     212.628 219.357 250.982  1.00 25.86           C  
ATOM    157  O   ASN 0 710     212.034 219.692 252.007  1.00 32.60           O  
ATOM    158  CB  ASN 0 710     214.694 218.974 252.349  1.00 36.79           C  
ATOM    159  CG  ASN 0 710     215.093 220.436 252.395  1.00 34.76           C  
ATOM    160  OD1 ASN 0 710     214.821 221.195 251.466  1.00 39.06           O  
ATOM    161  ND2 ASN 0 710     215.741 220.838 253.482  1.00 39.22           N  
ATOM    162  N   SER 0 711     212.168 219.619 249.763  1.00 25.36           N  
ATOM    163  CA  SER 0 711     210.908 220.319 249.542  1.00 16.65           C  
ATOM    164  C   SER 0 711     209.949 219.426 248.773  1.00 19.30           C  
ATOM    165  O   SER 0 711     210.339 218.803 247.782  1.00 25.20           O  
ATOM    166  CB  SER 0 711     211.133 221.622 248.769  1.00 32.22           C  
ATOM    167  OG  SER 0 711     209.911 222.305 248.550  1.00 31.41           O  
ATOM    168  N   ILE 0 712     208.699 219.371 249.227  1.00 17.07           N  
ATOM    169  CA  ILE 0 712     207.656 218.599 248.568  1.00 10.49           C  
ATOM    170  C   ILE 0 712     206.390 219.436 248.496  1.00 19.98           C  
ATOM    171  O   ILE 0 712     206.069 220.192 249.417  1.00 23.00           O  
ATOM    172  CB  ILE 0 712     207.378 217.270 249.297  1.00 16.42           C  
ATOM    173  CG1 ILE 0 712     206.550 216.343 248.410  1.00 18.42           C  
ATOM    174  CG2 ILE 0 712     206.647 217.526 250.599  1.00 16.89           C  
ATOM    175  CD1 ILE 0 712     206.395 214.955 248.971  1.00 20.34           C  
ATOM    176  N   ALA 0 713     205.667 219.295 247.388  1.00 17.00           N  
ATOM    177  CA  ALA 0 713     204.381 219.946 247.188  1.00 14.79           C  
ATOM    178  C   ALA 0 713     203.282 218.895 247.221  1.00 17.86           C  
ATOM    179  O   ALA 0 713     203.402 217.852 246.572  1.00 22.31           O  
ATOM    180  CB  ALA 0 713     204.351 220.704 245.862  1.00 17.86           C  
ATOM    181  N   ILE 0 714     202.220 219.168 247.972  1.00 21.49           N  
ATOM    182  CA  ILE 0 714     201.130 218.210 248.132  1.00 21.94           C  
ATOM    183  C   ILE 0 714     199.803 218.924 247.900  1.00 21.83           C  
ATOM    184  O   ILE 0 714     199.570 219.991 248.482  1.00 31.05           O  
ATOM    185  CB  ILE 0 714     201.177 217.549 249.519  1.00 23.47           C  
ATOM    186  CG1 ILE 0 714     202.542 216.897 249.739  1.00 26.67           C  
ATOM    187  CG2 ILE 0 714     200.077 216.510 249.655  1.00 25.34           C  
ATOM    188  CD1 ILE 0 714     202.640 216.102 251.008  1.00 32.99           C  
ATOM    189  N   PRO 0 715     198.905 218.381 247.077  1.00 14.89           N  
ATOM    190  CA  PRO 0 715     197.644 219.078 246.780  1.00 23.63           C  
ATOM    191  C   PRO 0 715     196.719 219.114 247.986  1.00 23.39           C  
ATOM    192  O   PRO 0 715     196.501 218.100 248.650  1.00 24.76           O  
ATOM    193  CB  PRO 0 715     197.048 218.253 245.638  1.00 45.43           C  
ATOM    194  CG  PRO 0 715     197.598 216.898 245.849  1.00 24.09           C  
ATOM    195  CD  PRO 0 715     198.984 217.090 246.375  1.00 22.21           C  
ATOM    196  N   THR 0 716     196.185 220.298 248.269  1.00 26.00           N  
ATOM    197  CA  THR 0 716     195.203 220.482 249.329  1.00 33.28           C  
ATOM    198  C   THR 0 716     193.768 220.301 248.852  1.00 34.75           C  
ATOM    199  O   THR 0 716     192.854 220.306 249.681  1.00 50.01           O  
ATOM    200  CB  THR 0 716     195.363 221.874 249.943  1.00 43.79           C  
ATOM    201  OG1 THR 0 716     195.044 222.870 248.965  1.00 45.37           O  
ATOM    202  CG2 THR 0 716     196.787 222.084 250.416  1.00 30.21           C  
ATOM    203  N   ASN 0 717     193.548 220.128 247.553  1.00 30.96           N  
ATOM    204  CA  ASN 0 717     192.208 220.149 246.982  1.00 21.81           C  
ATOM    205  C   ASN 0 717     192.233 219.294 245.722  1.00 24.36           C  
ATOM    206  O   ASN 0 717     193.264 218.720 245.365  1.00 23.99           O  
ATOM    207  CB  ASN 0 717     191.771 221.588 246.694  1.00 38.21           C  
ATOM    208  CG  ASN 0 717     190.273 221.733 246.534  1.00 41.09           C  
ATOM    209  OD1 ASN 0 717     189.499 220.885 246.977  1.00 37.30           O  
ATOM    210  ND2 ASN 0 717     189.855 222.819 245.895  1.00 39.96           N  
ATOM    211  N   PHE 0 718     191.086 219.197 245.055  1.00 37.53           N  
ATOM    212  CA  PHE 0 718     190.973 218.406 243.840  1.00 24.65           C  
ATOM    213  C   PHE 0 718     189.970 219.043 242.893  1.00 35.10           C  
ATOM    214  O   PHE 0 718     189.078 219.782 243.315  1.00 41.44           O  
ATOM    215  CB  PHE 0 718     190.544 216.969 244.143  1.00 14.50           C  
ATOM    216  CG  PHE 0 718     189.467 216.865 245.179  1.00 25.74           C  
ATOM    217  CD1 PHE 0 718     188.177 217.275 244.904  1.00 33.70           C  
ATOM    218  CD2 PHE 0 718     189.746 216.349 246.430  1.00 36.76           C  
ATOM    219  CE1 PHE 0 718     187.190 217.179 245.860  1.00 39.01           C  
ATOM    220  CE2 PHE 0 718     188.765 216.251 247.387  1.00 37.40           C  
ATOM    221  CZ  PHE 0 718     187.485 216.665 247.102  1.00 41.94           C  
ATOM    222  N   THR 0 719     190.133 218.751 241.606  1.00 25.43           N  
ATOM    223  CA  THR 0 719     189.158 219.100 240.582  1.00 27.72           C  
ATOM    224  C   THR 0 719     188.730 217.822 239.880  1.00 26.01           C  
ATOM    225  O   THR 0 719     189.565 217.126 239.296  1.00 26.98           O  
ATOM    226  CB  THR 0 719     189.733 220.093 239.569  1.00 31.03           C  
ATOM    227  OG1 THR 0 719     191.071 219.714 239.230  1.00 35.47           O  
ATOM    228  CG2 THR 0 719     189.732 221.503 240.129  1.00 42.18           C  
ATOM    229  N   ILE 0 720     187.440 217.506 239.951  1.00 31.72           N  
ATOM    230  CA  ILE 0 720     186.893 216.449 239.114  1.00 17.70           C  
ATOM    231  C   ILE 0 720     186.692 217.005 237.713  1.00 31.36           C  
ATOM    232  O   ILE 0 720     185.975 217.995 237.517  1.00 35.46           O  
ATOM    233  CB  ILE 0 720     185.581 215.915 239.706  1.00 14.09           C  
ATOM    234  CG1 ILE 0 720     185.828 215.309 241.090  1.00 24.53           C  
ATOM    235  CG2 ILE 0 720     184.954 214.891 238.780  1.00 16.67           C  
ATOM    236  CD1 ILE 0 720     186.767 214.119 241.104  1.00 24.05           C  
ATOM    237  N   SER 0 721     187.331 216.378 236.731  1.00 27.90           N  
ATOM    238  CA  SER 0 721     187.351 216.883 235.367  1.00 15.21           C  
ATOM    239  C   SER 0 721     186.926 215.775 234.422  1.00 17.47           C  
ATOM    240  O   SER 0 721     187.499 214.682 234.444  1.00 18.95           O  
ATOM    241  CB  SER 0 721     188.745 217.397 234.992  1.00 12.26           C  
ATOM    242  OG  SER 0 721     188.784 217.842 233.649  1.00 23.75           O  
ATOM    243  N   VAL 0 722     185.923 216.058 233.599  1.00 18.53           N  
ATOM    244  CA  VAL 0 722     185.425 215.112 232.611  1.00 10.28           C  
ATOM    245  C   VAL 0 722     185.937 215.536 231.244  1.00  9.87           C  
ATOM    246  O   VAL 0 722     185.794 216.701 230.854  1.00 10.13           O  
ATOM    247  CB  VAL 0 722     183.891 215.041 232.628  1.00 10.12           C  
ATOM    248  CG1 VAL 0 722     183.402 214.011 231.633  1.00 11.69           C  
ATOM    249  CG2 VAL 0 722     183.395 214.715 234.024  1.00 11.82           C  
ATOM    250  N   THR 0 723     186.541 214.598 230.521  1.00 10.39           N  
ATOM    251  CA  THR 0 723     187.092 214.855 229.201  1.00  7.88           C  
ATOM    252  C   THR 0 723     186.511 213.860 228.212  1.00  9.36           C  
ATOM    253  O   THR 0 723     186.306 212.690 228.541  1.00 15.11           O  
ATOM    254  CB  THR 0 723     188.620 214.753 229.198  1.00  9.01           C  
ATOM    255  OG1 THR 0 723     189.016 213.448 229.636  1.00 20.73           O  
ATOM    256  CG2 THR 0 723     189.227 215.796 230.115  1.00 16.56           C  
ATOM    257  N   THR 0 724     186.258 214.333 226.998  1.00  9.64           N  
ATOM    258  CA  THR 0 724     185.628 213.538 225.953  1.00 11.69           C  
ATOM    259  C   THR 0 724     186.679 213.073 224.953  1.00 21.10           C  
ATOM    260  O   THR 0 724     187.460 213.883 224.445  1.00 24.20           O  
ATOM    261  CB  THR 0 724     184.538 214.344 225.243  1.00 27.69           C  
ATOM    262  OG1 THR 0 724     184.092 213.638 224.080  1.00 47.41           O  
ATOM    263  CG2 THR 0 724     185.050 215.718 224.836  1.00 28.76           C  
ATOM    264  N   GLU 0 725     186.701 211.771 224.684  1.00 16.35           N  
ATOM    265  CA  GLU 0 725     187.621 211.168 223.728  1.00 14.92           C  
ATOM    266  C   GLU 0 725     186.825 210.453 222.643  1.00 19.57           C  
ATOM    267  O   GLU 0 725     185.989 209.599 222.949  1.00 22.02           O  
ATOM    268  CB  GLU 0 725     188.567 210.197 224.428  1.00 11.65           C  
ATOM    269  CG  GLU 0 725     189.209 209.198 223.499  1.00 14.43           C  
ATOM    270  CD  GLU 0 725     190.410 208.533 224.114  1.00 22.16           C  
ATOM    271  OE1 GLU 0 725     191.369 208.236 223.371  1.00 22.62           O  
ATOM    272  OE2 GLU 0 725     190.404 208.310 225.343  1.00 14.35           O  
ATOM    273  N   ILE 0 726     187.105 210.784 221.385  1.00 19.41           N  
ATOM    274  CA  ILE 0 726     186.352 210.285 220.239  1.00 17.08           C  
ATOM    275  C   ILE 0 726     187.229 209.317 219.458  1.00 21.73           C  
ATOM    276  O   ILE 0 726     188.376 209.638 219.127  1.00 24.00           O  
ATOM    277  CB  ILE 0 726     185.874 211.440 219.343  1.00 17.21           C  
ATOM    278  CG1 ILE 0 726     185.060 212.441 220.162  1.00 19.81           C  
ATOM    279  CG2 ILE 0 726     185.049 210.910 218.193  1.00 19.13           C  
ATOM    280  CD1 ILE 0 726     185.796 213.721 220.463  1.00 27.47           C  
ATOM    281  N   LEU 0 727     186.691 208.132 219.165  1.00 21.48           N  
ATOM    282  CA  LEU 0 727     187.425 207.093 218.455  1.00 17.50           C  
ATOM    283  C   LEU 0 727     186.584 206.542 217.310  1.00 15.99           C  
ATOM    284  O   LEU 0 727     185.439 206.121 217.536  1.00 25.05           O  
ATOM    285  CB  LEU 0 727     187.810 205.954 219.408  1.00 16.56           C  
ATOM    286  CG  LEU 0 727     188.910 206.227 220.430  1.00 12.80           C  
ATOM    287  CD1 LEU 0 727     189.165 204.984 221.254  1.00  9.28           C  
ATOM    288  CD2 LEU 0 727     190.182 206.683 219.745  1.00 26.10           C  
ATOM    289  N   PRO 0 728     187.098 206.520 216.078  1.00 16.54           N  
ATOM    290  CA  PRO 0 728     186.416 205.768 215.019  1.00 18.66           C  
ATOM    291  C   PRO 0 728     186.336 204.291 215.368  1.00 18.28           C  
ATOM    292  O   PRO 0 728     187.293 203.705 215.877  1.00 41.21           O  
ATOM    293  CB  PRO 0 728     187.295 206.010 213.789  1.00 13.00           C  
ATOM    294  CG  PRO 0 728     188.009 207.267 214.077  1.00 13.91           C  
ATOM    295  CD  PRO 0 728     188.237 207.286 215.551  1.00 16.07           C  
ATOM    296  N   VAL 0 729     185.184 203.686 215.088  1.00 11.84           N  
ATOM    297  CA  VAL 0 729     184.984 202.269 215.368  1.00 12.14           C  
ATOM    298  C   VAL 0 729     184.784 201.512 214.065  1.00 24.69           C  
ATOM    299  O   VAL 0 729     185.306 200.406 213.891  1.00 37.17           O  
ATOM    300  CB  VAL 0 729     183.791 202.041 216.311  1.00 11.69           C  
ATOM    301  CG1 VAL 0 729     183.452 200.567 216.375  1.00 19.96           C  
ATOM    302  CG2 VAL 0 729     184.103 202.565 217.693  1.00 17.30           C  
ATOM    303  N   SER 0 730     184.021 202.092 213.146  1.00 23.36           N  
ATOM    304  CA  SER 0 730     183.698 201.433 211.893  1.00 19.11           C  
ATOM    305  C   SER 0 730     183.659 202.466 210.780  1.00 22.90           C  
ATOM    306  O   SER 0 730     183.669 203.675 211.020  1.00 28.55           O  
ATOM    307  CB  SER 0 730     182.359 200.693 211.979  1.00 30.18           C  
ATOM    308  OG  SER 0 730     181.289 201.596 212.178  1.00 31.82           O  
ATOM    309  N   MET 0 731     183.626 201.972 209.548  1.00 23.97           N  
ATOM    310  CA  MET 0 731     183.486 202.804 208.367  1.00 18.44           C  
ATOM    311  C   MET 0 731     182.418 202.197 207.470  1.00 32.66           C  
ATOM    312  O   MET 0 731     182.017 201.043 207.638  1.00 36.33           O  
ATOM    313  CB  MET 0 731     184.816 202.937 207.618  1.00 23.63           C  
ATOM    314  CG  MET 0 731     185.367 201.634 207.079  1.00 20.43           C  
ATOM    315  SD  MET 0 731     186.869 201.903 206.129  1.00 11.63           S  
ATOM    316  CE  MET 0 731     187.045 200.313 205.342  1.00 17.90           C  
ATOM    317  N   THR 0 732     181.955 202.987 206.508  1.00 37.75           N  
ATOM    318  CA  THR 0 732     180.831 202.568 205.684  1.00 27.61           C  
ATOM    319  C   THR 0 732     181.172 201.308 204.901  1.00 35.96           C  
ATOM    320  O   THR 0 732     182.224 201.222 204.261  1.00 40.82           O  
ATOM    321  CB  THR 0 732     180.436 203.681 204.719  1.00 33.30           C  
ATOM    322  OG1 THR 0 732     181.513 203.929 203.809  1.00 50.19           O  
ATOM    323  CG2 THR 0 732     180.110 204.955 205.477  1.00 39.15           C  
ATOM    324  N   LYS 0 733     180.277 200.326 204.962  1.00 42.44           N  
ATOM    325  CA  LYS 0 733     180.371 199.166 204.090  1.00 31.56           C  
ATOM    326  C   LYS 0 733     180.099 199.581 202.653  1.00 32.56           C  
ATOM    327  O   LYS 0 733     179.191 200.375 202.391  1.00 33.46           O  
ATOM    328  CB  LYS 0 733     179.360 198.103 204.498  1.00 28.40           C  
ATOM    329  CG  LYS 0 733     179.421 197.625 205.924  1.00 17.96           C  
ATOM    330  CD  LYS 0 733     178.203 196.765 206.188  1.00 15.60           C  
ATOM    331  CE  LYS 0 733     178.326 195.949 207.445  1.00 14.62           C  
ATOM    332  NZ  LYS 0 733     177.196 194.991 207.552  1.00 31.77           N  
ATOM    333  N   THR 0 734     180.881 199.054 201.722  1.00 38.55           N  
ATOM    334  CA  THR 0 734     180.620 199.243 200.305  1.00 41.00           C  
ATOM    335  C   THR 0 734     180.675 197.909 199.577  1.00 27.45           C  
ATOM    336  O   THR 0 734     181.412 196.998 199.962  1.00 26.55           O  
ATOM    337  CB  THR 0 734     181.620 200.215 199.677  1.00 35.38           C  
ATOM    338  OG1 THR 0 734     182.953 199.819 200.016  1.00 33.64           O  
ATOM    339  CG2 THR 0 734     181.368 201.623 200.176  1.00 38.51           C  
ATOM    340  N   SER 0 735     179.876 197.806 198.521  1.00 31.65           N  
ATOM    341  CA  SER 0 735     179.910 196.669 197.615  1.00 28.41           C  
ATOM    342  C   SER 0 735     179.797 197.197 196.197  1.00 27.12           C  
ATOM    343  O   SER 0 735     179.003 198.101 195.929  1.00 35.40           O  
ATOM    344  CB  SER 0 735     178.780 195.676 197.905  1.00 28.71           C  
ATOM    345  OG  SER 0 735     178.843 194.563 197.032  1.00 30.20           O  
ATOM    346  N   VAL 0 736     180.595 196.637 195.295  1.00 24.51           N  
ATOM    347  CA  VAL 0 736     180.677 197.101 193.917  1.00 28.41           C  
ATOM    348  C   VAL 0 736     180.266 195.960 193.003  1.00 35.05           C  
ATOM    349  O   VAL 0 736     180.807 194.853 193.102  1.00 41.64           O  
ATOM    350  CB  VAL 0 736     182.086 197.596 193.564  1.00 20.83           C  
ATOM    351  CG1 VAL 0 736     182.154 197.989 192.103  1.00 19.57           C  
ATOM    352  CG2 VAL 0 736     182.474 198.762 194.452  1.00 23.79           C  
ATOM    353  N   ASP 0 737     179.302 196.225 192.124  1.00 25.53           N  
ATOM    354  CA  ASP 0 737     179.031 195.319 191.020  1.00 24.88           C  
ATOM    355  C   ASP 0 737     180.105 195.523 189.961  1.00 32.03           C  
ATOM    356  O   ASP 0 737     180.001 196.429 189.129  1.00 31.65           O  
ATOM    357  CB  ASP 0 737     177.636 195.559 190.447  1.00 36.57           C  
ATOM    358  CG  ASP 0 737     177.206 194.470 189.492  1.00 43.45           C  
ATOM    359  OD1 ASP 0 737     178.034 194.028 188.671  1.00 50.68           O  
ATOM    360  OD2 ASP 0 737     176.039 194.043 189.572  1.00 51.81           O  
ATOM    361  N   CYS 0 738     181.146 194.690 189.996  1.00 41.79           N  
ATOM    362  CA  CYS 0 738     182.310 194.901 189.142  1.00 30.88           C  
ATOM    363  C   CYS 0 738     181.903 195.078 187.686  1.00 28.61           C  
ATOM    364  O   CYS 0 738     182.359 196.003 187.007  1.00 30.54           O  
ATOM    365  CB  CYS 0 738     183.267 193.722 189.287  1.00 29.42           C  
ATOM    366  SG  CYS 0 738     184.894 193.949 188.553  1.00 69.08           S  
ATOM    367  N   THR 0 739     181.045 194.190 187.186  1.00 30.74           N  
ATOM    368  CA  THR 0 739     180.629 194.278 185.792  1.00 20.58           C  
ATOM    369  C   THR 0 739     179.891 195.580 185.514  1.00 26.87           C  
ATOM    370  O   THR 0 739     180.114 196.218 184.480  1.00 38.31           O  
ATOM    371  CB  THR 0 739     179.749 193.085 185.429  1.00 22.25           C  
ATOM    372  OG1 THR 0 739     180.436 191.867 185.740  1.00 23.75           O  
ATOM    373  CG2 THR 0 739     179.415 193.107 183.949  1.00 37.22           C  
ATOM    374  N   MET 0 740     179.007 195.992 186.423  1.00 22.51           N  
ATOM    375  CA  MET 0 740     178.185 197.168 186.161  1.00 20.22           C  
ATOM    376  C   MET 0 740     179.007 198.445 186.185  1.00 19.48           C  
ATOM    377  O   MET 0 740     178.721 199.377 185.427  1.00 26.12           O  
ATOM    378  CB  MET 0 740     177.056 197.253 187.182  1.00 32.50           C  
ATOM    379  CG  MET 0 740     175.975 198.248 186.814  1.00 37.47           C  
ATOM    380  SD  MET 0 740     174.451 197.980 187.730  1.00 73.00           S  
ATOM    381  CE  MET 0 740     173.979 196.357 187.131  1.00 64.31           C  
ATOM    382  N   TYR 0 741     180.020 198.517 187.047  1.00 23.20           N  
ATOM    383  CA  TYR 0 741     180.900 199.679 187.047  1.00 16.35           C  
ATOM    384  C   TYR 0 741     181.698 199.752 185.753  1.00 25.06           C  
ATOM    385  O   TYR 0 741     181.720 200.785 185.077  1.00 26.79           O  
ATOM    386  CB  TYR 0 741     181.839 199.634 188.253  1.00 14.44           C  
ATOM    387  CG  TYR 0 741     182.876 200.733 188.242  1.00 20.65           C  
ATOM    388  CD1 TYR 0 741     182.576 201.999 188.712  1.00 21.97           C  
ATOM    389  CD2 TYR 0 741     184.153 200.505 187.758  1.00 22.65           C  
ATOM    390  CE1 TYR 0 741     183.515 203.003 188.699  1.00 18.65           C  
ATOM    391  CE2 TYR 0 741     185.097 201.506 187.744  1.00 16.12           C  
ATOM    392  CZ  TYR 0 741     184.771 202.752 188.215  1.00 13.07           C  
ATOM    393  OH  TYR 0 741     185.709 203.757 188.204  1.00 14.75           O  
ATOM    394  N   ILE 0 742     182.363 198.654 185.392  1.00 26.05           N  
ATOM    395  CA  ILE 0 742     183.235 198.655 184.220  1.00 23.37           C  
ATOM    396  C   ILE 0 742     182.414 198.812 182.947  1.00 30.30           C  
ATOM    397  O   ILE 0 742     182.655 199.712 182.135  1.00 48.63           O  
ATOM    398  CB  ILE 0 742     184.083 197.371 184.181  1.00 21.81           C  
ATOM    399  CG1 ILE 0 742     184.872 197.218 185.477  1.00 20.00           C  
ATOM    400  CG2 ILE 0 742     185.048 197.394 183.007  1.00 22.31           C  
ATOM    401  CD1 ILE 0 742     185.707 195.975 185.531  1.00 16.58           C  
ATOM    402  N   CYS 0 743     181.420 197.943 182.766  1.00 27.53           N  
ATOM    403  CA  CYS 0 743     180.727 197.774 181.492  1.00 20.34           C  
ATOM    404  C   CYS 0 743     179.224 197.956 181.684  1.00 27.70           C  
ATOM    405  O   CYS 0 743     178.417 197.154 181.218  1.00 31.04           O  
ATOM    406  CB  CYS 0 743     180.957 196.396 180.883  1.00 32.20           C  
ATOM    407  SG  CYS 0 743     182.656 195.852 180.609  1.00 68.08           S  
ATOM    408  N   GLY 0 744     178.836 199.013 182.388  1.00 39.32           N  
ATOM    409  CA  GLY 0 744     177.432 199.247 182.653  1.00 36.56           C  
ATOM    410  C   GLY 0 744     176.656 199.304 181.352  1.00 49.34           C  
ATOM    411  O   GLY 0 744     177.011 200.076 180.446  1.00 58.56           O  
ATOM    412  N   ASP 0 745     175.637 198.451 181.215  1.00 57.34           N  
ATOM    413  CA  ASP 0 745     174.650 198.405 180.120  1.00 44.63           C  
ATOM    414  C   ASP 0 745     175.240 198.006 178.771  1.00 45.60           C  
ATOM    415  O   ASP 0 745     174.568 198.192 177.749  1.00 56.46           O  
ATOM    416  CB  ASP 0 745     173.883 199.726 179.953  1.00 49.44           C  
ATOM    417  CG  ASP 0 745     174.743 200.855 179.421  1.00 58.20           C  
ATOM    418  OD1 ASP 0 745     175.184 200.781 178.256  1.00 61.20           O  
ATOM    419  OD2 ASP 0 745     174.978 201.820 180.179  1.00 62.25           O  
ATOM    420  N   SER 0 746     176.455 197.464 178.720  1.00 48.05           N  
ATOM    421  CA  SER 0 746     177.057 196.995 177.475  1.00 37.88           C  
ATOM    422  C   SER 0 746     177.206 195.479 177.522  1.00 41.71           C  
ATOM    423  O   SER 0 746     177.867 194.946 178.419  1.00 45.75           O  
ATOM    424  CB  SER 0 746     178.416 197.656 177.249  1.00 35.85           C  
ATOM    425  OG  SER 0 746     179.083 197.083 176.140  1.00 32.12           O  
ATOM    426  N   THR 0 747     176.593 194.786 176.555  1.00 47.58           N  
ATOM    427  CA  THR 0 747     176.756 193.338 176.464  1.00 39.69           C  
ATOM    428  C   THR 0 747     178.084 192.957 175.819  1.00 42.12           C  
ATOM    429  O   THR 0 747     178.699 191.959 176.207  1.00 47.02           O  
ATOM    430  CB  THR 0 747     175.599 192.714 175.681  1.00 50.40           C  
ATOM    431  OG1 THR 0 747     174.366 192.947 176.372  1.00 62.86           O  
ATOM    432  CG2 THR 0 747     175.812 191.212 175.518  1.00 59.49           C  
ATOM    433  N   GLU 0 748     178.535 193.726 174.825  1.00 44.61           N  
ATOM    434  CA  GLU 0 748     179.819 193.435 174.195  1.00 42.00           C  
ATOM    435  C   GLU 0 748     180.958 193.543 175.198  1.00 43.39           C  
ATOM    436  O   GLU 0 748     181.847 192.686 175.234  1.00 41.11           O  
ATOM    437  CB  GLU 0 748     180.065 194.383 173.021  1.00 42.90           C  
ATOM    438  CG  GLU 0 748     179.030 194.311 171.906  1.00 34.27           C  
ATOM    439  CD  GLU 0 748     177.808 195.161 172.184  1.00 42.47           C  
ATOM    440  OE1 GLU 0 748     177.441 195.309 173.369  1.00 45.68           O  
ATOM    441  OE2 GLU 0 748     177.221 195.690 171.217  1.00 44.31           O  
ATOM    442  N   CYS 0 749     180.943 194.587 176.026  1.00 46.18           N  
ATOM    443  CA  CYS 0 749     181.998 194.764 177.015  1.00 44.16           C  
ATOM    444  C   CYS 0 749     181.925 193.690 178.090  1.00 47.20           C  
ATOM    445  O   CYS 0 749     182.961 193.221 178.575  1.00 55.71           O  
ATOM    446  CB  CYS 0 749     181.891 196.155 177.632  1.00 47.75           C  
ATOM    447  SG  CYS 0 749     183.190 196.633 178.808  1.00 50.68           S  
ATOM    448  N   SER 0 750     180.713 193.296 178.486  1.00 45.48           N  
ATOM    449  CA  SER 0 750     180.575 192.276 179.519  1.00 37.10           C  
ATOM    450  C   SER 0 750     181.196 190.960 179.075  1.00 38.66           C  
ATOM    451  O   SER 0 750     181.850 190.276 179.869  1.00 43.89           O  
ATOM    452  CB  SER 0 750     179.100 192.078 179.865  1.00 48.66           C  
ATOM    453  OG  SER 0 750     178.534 193.256 180.420  1.00 52.69           O  
ATOM    454  N   ASN 0 751     181.000 190.584 177.808  1.00 46.13           N  
ATOM    455  CA  ASN 0 751     181.610 189.356 177.314  1.00 42.78           C  
ATOM    456  C   ASN 0 751     183.127 189.466 177.270  1.00 37.36           C  
ATOM    457  O   ASN 0 751     183.825 188.461 177.439  1.00 47.40           O  
ATOM    458  CB  ASN 0 751     181.072 189.015 175.927  1.00 42.66           C  
ATOM    459  CG  ASN 0 751     179.594 188.704 175.937  1.00 55.09           C  
ATOM    460  OD1 ASN 0 751     179.005 188.462 176.990  1.00 59.17           O  
ATOM    461  ND2 ASN 0 751     178.984 188.699 174.758  1.00 69.42           N  
ATOM    462  N   LEU 0 752     183.655 190.669 177.047  1.00 36.98           N  
ATOM    463  CA  LEU 0 752     185.098 190.860 177.069  1.00 39.74           C  
ATOM    464  C   LEU 0 752     185.646 190.829 178.487  1.00 43.14           C  
ATOM    465  O   LEU 0 752     186.783 190.398 178.699  1.00 46.22           O  
ATOM    466  CB  LEU 0 752     185.467 192.184 176.403  1.00 40.12           C  
ATOM    467  CG  LEU 0 752     185.291 192.255 174.888  1.00 36.75           C  
ATOM    468  CD1 LEU 0 752     185.420 193.688 174.420  1.00 28.69           C  
ATOM    469  CD2 LEU 0 752     186.308 191.372 174.185  1.00 51.87           C  
ATOM    470  N   LEU 0 753     184.856 191.275 179.463  1.00 40.49           N  
ATOM    471  CA  LEU 0 753     185.312 191.253 180.846  1.00 34.11           C  
ATOM    472  C   LEU 0 753     185.526 189.828 181.335  1.00 40.46           C  
ATOM    473  O   LEU 0 753     186.354 189.596 182.222  1.00 49.85           O  
ATOM    474  CB  LEU 0 753     184.304 191.977 181.735  1.00 41.10           C  
ATOM    475  CG  LEU 0 753     184.685 192.132 183.206  1.00 33.25           C  
ATOM    476  CD1 LEU 0 753     185.973 192.924 183.340  1.00 36.33           C  
ATOM    477  CD2 LEU 0 753     183.559 192.797 183.970  1.00 29.91           C  
ATOM    478  N   LEU 0 754     184.795 188.864 180.772  1.00 44.11           N  
ATOM    479  CA  LEU 0 754     184.991 187.474 181.161  1.00 41.85           C  
ATOM    480  C   LEU 0 754     186.422 187.024 180.911  1.00 44.94           C  
ATOM    481  O   LEU 0 754     186.912 186.113 181.586  1.00 51.13           O  
ATOM    482  CB  LEU 0 754     184.018 186.570 180.405  1.00 42.61           C  
ATOM    483  CG  LEU 0 754     182.713 186.239 181.129  1.00 39.10           C  
ATOM    484  CD1 LEU 0 754     181.890 187.491 181.361  1.00 41.02           C  
ATOM    485  CD2 LEU 0 754     181.913 185.209 180.353  1.00 35.31           C  
ATOM    486  N   GLN 0 755     187.110 187.652 179.958  1.00 48.21           N  
ATOM    487  CA  GLN 0 755     188.482 187.274 179.651  1.00 42.00           C  
ATOM    488  C   GLN 0 755     189.447 187.642 180.767  1.00 41.17           C  
ATOM    489  O   GLN 0 755     190.602 187.209 180.731  1.00 43.44           O  
ATOM    490  CB  GLN 0 755     188.929 187.935 178.346  1.00 43.06           C  
ATOM    491  CG  GLN 0 755     187.923 187.835 177.199  1.00 49.11           C  
ATOM    492  CD  GLN 0 755     187.635 186.409 176.774  1.00 56.95           C  
ATOM    493  OE1 GLN 0 755     187.802 185.466 177.546  1.00 62.24           O  
ATOM    494  NE2 GLN 0 755     187.203 186.244 175.531  1.00 66.95           N  
ATOM    495  N   TYR 0 756     189.004 188.431 181.742  1.00 45.98           N  
ATOM    496  CA  TYR 0 756     189.754 188.689 182.964  1.00 41.93           C  
ATOM    497  C   TYR 0 756     189.281 187.819 184.119  1.00 41.85           C  
ATOM    498  O   TYR 0 756     190.105 187.272 184.857  1.00 33.22           O  
ATOM    499  CB  TYR 0 756     189.633 190.165 183.351  1.00 35.87           C  
ATOM    500  CG  TYR 0 756     190.344 191.107 182.408  1.00 34.34           C  
ATOM    501  CD1 TYR 0 756     189.862 191.337 181.127  1.00 34.15           C  
ATOM    502  CD2 TYR 0 756     191.489 191.775 182.801  1.00 35.10           C  
ATOM    503  CE1 TYR 0 756     190.507 192.196 180.267  1.00 24.31           C  
ATOM    504  CE2 TYR 0 756     192.138 192.638 181.947  1.00 42.26           C  
ATOM    505  CZ  TYR 0 756     191.642 192.844 180.682  1.00 39.00           C  
ATOM    506  OH  TYR 0 756     192.288 193.703 179.826  1.00 50.64           O  
ATOM    507  N   GLY 0 757     187.967 187.683 184.288  1.00 42.42           N  
ATOM    508  CA  GLY 0 757     187.402 186.644 185.126  1.00 47.58           C  
ATOM    509  C   GLY 0 757     187.477 186.873 186.620  1.00 42.98           C  
ATOM    510  O   GLY 0 757     186.755 187.707 187.173  1.00 45.68           O  
ATOM    511  N   SER 0 758     188.347 186.111 187.285  1.00 39.60           N  
ATOM    512  CA  SER 0 758     188.385 186.097 188.742  1.00 30.19           C  
ATOM    513  C   SER 0 758     188.761 187.445 189.338  1.00 33.26           C  
ATOM    514  O   SER 0 758     188.553 187.652 190.537  1.00 31.18           O  
ATOM    515  CB  SER 0 758     189.367 185.030 189.222  1.00 42.29           C  
ATOM    516  OG  SER 0 758     190.635 185.193 188.614  1.00 31.86           O  
ATOM    517  N   PHE 0 759     189.318 188.360 188.544  1.00 41.33           N  
ATOM    518  CA  PHE 0 759     189.692 189.663 189.080  1.00 34.16           C  
ATOM    519  C   PHE 0 759     188.512 190.331 189.768  1.00 28.59           C  
ATOM    520  O   PHE 0 759     188.636 190.838 190.888  1.00 42.25           O  
ATOM    521  CB  PHE 0 759     190.239 190.552 187.967  1.00 27.00           C  
ATOM    522  CG  PHE 0 759     191.728 190.470 187.817  1.00 38.77           C  
ATOM    523  CD1 PHE 0 759     192.313 189.415 187.139  1.00 46.40           C  
ATOM    524  CD2 PHE 0 759     192.545 191.443 188.366  1.00 43.93           C  
ATOM    525  CE1 PHE 0 759     193.684 189.337 187.006  1.00 57.20           C  
ATOM    526  CE2 PHE 0 759     193.916 191.369 188.237  1.00 49.94           C  
ATOM    527  CZ  PHE 0 759     194.485 190.315 187.556  1.00 57.43           C  
ATOM    528  N   CYS 0 760     187.352 190.337 189.114  1.00 29.17           N  
ATOM    529  CA  CYS 0 760     186.174 190.939 189.724  1.00 24.71           C  
ATOM    530  C   CYS 0 760     185.765 190.200 190.990  1.00 27.78           C  
ATOM    531  O   CYS 0 760     185.396 190.828 191.987  1.00 37.54           O  
ATOM    532  CB  CYS 0 760     185.024 190.957 188.722  1.00 29.82           C  
ATOM    533  SG  CYS 0 760     185.150 192.249 187.476  1.00 51.99           S  
ATOM    534  N   THR 0 761     185.816 188.867 190.972  1.00 30.73           N  
ATOM    535  CA  THR 0 761     185.464 188.110 192.168  1.00 23.11           C  
ATOM    536  C   THR 0 761     186.444 188.387 193.296  1.00 21.45           C  
ATOM    537  O   THR 0 761     186.053 188.456 194.466  1.00 24.63           O  
ATOM    538  CB  THR 0 761     185.425 186.616 191.856  1.00 28.81           C  
ATOM    539  OG1 THR 0 761     184.746 186.405 190.614  1.00 37.45           O  
ATOM    540  CG2 THR 0 761     184.690 185.869 192.953  1.00 20.50           C  
ATOM    541  N   GLN 0 762     187.727 188.535 192.968  1.00 25.86           N  
ATOM    542  CA  GLN 0 762     188.712 188.871 193.987  1.00 25.75           C  
ATOM    543  C   GLN 0 762     188.422 190.235 194.602  1.00 27.44           C  
ATOM    544  O   GLN 0 762     188.608 190.433 195.806  1.00 29.58           O  
ATOM    545  CB  GLN 0 762     190.113 188.836 193.382  1.00 34.40           C  
ATOM    546  CG  GLN 0 762     191.231 188.968 194.397  1.00 52.27           C  
ATOM    547  CD  GLN 0 762     192.598 189.047 193.749  1.00 67.86           C  
ATOM    548  OE1 GLN 0 762     192.712 189.155 192.529  1.00 52.62           O  
ATOM    549  NE2 GLN 0 762     193.645 188.996 194.564  1.00 67.48           N  
ATOM    550  N   LEU 0 763     187.994 191.197 193.784  1.00 26.84           N  
ATOM    551  CA  LEU 0 763     187.648 192.515 194.305  1.00 19.28           C  
ATOM    552  C   LEU 0 763     186.534 192.429 195.339  1.00 18.66           C  
ATOM    553  O   LEU 0 763     186.626 193.019 196.419  1.00 29.09           O  
ATOM    554  CB  LEU 0 763     187.232 193.433 193.158  1.00 17.70           C  
ATOM    555  CG  LEU 0 763     188.344 193.851 192.204  1.00 17.11           C  
ATOM    556  CD1 LEU 0 763     187.768 194.408 190.920  1.00 20.33           C  
ATOM    557  CD2 LEU 0 763     189.224 194.879 192.872  1.00 25.80           C  
ATOM    558  N   ASN 0 764     185.464 191.699 195.021  1.00 18.85           N  
ATOM    559  CA  ASN 0 764     184.340 191.615 195.944  1.00 21.75           C  
ATOM    560  C   ASN 0 764     184.676 190.775 197.163  1.00 18.60           C  
ATOM    561  O   ASN 0 764     184.108 190.990 198.238  1.00 20.09           O  
ATOM    562  CB  ASN 0 764     183.120 191.042 195.233  1.00 32.42           C  
ATOM    563  CG  ASN 0 764     182.320 192.101 194.509  1.00 40.46           C  
ATOM    564  OD1 ASN 0 764     181.440 192.731 195.092  1.00 35.93           O  
ATOM    565  ND2 ASN 0 764     182.619 192.307 193.232  1.00 41.80           N  
ATOM    566  N   ARG 0 765     185.581 189.812 197.019  1.00 18.75           N  
ATOM    567  CA  ARG 0 765     186.010 189.039 198.176  1.00 15.19           C  
ATOM    568  C   ARG 0 765     186.728 189.927 199.180  1.00 15.68           C  
ATOM    569  O   ARG 0 765     186.582 189.746 200.393  1.00 14.89           O  
ATOM    570  CB  ARG 0 765     186.904 187.889 197.724  1.00 14.47           C  
ATOM    571  CG  ARG 0 765     187.252 186.894 198.813  1.00 18.29           C  
ATOM    572  CD  ARG 0 765     187.738 185.590 198.214  1.00 25.42           C  
ATOM    573  NE  ARG 0 765     188.629 185.818 197.082  1.00 34.20           N  
ATOM    574  CZ  ARG 0 765     188.976 184.886 196.200  1.00 39.79           C  
ATOM    575  NH1 ARG 0 765     189.790 185.193 195.201  1.00 53.43           N  
ATOM    576  NH2 ARG 0 765     188.509 183.650 196.310  1.00 40.19           N  
ATOM    577  N   ALA 0 766     187.517 190.887 198.692  1.00 17.71           N  
ATOM    578  CA  ALA 0 766     188.172 191.838 199.582  1.00 10.60           C  
ATOM    579  C   ALA 0 766     187.159 192.766 200.236  1.00 12.69           C  
ATOM    580  O   ALA 0 766     187.194 192.978 201.453  1.00 21.11           O  
ATOM    581  CB  ALA 0 766     189.210 192.646 198.808  1.00 15.70           C  
ATOM    582  N   LEU 0 767     186.248 193.335 199.444  1.00 13.52           N  
ATOM    583  CA  LEU 0 767     185.270 194.264 199.999  1.00  9.95           C  
ATOM    584  C   LEU 0 767     184.345 193.577 200.992  1.00 10.08           C  
ATOM    585  O   LEU 0 767     183.916 194.200 201.968  1.00 22.77           O  
ATOM    586  CB  LEU 0 767     184.450 194.903 198.880  1.00  6.50           C  
ATOM    587  CG  LEU 0 767     185.144 195.964 198.027  1.00  6.91           C  
ATOM    588  CD1 LEU 0 767     184.205 196.455 196.945  1.00  8.70           C  
ATOM    589  CD2 LEU 0 767     185.623 197.122 198.884  1.00  7.57           C  
ATOM    590  N   THR 0 768     184.019 192.306 200.763  1.00 13.20           N  
ATOM    591  CA  THR 0 768     183.203 191.582 201.730  1.00 10.22           C  
ATOM    592  C   THR 0 768     183.963 191.373 203.032  1.00 15.17           C  
ATOM    593  O   THR 0 768     183.391 191.508 204.119  1.00 20.34           O  
ATOM    594  CB  THR 0 768     182.763 190.242 201.148  1.00 12.54           C  
ATOM    595  OG1 THR 0 768     182.025 190.464 199.940  1.00 22.95           O  
ATOM    596  CG2 THR 0 768     181.891 189.492 202.136  1.00 13.23           C  
ATOM    597  N   GLY 0 769     185.252 191.044 202.942  1.00 13.82           N  
ATOM    598  CA  GLY 0 769     186.062 190.957 204.145  1.00 11.08           C  
ATOM    599  C   GLY 0 769     186.093 192.265 204.908  1.00 18.52           C  
ATOM    600  O   GLY 0 769     186.051 192.278 206.140  1.00 16.66           O  
ATOM    601  N   ILE 0 770     186.163 193.383 204.188  1.00 10.80           N  
ATOM    602  CA  ILE 0 770     186.116 194.688 204.837  1.00  9.70           C  
ATOM    603  C   ILE 0 770     184.757 194.902 205.484  1.00 10.76           C  
ATOM    604  O   ILE 0 770     184.660 195.257 206.663  1.00 18.75           O  
ATOM    605  CB  ILE 0 770     186.432 195.804 203.828  1.00  6.82           C  
ATOM    606  CG1 ILE 0 770     187.895 195.743 203.404  1.00  4.97           C  
ATOM    607  CG2 ILE 0 770     186.115 197.165 204.425  1.00  5.88           C  
ATOM    608  CD1 ILE 0 770     188.177 196.487 202.129  1.00  4.67           C  
ATOM    609  N   ALA 0 771     183.685 194.677 204.722  1.00 11.73           N  
ATOM    610  CA  ALA 0 771     182.344 194.946 205.227  1.00 12.72           C  
ATOM    611  C   ALA 0 771     181.996 194.039 206.397  1.00 14.16           C  
ATOM    612  O   ALA 0 771     181.429 194.493 207.396  1.00 21.59           O  
ATOM    613  CB  ALA 0 771     181.323 194.778 204.105  1.00  9.65           C  
ATOM    614  N   VAL 0 772     182.333 192.754 206.297  1.00 19.19           N  
ATOM    615  CA  VAL 0 772     181.941 191.815 207.340  1.00 13.95           C  
ATOM    616  C   VAL 0 772     182.607 192.171 208.661  1.00 17.41           C  
ATOM    617  O   VAL 0 772     182.001 192.033 209.729  1.00 35.61           O  
ATOM    618  CB  VAL 0 772     182.272 190.376 206.909  1.00 18.42           C  
ATOM    619  CG1 VAL 0 772     182.229 189.441 208.103  1.00 40.31           C  
ATOM    620  CG2 VAL 0 772     181.302 189.916 205.840  1.00 19.40           C  
ATOM    621  N   GLU 0 773     183.857 192.628 208.619  1.00 16.76           N  
ATOM    622  CA  GLU 0 773     184.565 192.940 209.853  1.00 14.87           C  
ATOM    623  C   GLU 0 773     184.151 194.275 210.455  1.00 16.66           C  
ATOM    624  O   GLU 0 773     184.467 194.527 211.620  1.00 26.65           O  
ATOM    625  CB  GLU 0 773     186.076 192.929 209.619  1.00 15.96           C  
ATOM    626  CG  GLU 0 773     186.701 194.281 209.313  1.00 16.87           C  
ATOM    627  CD  GLU 0 773     188.196 194.178 209.121  1.00 25.91           C  
ATOM    628  OE1 GLU 0 773     188.749 194.935 208.296  1.00 28.81           O  
ATOM    629  OE2 GLU 0 773     188.817 193.329 209.795  1.00 21.24           O  
ATOM    630  N   GLN 0 774     183.466 195.136 209.702  1.00 18.44           N  
ATOM    631  CA  GLN 0 774     182.916 196.340 210.312  1.00 15.00           C  
ATOM    632  C   GLN 0 774     181.867 195.988 211.350  1.00 17.67           C  
ATOM    633  O   GLN 0 774     181.707 196.708 212.340  1.00 26.72           O  
ATOM    634  CB  GLN 0 774     182.314 197.256 209.251  1.00 11.88           C  
ATOM    635  CG  GLN 0 774     183.283 197.677 208.167  1.00 15.15           C  
ATOM    636  CD  GLN 0 774     184.633 198.073 208.714  1.00 15.41           C  
ATOM    637  OE1 GLN 0 774     184.755 199.057 209.438  1.00 25.76           O  
ATOM    638  NE2 GLN 0 774     185.659 197.303 208.378  1.00 12.58           N  
ATOM    639  N   ASP 0 775     181.139 194.893 211.133  1.00 20.92           N  
ATOM    640  CA  ASP 0 775     180.222 194.398 212.151  1.00 16.33           C  
ATOM    641  C   ASP 0 775     180.983 193.814 213.331  1.00 17.99           C  
ATOM    642  O   ASP 0 775     180.565 193.969 214.482  1.00 25.20           O  
ATOM    643  CB  ASP 0 775     179.287 193.360 211.540  1.00 27.88           C  
ATOM    644  CG  ASP 0 775     178.484 193.917 210.384  1.00 30.86           C  
ATOM    645  OD1 ASP 0 775     178.182 195.129 210.395  1.00 41.39           O  
ATOM    646  OD2 ASP 0 775     178.159 193.144 209.459  1.00 27.91           O  
ATOM    647  N   LYS 0 776     182.100 193.136 213.066  1.00 17.55           N  
ATOM    648  CA  LYS 0 776     182.952 192.651 214.146  1.00 16.20           C  
ATOM    649  C   LYS 0 776     183.455 193.809 214.996  1.00 18.17           C  
ATOM    650  O   LYS 0 776     183.358 193.783 216.226  1.00 25.46           O  
ATOM    651  CB  LYS 0 776     184.124 191.859 213.565  1.00 19.42           C  
ATOM    652  CG  LYS 0 776     185.111 191.323 214.597  1.00 23.87           C  
ATOM    653  CD  LYS 0 776     186.427 190.913 213.950  1.00 34.95           C  
ATOM    654  CE  LYS 0 776     187.278 192.121 213.566  1.00 25.65           C  
ATOM    655  NZ  LYS 0 776     187.729 192.904 214.753  1.00  9.55           N  
ATOM    656  N   ASN 0 777     184.003 194.841 214.350  1.00 19.03           N  
ATOM    657  CA  ASN 0 777     184.532 195.978 215.094  1.00 16.72           C  
ATOM    658  C   ASN 0 777     183.472 196.580 215.999  1.00 18.79           C  
ATOM    659  O   ASN 0 777     183.738 196.879 217.167  1.00 30.58           O  
ATOM    660  CB  ASN 0 777     185.063 197.037 214.130  1.00 13.09           C  
ATOM    661  CG  ASN 0 777     186.265 196.567 213.354  1.00 14.10           C  
ATOM    662  OD1 ASN 0 777     186.855 195.536 213.667  1.00 12.17           O  
ATOM    663  ND2 ASN 0 777     186.644 197.328 212.338  1.00 16.80           N  
ATOM    664  N   THR 0 778     182.262 196.768 215.477  1.00 14.38           N  
ATOM    665  CA  THR 0 778     181.187 197.314 216.294  1.00  9.16           C  
ATOM    666  C   THR 0 778     180.795 196.345 217.401  1.00 18.79           C  
ATOM    667  O   THR 0 778     180.483 196.766 218.520  1.00 36.58           O  
ATOM    668  CB  THR 0 778     179.984 197.640 215.417  1.00 19.01           C  
ATOM    669  OG1 THR 0 778     180.415 198.391 214.277  1.00 22.68           O  
ATOM    670  CG2 THR 0 778     178.972 198.454 216.187  1.00 31.72           C  
ATOM    671  N   GLN 0 779     180.804 195.045 217.109  1.00 15.10           N  
ATOM    672  CA  GLN 0 779     180.469 194.059 218.129  1.00 17.52           C  
ATOM    673  C   GLN 0 779     181.516 194.033 219.234  1.00 17.75           C  
ATOM    674  O   GLN 0 779     181.176 193.957 220.418  1.00 26.28           O  
ATOM    675  CB  GLN 0 779     180.343 192.677 217.493  1.00 22.45           C  
ATOM    676  CG  GLN 0 779     179.718 191.630 218.396  1.00 37.78           C  
ATOM    677  CD  GLN 0 779     178.210 191.595 218.286  1.00 52.04           C  
ATOM    678  OE1 GLN 0 779     177.570 192.617 218.039  1.00 51.66           O  
ATOM    679  NE2 GLN 0 779     177.630 190.411 218.462  1.00 56.22           N  
ATOM    680  N   GLU 0 780     182.794 194.089 218.864  1.00 14.62           N  
ATOM    681  CA  GLU 0 780     183.855 194.005 219.860  1.00 18.73           C  
ATOM    682  C   GLU 0 780     183.820 195.195 220.808  1.00 21.40           C  
ATOM    683  O   GLU 0 780     184.068 195.045 222.009  1.00 28.32           O  
ATOM    684  CB  GLU 0 780     185.210 193.913 219.162  1.00 25.40           C  
ATOM    685  CG  GLU 0 780     185.409 192.634 218.365  1.00 33.53           C  
ATOM    686  CD  GLU 0 780     185.740 191.445 219.242  1.00 36.94           C  
ATOM    687  OE1 GLU 0 780     186.908 191.002 219.225  1.00 46.48           O  
ATOM    688  OE2 GLU 0 780     184.836 190.958 219.953  1.00 42.27           O  
ATOM    689  N   VAL 0 781     183.517 196.385 220.292  1.00 17.33           N  
ATOM    690  CA  VAL 0 781     183.529 197.582 221.124  1.00 12.79           C  
ATOM    691  C   VAL 0 781     182.305 197.615 222.028  1.00 13.22           C  
ATOM    692  O   VAL 0 781     182.417 197.761 223.250  1.00 20.13           O  
ATOM    693  CB  VAL 0 781     183.606 198.845 220.251  1.00 11.25           C  
ATOM    694  CG1 VAL 0 781     183.509 200.091 221.115  1.00  9.84           C  
ATOM    695  CG2 VAL 0 781     184.888 198.851 219.450  1.00 14.63           C  
ATOM    696  N   PHE 0 782     181.118 197.481 221.443  1.00 14.54           N  
ATOM    697  CA  PHE 0 782     179.885 197.760 222.168  1.00 14.73           C  
ATOM    698  C   PHE 0 782     179.292 196.528 222.835  1.00 20.16           C  
ATOM    699  O   PHE 0 782     178.852 196.607 223.985  1.00 27.69           O  
ATOM    700  CB  PHE 0 782     178.862 198.383 221.220  1.00 18.40           C  
ATOM    701  CG  PHE 0 782     179.177 199.798 220.854  1.00 14.32           C  
ATOM    702  CD1 PHE 0 782     178.875 200.827 221.718  1.00 14.32           C  
ATOM    703  CD2 PHE 0 782     179.789 200.097 219.655  1.00 12.77           C  
ATOM    704  CE1 PHE 0 782     179.169 202.125 221.391  1.00 16.25           C  
ATOM    705  CE2 PHE 0 782     180.084 201.396 219.325  1.00 13.36           C  
ATOM    706  CZ  PHE 0 782     179.774 202.411 220.194  1.00 15.90           C  
ATOM    707  N   ALA 0 783     179.270 195.391 222.153  1.00 20.14           N  
ATOM    708  CA  ALA 0 783     178.684 194.184 222.730  1.00 20.54           C  
ATOM    709  C   ALA 0 783     179.646 193.454 223.650  1.00 27.63           C  
ATOM    710  O   ALA 0 783     179.877 192.254 223.493  1.00 60.26           O  
ATOM    711  CB  ALA 0 783     178.213 193.266 221.606  1.00 24.95           C  
ATOM    712  N   GLN 0 784     180.225 194.165 224.618  1.00 24.77           N  
ATOM    713  CA  GLN 0 784     181.097 193.530 225.594  1.00 31.16           C  
ATOM    714  C   GLN 0 784     180.314 192.784 226.665  1.00 35.67           C  
ATOM    715  O   GLN 0 784     180.824 191.804 227.218  1.00 46.50           O  
ATOM    716  CB  GLN 0 784     182.008 194.582 226.224  1.00 26.77           C  
ATOM    717  CG  GLN 0 784     182.908 195.269 225.209  1.00 18.97           C  
ATOM    718  CD  GLN 0 784     184.301 195.523 225.732  1.00 12.80           C  
ATOM    719  OE1 GLN 0 784     184.554 195.431 226.932  1.00 12.72           O  
ATOM    720  NE2 GLN 0 784     185.223 195.838 224.829  1.00 18.10           N  
ATOM    721  N   VAL 0 785     179.094 193.222 226.965  1.00 41.59           N  
ATOM    722  CA  VAL 0 785     178.189 192.523 227.869  1.00 38.29           C  
ATOM    723  C   VAL 0 785     176.986 192.075 227.054  1.00 46.52           C  
ATOM    724  O   VAL 0 785     176.345 192.892 226.382  1.00 47.38           O  
ATOM    725  CB  VAL 0 785     177.748 193.400 229.051  1.00 35.53           C  
ATOM    726  CG1 VAL 0 785     178.888 193.584 230.041  1.00 36.00           C  
ATOM    727  CG2 VAL 0 785     177.234 194.748 228.560  1.00 26.61           C  
ATOM    728  N   LYS 0 786     176.685 190.780 227.106  1.00 46.73           N  
ATOM    729  CA  LYS 0 786     175.539 190.240 226.389  1.00 48.40           C  
ATOM    730  C   LYS 0 786     174.317 190.244 227.298  1.00 54.36           C  
ATOM    731  O   LYS 0 786     173.409 189.424 227.134  1.00 51.28           O  
ATOM    732  CB  LYS 0 786     175.833 188.824 225.885  1.00 41.49           C  
ATOM    733  CG  LYS 0 786     177.081 188.712 225.015  1.00 54.58           C  
ATOM    734  CD  LYS 0 786     176.989 189.556 223.750  1.00 58.18           C  
ATOM    735  CE  LYS 0 786     175.888 189.074 222.821  1.00 45.92           C  
ATOM    736  NZ  LYS 0 786     175.777 189.919 221.603  1.00 53.49           N  
ATOM    737  N   GLN 0 787     174.296 191.161 228.264  1.00 45.78           N  
ATOM    738  CA  GLN 0 787     173.206 191.276 229.227  1.00 36.57           C  
ATOM    739  C   GLN 0 787     172.783 192.737 229.269  1.00 32.85           C  
ATOM    740  O   GLN 0 787     173.529 193.584 229.767  1.00 40.72           O  
ATOM    741  CB  GLN 0 787     173.647 190.803 230.611  1.00 39.24           C  
ATOM    742  CG  GLN 0 787     172.529 190.733 231.656  1.00 42.45           C  
ATOM    743  CD  GLN 0 787     171.737 189.423 231.673  1.00 46.69           C  
ATOM    744  OE1 GLN 0 787     170.661 189.365 232.266  1.00 56.89           O  
ATOM    745  NE2 GLN 0 787     172.261 188.374 231.042  1.00 46.19           N  
ATOM    746  N   ILE 0 788     171.597 193.035 228.748  1.00 37.73           N  
ATOM    747  CA  ILE 0 788     171.107 194.408 228.753  1.00 42.96           C  
ATOM    748  C   ILE 0 788     170.739 194.793 230.179  1.00 45.62           C  
ATOM    749  O   ILE 0 788     169.810 194.230 230.768  1.00 50.50           O  
ATOM    750  CB  ILE 0 788     169.907 194.568 227.812  1.00 41.96           C  
ATOM    751  CG1 ILE 0 788     170.314 194.306 226.358  1.00 34.22           C  
ATOM    752  CG2 ILE 0 788     169.303 195.957 227.954  1.00 47.35           C  
ATOM    753  CD1 ILE 0 788     171.326 195.286 225.804  1.00 40.82           C  
ATOM    754  N   TYR 0 789     171.460 195.759 230.736  1.00 42.16           N  
ATOM    755  CA  TYR 0 789     171.147 196.315 232.042  1.00 29.54           C  
ATOM    756  C   TYR 0 789     170.343 197.594 231.869  1.00 29.49           C  
ATOM    757  O   TYR 0 789     170.450 198.279 230.850  1.00 29.51           O  
ATOM    758  CB  TYR 0 789     172.415 196.615 232.843  1.00 30.96           C  
ATOM    759  CG  TYR 0 789     173.295 195.418 233.100  1.00 27.30           C  
ATOM    760  CD1 TYR 0 789     172.944 194.464 234.039  1.00 28.85           C  
ATOM    761  CD2 TYR 0 789     174.487 195.252 232.414  1.00 34.88           C  
ATOM    762  CE1 TYR 0 789     173.748 193.375 234.278  1.00 34.19           C  
ATOM    763  CE2 TYR 0 789     175.297 194.166 232.647  1.00 34.66           C  
ATOM    764  CZ  TYR 0 789     174.922 193.229 233.580  1.00 37.54           C  
ATOM    765  OH  TYR 0 789     175.727 192.141 233.817  1.00 45.19           O  
ATOM    766  N   LYS 0 790     169.528 197.908 232.871  1.00 44.16           N  
ATOM    767  CA  LYS 0 790     168.742 199.131 232.859  1.00 50.20           C  
ATOM    768  C   LYS 0 790     168.753 199.759 234.243  1.00 49.89           C  
ATOM    769  O   LYS 0 790     168.785 199.064 235.261  1.00 58.42           O  
ATOM    770  CB  LYS 0 790     167.304 198.871 232.403  1.00 52.76           C  
ATOM    771  CG  LYS 0 790     166.570 197.829 233.216  1.00 50.81           C  
ATOM    772  CD  LYS 0 790     165.357 197.313 232.463  1.00 55.12           C  
ATOM    773  CE  LYS 0 790     164.379 198.432 232.142  1.00 54.93           C  
ATOM    774  NZ  LYS 0 790     163.172 197.928 231.434  1.00 72.03           N  
ATOM    775  N   THR 0 791     168.735 201.087 234.263  1.00 47.48           N  
ATOM    776  CA  THR 0 791     168.822 201.821 235.513  1.00 55.62           C  
ATOM    777  C   THR 0 791     167.538 201.655 236.324  1.00 60.46           C  
ATOM    778  O   THR 0 791     166.461 201.447 235.758  1.00 66.95           O  
ATOM    779  CB  THR 0 791     169.066 203.302 235.243  1.00 53.31           C  
ATOM    780  OG1 THR 0 791     169.112 204.014 236.485  1.00 58.99           O  
ATOM    781  CG2 THR 0 791     167.953 203.883 234.376  1.00 47.12           C  
ATOM    782  N   PRO 0 792     167.616 201.751 237.650  1.00 60.93           N  
ATOM    783  CA  PRO 0 792     166.394 201.881 238.430  1.00 59.12           C  
ATOM    784  C   PRO 0 792     165.730 203.210 238.139  1.00 66.66           C  
ATOM    785  O   PRO 0 792     166.401 204.191 237.767  1.00 72.86           O  
ATOM    786  CB  PRO 0 792     166.891 201.804 239.879  1.00 58.63           C  
ATOM    787  CG  PRO 0 792     168.283 202.282 239.811  1.00 56.56           C  
ATOM    788  CD  PRO 0 792     168.811 201.764 238.510  1.00 55.08           C  
ATOM    789  N   PRO 0 793     164.406 203.294 238.289  1.00 63.75           N  
ATOM    790  CA  PRO 0 793     163.742 204.577 238.025  1.00 57.07           C  
ATOM    791  C   PRO 0 793     164.106 205.658 239.026  1.00 60.91           C  
ATOM    792  O   PRO 0 793     164.109 206.842 238.667  1.00 60.50           O  
ATOM    793  CB  PRO 0 793     162.253 204.219 238.086  1.00 60.32           C  
ATOM    794  CG  PRO 0 793     162.189 203.033 238.972  1.00 62.60           C  
ATOM    795  CD  PRO 0 793     163.461 202.264 238.750  1.00 60.40           C  
ATOM    796  N   ILE 0 794     164.414 205.294 240.267  1.00 59.78           N  
ATOM    797  CA  ILE 0 794     164.771 206.277 241.287  1.00 63.82           C  
ATOM    798  C   ILE 0 794     166.271 206.544 241.205  1.00 65.72           C  
ATOM    799  O   ILE 0 794     167.090 205.649 241.442  1.00 58.71           O  
ATOM    800  CB  ILE 0 794     164.355 205.801 242.688  1.00 65.70           C  
ATOM    801  CG1 ILE 0 794     164.847 206.777 243.763  1.00 59.99           C  
ATOM    802  CG2 ILE 0 794     164.863 204.389 242.967  1.00 54.41           C  
ATOM    803  CD1 ILE 0 794     164.338 208.195 243.587  1.00 61.42           C  
ATOM    804  N   LYS 0 795     166.632 207.779 240.869  1.00 62.16           N  
ATOM    805  CA  LYS 0 795     168.021 208.163 240.609  1.00 52.47           C  
ATOM    806  C   LYS 0 795     168.707 208.723 241.852  1.00 49.60           C  
ATOM    807  O   LYS 0 795     169.219 209.840 241.852  1.00 51.93           O  
ATOM    808  CB  LYS 0 795     168.063 209.170 239.467  1.00 46.46           C  
ATOM    809  CG  LYS 0 795     167.225 208.775 238.258  1.00 48.66           C  
ATOM    810  CD  LYS 0 795     167.756 207.524 237.579  1.00 52.34           C  
ATOM    811  CE  LYS 0 795     166.757 206.978 236.574  1.00 54.09           C  
ATOM    812  NZ  LYS 0 795     166.457 207.960 235.496  1.00 56.46           N  
ATOM    813  N   ASP 0 796     168.712 207.944 242.933  1.00 56.75           N  
ATOM    814  CA  ASP 0 796     169.402 208.318 244.168  1.00 51.31           C  
ATOM    815  C   ASP 0 796     170.872 207.897 244.107  1.00 42.17           C  
ATOM    816  O   ASP 0 796     171.319 206.968 244.778  1.00 47.28           O  
ATOM    817  CB  ASP 0 796     168.700 207.696 245.367  1.00 58.40           C  
ATOM    818  CG  ASP 0 796     168.529 206.199 245.224  1.00 59.52           C  
ATOM    819  OD1 ASP 0 796     168.924 205.659 244.169  1.00 48.83           O  
ATOM    820  OD2 ASP 0 796     167.997 205.563 246.157  1.00 52.29           O  
ATOM    821  N   PHE 0 797     171.630 208.607 243.273  1.00 37.97           N  
ATOM    822  CA  PHE 0 797     173.034 208.281 243.028  1.00 27.81           C  
ATOM    823  C   PHE 0 797     173.983 209.162 243.825  1.00 27.74           C  
ATOM    824  O   PHE 0 797     175.062 209.516 243.346  1.00 26.00           O  
ATOM    825  CB  PHE 0 797     173.331 208.375 241.535  1.00 27.09           C  
ATOM    826  CG  PHE 0 797     172.644 207.317 240.719  1.00 31.13           C  
ATOM    827  CD1 PHE 0 797     172.916 205.977 240.926  1.00 33.73           C  
ATOM    828  CD2 PHE 0 797     171.729 207.661 239.746  1.00 38.91           C  
ATOM    829  CE1 PHE 0 797     172.283 205.005 240.180  1.00 40.13           C  
ATOM    830  CE2 PHE 0 797     171.097 206.691 238.998  1.00 37.00           C  
ATOM    831  CZ  PHE 0 797     171.374 205.363 239.217  1.00 38.16           C  
ATOM    832  N   GLY 0 798     173.604 209.535 245.044  1.00 34.76           N  
ATOM    833  CA  GLY 0 798     174.511 210.264 245.909  1.00 36.07           C  
ATOM    834  C   GLY 0 798     174.815 211.674 245.472  1.00 31.02           C  
ATOM    835  O   GLY 0 798     175.856 212.216 245.846  1.00 24.74           O  
ATOM    836  N   GLY 0 799     173.936 212.292 244.689  1.00 34.76           N  
ATOM    837  CA  GLY 0 799     174.143 213.648 244.231  1.00 34.26           C  
ATOM    838  C   GLY 0 799     174.806 213.763 242.880  1.00 34.69           C  
ATOM    839  O   GLY 0 799     174.945 214.883 242.373  1.00 41.76           O  
ATOM    840  N   PHE 0 800     175.217 212.650 242.282  1.00 27.61           N  
ATOM    841  CA  PHE 0 800     175.784 212.654 240.943  1.00 23.46           C  
ATOM    842  C   PHE 0 800     174.657 212.589 239.926  1.00 27.55           C  
ATOM    843  O   PHE 0 800     173.772 211.734 240.021  1.00 35.91           O  
ATOM    844  CB  PHE 0 800     176.744 211.480 240.761  1.00 19.61           C  
ATOM    845  CG  PHE 0 800     177.947 211.545 241.654  1.00 22.03           C  
ATOM    846  CD1 PHE 0 800     177.859 211.176 242.983  1.00 28.16           C  
ATOM    847  CD2 PHE 0 800     179.164 211.979 241.167  1.00 24.65           C  
ATOM    848  CE1 PHE 0 800     178.961 211.237 243.807  1.00 25.18           C  
ATOM    849  CE2 PHE 0 800     180.267 212.040 241.988  1.00 27.00           C  
ATOM    850  CZ  PHE 0 800     180.164 211.670 243.309  1.00 22.51           C  
ATOM    851  N   ASN 0 801     174.687 213.501 238.964  1.00 31.42           N  
ATOM    852  CA  ASN 0 801     173.594 213.698 238.021  1.00 27.86           C  
ATOM    853  C   ASN 0 801     173.979 213.081 236.682  1.00 39.08           C  
ATOM    854  O   ASN 0 801     174.804 213.635 235.949  1.00 45.14           O  
ATOM    855  CB  ASN 0 801     173.298 215.189 237.890  1.00 43.84           C  
ATOM    856  CG  ASN 0 801     172.064 215.472 237.078  1.00 46.23           C  
ATOM    857  OD1 ASN 0 801     171.737 214.749 236.139  1.00 47.31           O  
ATOM    858  ND2 ASN 0 801     171.366 216.538 237.433  1.00 51.44           N  
ATOM    859  N   PHE 0 802     173.376 211.937 236.365  1.00 40.60           N  
ATOM    860  CA  PHE 0 802     173.635 211.236 235.116  1.00 31.59           C  
ATOM    861  C   PHE 0 802     172.520 211.412 234.098  1.00 33.64           C  
ATOM    862  O   PHE 0 802     172.559 210.771 233.045  1.00 39.56           O  
ATOM    863  CB  PHE 0 802     173.843 209.741 235.380  1.00 25.11           C  
ATOM    864  CG  PHE 0 802     174.906 209.448 236.389  1.00 22.18           C  
ATOM    865  CD1 PHE 0 802     176.239 209.653 236.091  1.00 17.11           C  
ATOM    866  CD2 PHE 0 802     174.573 208.956 237.634  1.00 24.44           C  
ATOM    867  CE1 PHE 0 802     177.210 209.383 237.018  1.00 12.55           C  
ATOM    868  CE2 PHE 0 802     175.544 208.685 238.559  1.00 24.77           C  
ATOM    869  CZ  PHE 0 802     176.860 208.898 238.251  1.00 17.43           C  
ATOM    870  N   SER 0 803     171.522 212.249 234.385  1.00 42.52           N  
ATOM    871  CA  SER 0 803     170.425 212.436 233.444  1.00 43.02           C  
ATOM    872  C   SER 0 803     170.908 212.949 232.097  1.00 42.41           C  
ATOM    873  O   SER 0 803     170.231 212.737 231.086  1.00 43.89           O  
ATOM    874  CB  SER 0 803     169.398 213.406 234.020  1.00 41.09           C  
ATOM    875  OG  SER 0 803     169.985 214.669 234.278  1.00 40.82           O  
ATOM    876  N   GLN 0 804     172.061 213.613 232.061  1.00 35.91           N  
ATOM    877  CA  GLN 0 804     172.580 214.163 230.817  1.00 30.16           C  
ATOM    878  C   GLN 0 804     173.222 213.106 229.929  1.00 30.14           C  
ATOM    879  O   GLN 0 804     173.493 213.387 228.758  1.00 29.40           O  
ATOM    880  CB  GLN 0 804     173.597 215.262 231.125  1.00 36.15           C  
ATOM    881  CG  GLN 0 804     173.040 216.396 231.969  1.00 45.42           C  
ATOM    882  CD  GLN 0 804     174.100 217.061 232.816  1.00 53.03           C  
ATOM    883  OE1 GLN 0 804     174.602 218.131 232.475  1.00 59.26           O  
ATOM    884  NE2 GLN 0 804     174.450 216.432 233.933  1.00 36.15           N  
ATOM    885  N   ILE 0 805     173.468 211.905 230.451  1.00 31.31           N  
ATOM    886  CA  ILE 0 805     174.054 210.831 229.654  1.00 29.00           C  
ATOM    887  C   ILE 0 805     173.220 209.565 229.659  1.00 35.46           C  
ATOM    888  O   ILE 0 805     173.457 208.674 228.826  1.00 39.35           O  
ATOM    889  CB  ILE 0 805     175.490 210.517 230.131  1.00 24.26           C  
ATOM    890  CG1 ILE 0 805     175.488 210.086 231.598  1.00 23.94           C  
ATOM    891  CG2 ILE 0 805     176.396 211.714 229.915  1.00 31.66           C  
ATOM    892  CD1 ILE 0 805     176.866 209.841 232.169  1.00 18.68           C  
ATOM    893  N   LEU 0 806     172.255 209.411 230.559  1.00 35.76           N  
ATOM    894  CA  LEU 0 806     171.367 208.267 230.512  1.00 33.51           C  
ATOM    895  C   LEU 0 806     170.341 208.439 229.394  1.00 40.42           C  
ATOM    896  O   LEU 0 806     170.111 209.551 228.915  1.00 50.05           O  
ATOM    897  CB  LEU 0 806     170.662 208.089 231.852  1.00 38.63           C  
ATOM    898  CG  LEU 0 806     171.495 207.440 232.956  1.00 31.59           C  
ATOM    899  CD1 LEU 0 806     170.900 207.772 234.308  1.00 33.79           C  
ATOM    900  CD2 LEU 0 806     171.564 205.934 232.758  1.00 19.89           C  
ATOM    901  N   PRO 0 807     169.714 207.346 228.960  1.00 38.69           N  
ATOM    902  CA  PRO 0 807     168.739 207.438 227.869  1.00 48.51           C  
ATOM    903  C   PRO 0 807     167.695 208.518 228.116  1.00 55.60           C  
ATOM    904  O   PRO 0 807     167.385 208.867 229.256  1.00 64.44           O  
ATOM    905  CB  PRO 0 807     168.103 206.047 227.849  1.00 51.55           C  
ATOM    906  CG  PRO 0 807     169.140 205.156 228.401  1.00 50.67           C  
ATOM    907  CD  PRO 0 807     169.901 205.958 229.413  1.00 37.55           C  
ATOM    908  N   ASP 0 808     167.160 209.054 227.017  1.00 60.97           N  
ATOM    909  CA  ASP 0 808     166.060 210.014 227.035  1.00 70.47           C  
ATOM    910  C   ASP 0 808     164.823 209.302 226.500  1.00 70.39           C  
ATOM    911  O   ASP 0 808     164.595 209.272 225.282  1.00 64.93           O  
ATOM    912  CB  ASP 0 808     166.393 211.248 226.195  1.00 68.78           C  
ATOM    913  CG  ASP 0 808     165.455 212.404 226.467  1.00 77.16           C  
ATOM    914  OD1 ASP 0 808     164.398 212.175 227.093  1.00 78.27           O  
ATOM    915  OD2 ASP 0 808     165.779 213.542 226.067  1.00 86.07           O  
ATOM    916  N   PRO 0 809     163.995 208.710 227.365  1.00 66.89           N  
ATOM    917  CA  PRO 0 809     162.968 207.775 226.870  1.00 62.29           C  
ATOM    918  C   PRO 0 809     161.976 208.388 225.898  1.00 76.30           C  
ATOM    919  O   PRO 0 809     161.513 207.693 224.985  1.00 75.43           O  
ATOM    920  CB  PRO 0 809     162.271 207.313 228.158  1.00 60.10           C  
ATOM    921  CG  PRO 0 809     163.221 207.635 229.263  1.00 66.20           C  
ATOM    922  CD  PRO 0 809     163.949 208.854 228.830  1.00 62.45           C  
ATOM    923  N   SER 0 810     161.633 209.666 226.059  1.00 76.50           N  
ATOM    924  CA  SER 0 810     160.560 210.257 225.266  1.00 69.12           C  
ATOM    925  C   SER 0 810     160.879 210.304 223.777  1.00 70.63           C  
ATOM    926  O   SER 0 810     159.955 210.368 222.960  1.00 72.74           O  
ATOM    927  CB  SER 0 810     160.263 211.667 225.773  1.00 75.22           C  
ATOM    928  OG  SER 0 810     161.425 212.476 225.721  1.00 73.24           O  
ATOM    929  N   LYS 0 811     162.151 210.270 223.405  1.00 73.78           N  
ATOM    930  CA  LYS 0 811     162.525 210.426 222.010  1.00 79.91           C  
ATOM    931  C   LYS 0 811     162.310 209.124 221.240  1.00 76.13           C  
ATOM    932  O   LYS 0 811     162.349 208.037 221.822  1.00 80.58           O  
ATOM    933  CB  LYS 0 811     163.983 210.857 221.905  1.00 78.09           C  
ATOM    934  CG  LYS 0 811     164.278 212.181 222.596  1.00 79.30           C  
ATOM    935  CD  LYS 0 811     163.563 213.334 221.912  1.00 75.16           C  
ATOM    936  CE  LYS 0 811     163.843 214.658 222.601  1.00 81.87           C  
ATOM    937  NZ  LYS 0 811     163.198 215.797 221.890  1.00 83.56           N  
ATOM    938  N   PRO 0 812     162.079 209.207 219.925  1.00 72.36           N  
ATOM    939  CA  PRO 0 812     161.810 207.979 219.160  1.00 78.32           C  
ATOM    940  C   PRO 0 812     162.942 206.976 219.228  1.00 81.80           C  
ATOM    941  O   PRO 0 812     162.684 205.766 219.265  1.00 79.35           O  
ATOM    942  CB  PRO 0 812     161.597 208.491 217.729  1.00 82.94           C  
ATOM    943  CG  PRO 0 812     162.265 209.822 217.691  1.00 77.78           C  
ATOM    944  CD  PRO 0 812     162.110 210.399 219.061  1.00 79.26           C  
ATOM    945  N   SER 0 813     164.187 207.439 219.247  1.00 91.33           N  
ATOM    946  CA  SER 0 813     165.343 206.600 219.521  1.00 78.38           C  
ATOM    947  C   SER 0 813     165.809 206.905 220.934  1.00 71.79           C  
ATOM    948  O   SER 0 813     166.044 208.069 221.277  1.00 63.91           O  
ATOM    949  CB  SER 0 813     166.467 206.853 218.514  1.00 61.05           C  
ATOM    950  OG  SER 0 813     166.880 208.207 218.541  1.00 58.46           O  
ATOM    951  N   LYS 0 814     165.950 205.865 221.748  1.00 76.95           N  
ATOM    952  CA  LYS 0 814     166.191 206.065 223.169  1.00 71.52           C  
ATOM    953  C   LYS 0 814     167.658 206.371 223.434  1.00 63.27           C  
ATOM    954  O   LYS 0 814     168.310 205.683 224.227  1.00 62.42           O  
ATOM    955  CB  LYS 0 814     165.748 204.831 223.954  1.00 64.96           C  
ATOM    956  CG  LYS 0 814     164.262 204.544 223.841  1.00 75.90           C  
ATOM    957  CD  LYS 0 814     163.861 203.331 224.655  1.00 78.86           C  
ATOM    958  CE  LYS 0 814     162.352 203.165 224.673  1.00 80.40           C  
ATOM    959  NZ  LYS 0 814     161.799 202.862 223.324  1.00 91.04           N  
ATOM    960  N   ARG 0 815     168.184 207.392 222.767  1.00 59.49           N  
ATOM    961  CA  ARG 0 815     169.537 207.867 223.000  1.00 49.70           C  
ATOM    962  C   ARG 0 815     169.546 208.903 224.116  1.00 49.59           C  
ATOM    963  O   ARG 0 815     168.531 209.523 224.434  1.00 53.89           O  
ATOM    964  CB  ARG 0 815     170.126 208.469 221.723  1.00 54.14           C  
ATOM    965  CG  ARG 0 815     170.427 207.444 220.649  1.00 60.83           C  
ATOM    966  CD  ARG 0 815     171.419 207.978 219.633  1.00 43.80           C  
ATOM    967  NE  ARG 0 815     170.850 209.040 218.810  1.00 37.46           N  
ATOM    968  CZ  ARG 0 815     170.315 208.864 217.605  1.00 45.47           C  
ATOM    969  NH1 ARG 0 815     170.263 207.659 217.052  1.00 42.05           N  
ATOM    970  NH2 ARG 0 815     169.829 209.905 216.948  1.00 48.37           N  
ATOM    971  N   SER 0 816     170.719 209.087 224.709  1.00 38.33           N  
ATOM    972  CA  SER 0 816     170.872 210.056 225.777  1.00 36.84           C  
ATOM    973  C   SER 0 816     170.879 211.465 225.197  1.00 39.17           C  
ATOM    974  O   SER 0 816     170.840 211.669 223.982  1.00 53.23           O  
ATOM    975  CB  SER 0 816     172.148 209.780 226.562  1.00 30.93           C  
ATOM    976  OG  SER 0 816     173.285 209.868 225.727  1.00 38.13           O  
ATOM    977  N   PHE 0 817     170.914 212.459 226.082  1.00 38.86           N  
ATOM    978  CA  PHE 0 817     170.951 213.842 225.625  1.00 30.85           C  
ATOM    979  C   PHE 0 817     172.246 214.133 224.881  1.00 33.82           C  
ATOM    980  O   PHE 0 817     172.230 214.656 223.762  1.00 40.28           O  
ATOM    981  CB  PHE 0 817     170.790 214.786 226.814  1.00 38.42           C  
ATOM    982  CG  PHE 0 817     170.766 216.235 226.436  1.00 41.48           C  
ATOM    983  CD1 PHE 0 817     171.938 216.964 226.354  1.00 43.65           C  
ATOM    984  CD2 PHE 0 817     169.571 216.871 226.167  1.00 41.28           C  
ATOM    985  CE1 PHE 0 817     171.918 218.295 226.008  1.00 42.90           C  
ATOM    986  CE2 PHE 0 817     169.544 218.203 225.820  1.00 40.09           C  
ATOM    987  CZ  PHE 0 817     170.719 218.916 225.740  1.00 41.30           C  
ATOM    988  N   ILE 0 818     173.382 213.788 225.486  1.00 37.05           N  
ATOM    989  CA  ILE 0 818     174.669 214.102 224.878  1.00 33.85           C  
ATOM    990  C   ILE 0 818     174.857 213.322 223.584  1.00 33.33           C  
ATOM    991  O   ILE 0 818     175.443 213.828 222.622  1.00 41.07           O  
ATOM    992  CB  ILE 0 818     175.805 213.841 225.884  1.00 23.56           C  
ATOM    993  CG1 ILE 0 818     175.964 215.058 226.799  1.00 32.10           C  
ATOM    994  CG2 ILE 0 818     177.106 213.533 225.162  1.00 33.96           C  
ATOM    995  CD1 ILE 0 818     176.832 214.832 228.017  1.00 39.65           C  
ATOM    996  N   GLU 0 819     174.366 212.082 223.534  1.00 42.19           N  
ATOM    997  CA  GLU 0 819     174.481 211.302 222.306  1.00 37.49           C  
ATOM    998  C   GLU 0 819     173.753 211.981 221.154  1.00 36.20           C  
ATOM    999  O   GLU 0 819     174.222 211.950 220.011  1.00 43.83           O  
ATOM   1000  CB  GLU 0 819     173.930 209.894 222.518  1.00 34.09           C  
ATOM   1001  CG  GLU 0 819     174.867 208.959 223.252  1.00 32.85           C  
ATOM   1002  CD  GLU 0 819     174.258 207.590 223.471  1.00 38.99           C  
ATOM   1003  OE1 GLU 0 819     174.635 206.648 222.747  1.00 35.03           O  
ATOM   1004  OE2 GLU 0 819     173.393 207.456 224.360  1.00 49.92           O  
ATOM   1005  N   ASP 0 820     172.604 212.601 221.433  1.00 34.62           N  
ATOM   1006  CA  ASP 0 820     171.852 213.273 220.380  1.00 34.76           C  
ATOM   1007  C   ASP 0 820     172.596 214.476 219.824  1.00 37.85           C  
ATOM   1008  O   ASP 0 820     172.384 214.836 218.662  1.00 37.95           O  
ATOM   1009  CB  ASP 0 820     170.485 213.707 220.905  1.00 36.74           C  
ATOM   1010  CG  ASP 0 820     169.543 212.543 221.102  1.00 46.63           C  
ATOM   1011  OD1 ASP 0 820     169.951 211.396 220.825  1.00 50.90           O  
ATOM   1012  OD2 ASP 0 820     168.396 212.776 221.538  1.00 62.98           O  
ATOM   1013  N   LEU 0 821     173.462 215.104 220.619  1.00 31.21           N  
ATOM   1014  CA  LEU 0 821     174.363 216.107 220.068  1.00 30.24           C  
ATOM   1015  C   LEU 0 821     175.378 215.458 219.141  1.00 33.84           C  
ATOM   1016  O   LEU 0 821     175.605 215.932 218.023  1.00 50.93           O  
ATOM   1017  CB  LEU 0 821     175.077 216.857 221.192  1.00 26.11           C  
ATOM   1018  CG  LEU 0 821     174.341 218.049 221.799  1.00 37.70           C  
ATOM   1019  CD1 LEU 0 821     173.150 217.598 222.624  1.00 39.36           C  
ATOM   1020  CD2 LEU 0 821     175.298 218.878 222.635  1.00 40.68           C  
ATOM   1021  N   LEU 0 822     175.982 214.353 219.582  1.00 35.39           N  
ATOM   1022  CA  LEU 0 822     176.998 213.691 218.775  1.00 27.46           C  
ATOM   1023  C   LEU 0 822     176.448 213.296 217.413  1.00 28.26           C  
ATOM   1024  O   LEU 0 822     177.116 213.478 216.390  1.00 34.16           O  
ATOM   1025  CB  LEU 0 822     177.523 212.462 219.512  1.00 29.93           C  
ATOM   1026  CG  LEU 0 822     178.224 212.739 220.841  1.00 21.45           C  
ATOM   1027  CD1 LEU 0 822     178.541 211.439 221.554  1.00 27.71           C  
ATOM   1028  CD2 LEU 0 822     179.488 213.553 220.623  1.00 24.33           C  
ATOM   1029  N   PHE 0 823     175.229 212.759 217.377  1.00 27.35           N  
ATOM   1030  CA  PHE 0 823     174.660 212.327 216.109  1.00 32.54           C  
ATOM   1031  C   PHE 0 823     174.328 213.500 215.200  1.00 35.21           C  
ATOM   1032  O   PHE 0 823     174.139 213.299 213.997  1.00 36.50           O  
ATOM   1033  CB  PHE 0 823     173.419 211.472 216.355  1.00 31.63           C  
ATOM   1034  CG  PHE 0 823     173.712 210.000 216.410  1.00 36.33           C  
ATOM   1035  CD1 PHE 0 823     174.266 209.431 217.544  1.00 36.98           C  
ATOM   1036  CD2 PHE 0 823     173.448 209.186 215.323  1.00 37.94           C  
ATOM   1037  CE1 PHE 0 823     174.545 208.079 217.592  1.00 36.87           C  
ATOM   1038  CE2 PHE 0 823     173.726 207.835 215.368  1.00 43.87           C  
ATOM   1039  CZ  PHE 0 823     174.275 207.282 216.504  1.00 43.04           C  
ATOM   1040  N   ASN 0 824     174.263 214.715 215.739  1.00 28.87           N  
ATOM   1041  CA  ASN 0 824     174.084 215.902 214.914  1.00 32.11           C  
ATOM   1042  C   ASN 0 824     175.402 216.455 214.395  1.00 35.79           C  
ATOM   1043  O   ASN 0 824     175.415 217.151 213.373  1.00 39.40           O  
ATOM   1044  CB  ASN 0 824     173.366 216.998 215.704  1.00 47.64           C  
ATOM   1045  CG  ASN 0 824     171.903 216.696 215.921  1.00 50.52           C  
ATOM   1046  OD1 ASN 0 824     171.424 215.608 215.601  1.00 36.41           O  
ATOM   1047  ND2 ASN 0 824     171.180 217.661 216.477  1.00 64.15           N  
ATOM   1048  N   LYS 0 825     176.509 216.169 215.076  1.00 33.13           N  
ATOM   1049  CA  LYS 0 825     177.798 216.735 214.709  1.00 39.04           C  
ATOM   1050  C   LYS 0 825     178.491 215.967 213.593  1.00 46.36           C  
ATOM   1051  O   LYS 0 825     179.517 216.436 213.088  1.00 60.21           O  
ATOM   1052  CB  LYS 0 825     178.704 216.791 215.940  1.00 37.24           C  
ATOM   1053  CG  LYS 0 825     178.106 217.567 217.105  1.00 29.85           C  
ATOM   1054  CD  LYS 0 825     178.076 219.062 216.851  1.00 48.06           C  
ATOM   1055  CE  LYS 0 825     179.411 219.706 217.163  1.00 45.94           C  
ATOM   1056  NZ  LYS 0 825     179.277 221.181 217.295  1.00 62.77           N  
ATOM   1057  N   VAL 0 826     177.970 214.811 213.197  1.00 40.12           N  
ATOM   1058  CA  VAL 0 826     178.465 214.071 212.042  1.00 45.95           C  
ATOM   1059  C   VAL 0 826     177.365 214.077 210.991  1.00 51.60           C  
ATOM   1060  O   VAL 0 826     176.244 213.624 211.253  1.00 47.24           O  
ATOM   1061  CB  VAL 0 826     178.870 212.636 212.410  1.00 44.86           C  
ATOM   1062  CG1 VAL 0 826     179.648 211.994 211.271  1.00 37.03           C  
ATOM   1063  CG2 VAL 0 826     179.681 212.622 213.695  1.00 44.22           C  
ATOM   1064  N   THR 0 827     177.682 214.590 209.807  1.00 60.59           N  
ATOM   1065  CA  THR 0 827     176.722 214.697 208.717  1.00 55.48           C  
ATOM   1066  C   THR 0 827     177.052 213.675 207.638  1.00 61.22           C  
ATOM   1067  O   THR 0 827     178.162 213.675 207.095  1.00 60.44           O  
ATOM   1068  CB  THR 0 827     176.728 216.108 208.128  1.00 58.52           C  
ATOM   1069  OG1 THR 0 827     178.064 216.468 207.753  1.00 49.55           O  
ATOM   1070  CG2 THR 0 827     176.203 217.112 209.142  1.00 58.40           C  
ATOM   1071  N   LEU 0 828     176.083 212.821 207.322  1.00 61.40           N  
ATOM   1072  CA  LEU 0 828     176.246 211.768 206.333  1.00 67.24           C  
ATOM   1073  C   LEU 0 828     175.444 212.097 205.081  1.00 77.03           C  
ATOM   1074  O   LEU 0 828     174.393 212.741 205.145  1.00 71.48           O  
ATOM   1075  CB  LEU 0 828     175.803 210.409 206.885  1.00 58.25           C  
ATOM   1076  CG  LEU 0 828     176.712 209.766 207.934  1.00 56.15           C  
ATOM   1077  CD1 LEU 0 828     176.741 210.585 209.216  1.00 55.15           C  
ATOM   1078  CD2 LEU 0 828     176.273 208.337 208.217  1.00 61.61           C  
ATOM   1079  N   ALA 0 829     175.956 211.646 203.934  1.00 80.71           N  
ATOM   1080  CA  ALA 0 829     175.347 211.993 202.656  1.00 85.03           C  
ATOM   1081  C   ALA 0 829     174.016 211.291 202.420  1.00 84.64           C  
ATOM   1082  O   ALA 0 829     173.188 211.808 201.662  1.00 84.49           O  
ATOM   1083  CB  ALA 0 829     176.307 211.662 201.511  1.00 87.35           C  
ATOM   1084  N   ASP 0 830     173.786 210.136 203.043  1.00 76.83           N  
ATOM   1085  CA  ASP 0 830     172.584 209.352 202.805  1.00 81.87           C  
ATOM   1086  C   ASP 0 830     171.909 209.008 204.127  1.00 83.86           C  
ATOM   1087  O   ASP 0 830     172.542 208.978 205.185  1.00 78.40           O  
ATOM   1088  CB  ASP 0 830     172.912 208.070 202.030  1.00 96.44           C  
ATOM   1089  CG  ASP 0 830     174.139 207.367 202.570  1.00 79.05           C  
ATOM   1090  OD1 ASP 0 830     174.682 207.832 203.593  1.00 81.69           O  
ATOM   1091  OD2 ASP 0 830     174.562 206.355 201.972  1.00 63.50           O  
ATOM   1092  N   ALA 0 831     170.604 208.742 204.050  1.00 80.77           N  
ATOM   1093  CA  ALA 0 831     169.798 208.454 205.228  1.00 84.45           C  
ATOM   1094  C   ALA 0 831     168.882 207.268 204.968  1.00 86.23           C  
ATOM   1095  O   ALA 0 831     168.278 207.157 203.897  1.00 91.73           O  
ATOM   1096  CB  ALA 0 831     168.956 209.667 205.639  1.00 70.73           C  
ATOM   1097  N   GLY 0 832     168.783 206.385 205.961  1.00 86.00           N  
ATOM   1098  CA  GLY 0 832     167.878 205.256 205.919  1.00 72.53           C  
ATOM   1099  C   GLY 0 832     168.273 204.132 204.987  1.00 71.27           C  
ATOM   1100  O   GLY 0 832     167.609 203.089 204.994  1.00 79.68           O  
ATOM   1101  N   PHE 0 833     169.315 204.309 204.173  1.00 70.42           N  
ATOM   1102  CA  PHE 0 833     169.873 203.234 203.359  1.00 72.45           C  
ATOM   1103  C   PHE 0 833     168.929 202.729 202.270  1.00 77.05           C  
ATOM   1104  O   PHE 0 833     169.287 201.809 201.529  1.00 57.92           O  
ATOM   1105  CB  PHE 0 833     170.302 202.066 204.250  1.00 69.22           C  
ATOM   1106  CG  PHE 0 833     171.512 202.364 205.085  1.00 76.93           C  
ATOM   1107  CD1 PHE 0 833     172.769 202.396 204.510  1.00 54.03           C  
ATOM   1108  CD2 PHE 0 833     171.394 202.618 206.440  1.00 75.67           C  
ATOM   1109  CE1 PHE 0 833     173.883 202.674 205.268  1.00 49.88           C  
ATOM   1110  CE2 PHE 0 833     172.508 202.895 207.203  1.00 52.25           C  
ATOM   1111  CZ  PHE 0 833     173.753 202.923 206.616  1.00 50.85           C  
ATOM   1112  N   ILE 0 834     167.731 203.299 202.159  1.00 86.04           N  
ATOM   1113  CA  ILE 0 834     166.798 202.959 201.089  1.00 71.09           C  
ATOM   1114  C   ILE 0 834     166.700 204.149 200.146  1.00 66.64           C  
ATOM   1115  O   ILE 0 834     166.321 205.251 200.559  1.00 73.69           O  
ATOM   1116  CB  ILE 0 834     165.415 202.579 201.641  1.00 70.07           C  
ATOM   1117  CG1 ILE 0 834     165.503 201.315 202.501  1.00 62.14           C  
ATOM   1118  CG2 ILE 0 834     164.421 202.386 200.502  1.00 67.84           C  
ATOM   1119  CD1 ILE 0 834     165.960 200.082 201.757  1.00 58.79           C  
ATOM   1120  N   LYS 0 835     167.041 203.928 198.878  1.00 54.37           N  
ATOM   1121  CA  LYS 0 835     166.867 204.931 197.831  1.00 59.63           C  
ATOM   1122  C   LYS 0 835     166.348 204.206 196.600  1.00 57.84           C  
ATOM   1123  O   LYS 0 835     167.113 203.526 195.907  1.00 60.37           O  
ATOM   1124  CB  LYS 0 835     168.171 205.669 197.530  1.00 69.33           C  
ATOM   1125  CG  LYS 0 835     168.089 206.605 196.333  1.00 68.04           C  
ATOM   1126  CD  LYS 0 835     169.218 207.619 196.349  1.00 62.74           C  
ATOM   1127  CE  LYS 0 835     168.902 208.782 197.273  1.00 53.26           C  
ATOM   1128  NZ  LYS 0 835     167.885 209.690 196.677  1.00 72.17           N  
ATOM   1129  N   GLN 0 836     165.058 204.355 196.327  1.00 61.26           N  
ATOM   1130  CA  GLN 0 836     164.403 203.556 195.309  1.00 60.72           C  
ATOM   1131  C   GLN 0 836     164.715 204.094 193.918  1.00 61.99           C  
ATOM   1132  O   GLN 0 836     165.179 205.223 193.744  1.00 69.37           O  
ATOM   1133  CB  GLN 0 836     162.891 203.544 195.533  1.00 66.37           C  
ATOM   1134  CG  GLN 0 836     162.473 203.169 196.944  1.00 64.40           C  
ATOM   1135  CD  GLN 0 836     161.125 203.744 197.314  1.00 61.91           C  
ATOM   1136  OE1 GLN 0 836     160.287 203.994 196.449  1.00 56.79           O  
ATOM   1137  NE2 GLN 0 836     160.913 203.971 198.605  1.00 70.70           N  
ATOM   1138  N   TYR 0 837     164.452 203.255 192.918  1.00 52.07           N  
ATOM   1139  CA  TYR 0 837     164.640 203.672 191.534  1.00 56.25           C  
ATOM   1140  C   TYR 0 837     163.744 204.860 191.201  1.00 62.18           C  
ATOM   1141  O   TYR 0 837     164.182 205.824 190.565  1.00 70.08           O  
ATOM   1142  CB  TYR 0 837     164.361 202.491 190.604  1.00 60.72           C  
ATOM   1143  CG  TYR 0 837     164.706 202.738 189.156  1.00 58.79           C  
ATOM   1144  CD1 TYR 0 837     166.012 202.983 188.766  1.00 56.45           C  
ATOM   1145  CD2 TYR 0 837     163.726 202.707 188.177  1.00 65.59           C  
ATOM   1146  CE1 TYR 0 837     166.332 203.205 187.443  1.00 57.16           C  
ATOM   1147  CE2 TYR 0 837     164.035 202.925 186.852  1.00 61.97           C  
ATOM   1148  CZ  TYR 0 837     165.338 203.173 186.489  1.00 63.36           C  
ATOM   1149  OH  TYR 0 837     165.649 203.391 185.168  1.00 70.83           O  
ATOM   1150  N   GLY 0 838     162.480 204.806 191.625  1.00 59.45           N  
ATOM   1151  CA  GLY 0 838     161.582 205.926 191.393  1.00 61.61           C  
ATOM   1152  C   GLY 0 838     162.083 207.219 192.004  1.00 64.09           C  
ATOM   1153  O   GLY 0 838     161.951 208.290 191.409  1.00 68.51           O  
ATOM   1154  N   ASP 0 839     162.676 207.137 193.196  1.00 61.60           N  
ATOM   1155  CA  ASP 0 839     163.153 208.323 193.896  1.00 62.21           C  
ATOM   1156  C   ASP 0 839     164.366 208.956 193.227  1.00 71.14           C  
ATOM   1157  O   ASP 0 839     164.751 210.065 193.611  1.00 76.57           O  
ATOM   1158  CB  ASP 0 839     163.516 207.969 195.343  1.00 57.27           C  
ATOM   1159  CG  ASP 0 839     162.390 207.271 196.077  1.00 62.59           C  
ATOM   1160  OD1 ASP 0 839     161.283 207.164 195.512  1.00 67.50           O  
ATOM   1161  OD2 ASP 0 839     162.613 206.824 197.221  1.00 67.71           O  
ATOM   1162  N   CYS 0 840     164.967 208.285 192.242  1.00 68.85           N  
ATOM   1163  CA  CYS 0 840     166.342 208.573 191.858  1.00 65.45           C  
ATOM   1164  C   CYS 0 840     166.572 208.539 190.347  1.00 61.78           C  
ATOM   1165  O   CYS 0 840     167.729 208.530 189.913  1.00 63.33           O  
ATOM   1166  CB  CYS 0 840     167.240 207.568 192.603  1.00 69.97           C  
ATOM   1167  SG  CYS 0 840     168.975 207.378 192.158  1.00 72.49           S  
ATOM   1168  N   LEU 0 841     165.519 208.539 189.534  1.00 61.23           N  
ATOM   1169  CA  LEU 0 841     165.645 208.469 188.086  1.00 64.47           C  
ATOM   1170  C   LEU 0 841     165.273 209.795 187.435  1.00 67.11           C  
ATOM   1171  O   LEU 0 841     164.522 210.603 187.986  1.00 71.25           O  
ATOM   1172  CB  LEU 0 841     164.766 207.349 187.519  1.00 60.79           C  
ATOM   1173  CG  LEU 0 841     163.256 207.467 187.739  1.00 60.59           C  
ATOM   1174  CD1 LEU 0 841     162.605 208.373 186.704  1.00 62.64           C  
ATOM   1175  CD2 LEU 0 841     162.619 206.090 187.722  1.00 62.76           C  
ATOM   1176  N   GLY 0 842     165.821 210.008 186.241  1.00 63.89           N  
ATOM   1177  CA  GLY 0 842     165.485 211.164 185.437  1.00 63.74           C  
ATOM   1178  C   GLY 0 842     166.155 212.442 185.893  1.00 69.37           C  
ATOM   1179  O   GLY 0 842     167.374 212.593 185.765  1.00 70.01           O  
ATOM   1180  N   ASP 0 843     165.365 213.372 186.431  1.00 86.11           N  
ATOM   1181  CA  ASP 0 843     165.922 214.653 186.851  1.00 82.47           C  
ATOM   1182  C   ASP 0 843     166.943 214.469 187.964  1.00 79.38           C  
ATOM   1183  O   ASP 0 843     167.925 215.216 188.041  1.00 76.40           O  
ATOM   1184  CB  ASP 0 843     164.805 215.592 187.309  1.00 67.31           C  
ATOM   1185  CG  ASP 0 843     163.705 215.744 186.276  1.00 75.89           C  
ATOM   1186  OD1 ASP 0 843     163.979 215.543 185.075  1.00 73.30           O  
ATOM   1187  OD2 ASP 0 843     162.565 216.068 186.668  1.00 91.57           O  
ATOM   1188  N   ILE 0 844     166.730 213.481 188.836  1.00 75.04           N  
ATOM   1189  CA  ILE 0 844     167.607 213.268 189.982  1.00 72.59           C  
ATOM   1190  C   ILE 0 844     168.689 212.239 189.701  1.00 64.82           C  
ATOM   1191  O   ILE 0 844     169.543 212.001 190.565  1.00 63.62           O  
ATOM   1192  CB  ILE 0 844     166.810 212.860 191.238  1.00 71.20           C  
ATOM   1193  CG1 ILE 0 844     165.317 213.161 191.069  1.00 68.51           C  
ATOM   1194  CG2 ILE 0 844     167.359 213.588 192.457  1.00 63.48           C  
ATOM   1195  CD1 ILE 0 844     164.543 213.145 192.367  1.00 73.69           C  
ATOM   1196  N   ALA 0 845     168.686 211.625 188.517  1.00 66.94           N  
ATOM   1197  CA  ALA 0 845     169.831 210.820 188.111  1.00 68.39           C  
ATOM   1198  C   ALA 0 845     171.023 211.711 187.798  1.00 81.49           C  
ATOM   1199  O   ALA 0 845     172.169 211.349 188.084  1.00 72.64           O  
ATOM   1200  CB  ALA 0 845     169.473 209.962 186.897  1.00 65.52           C  
ATOM   1201  N   ALA 0 846     170.761 212.879 187.207  1.00 83.81           N  
ATOM   1202  CA  ALA 0 846     171.826 213.827 186.906  1.00 79.67           C  
ATOM   1203  C   ALA 0 846     172.404 214.459 188.167  1.00 83.52           C  
ATOM   1204  O   ALA 0 846     173.591 214.804 188.193  1.00 78.85           O  
ATOM   1205  CB  ALA 0 846     171.297 214.914 185.970  1.00 77.95           C  
ATOM   1206  N   ARG 0 847     171.597 214.613 189.216  1.00 77.18           N  
ATOM   1207  CA  ARG 0 847     171.980 215.455 190.344  1.00 70.32           C  
ATOM   1208  C   ARG 0 847     172.668 214.695 191.472  1.00 65.37           C  
ATOM   1209  O   ARG 0 847     173.820 214.983 191.811  1.00 62.46           O  
ATOM   1210  CB  ARG 0 847     170.742 216.154 190.911  1.00 70.11           C  
ATOM   1211  CG  ARG 0 847     170.126 217.203 190.004  1.00 69.75           C  
ATOM   1212  CD  ARG 0 847     169.106 218.034 190.767  1.00 77.35           C  
ATOM   1213  NE  ARG 0 847     167.899 217.272 191.081  1.00 74.38           N  
ATOM   1214  CZ  ARG 0 847     166.792 217.267 190.342  1.00 79.83           C  
ATOM   1215  NH1 ARG 0 847     166.714 217.986 189.229  1.00 85.54           N  
ATOM   1216  NH2 ARG 0 847     165.753 216.538 190.722  1.00 71.82           N  
ATOM   1217  N   ASP 0 848     171.969 213.727 192.056  1.00 68.71           N  
ATOM   1218  CA  ASP 0 848     172.392 213.164 193.332  1.00 58.74           C  
ATOM   1219  C   ASP 0 848     173.675 212.353 193.192  1.00 45.41           C  
ATOM   1220  O   ASP 0 848     173.857 211.600 192.231  1.00 45.06           O  
ATOM   1221  CB  ASP 0 848     171.273 212.299 193.909  1.00 52.43           C  
ATOM   1222  CG  ASP 0 848     171.599 211.764 195.286  1.00 52.34           C  
ATOM   1223  OD1 ASP 0 848     171.967 212.570 196.164  1.00 60.62           O  
ATOM   1224  OD2 ASP 0 848     171.474 210.540 195.494  1.00 53.94           O  
ATOM   1225  N   LEU 0 849     174.569 212.515 194.170  1.00 53.91           N  
ATOM   1226  CA  LEU 0 849     175.801 211.732 194.195  1.00 42.19           C  
ATOM   1227  C   LEU 0 849     175.511 210.257 194.434  1.00 35.88           C  
ATOM   1228  O   LEU 0 849     176.045 209.388 193.737  1.00 47.97           O  
ATOM   1229  CB  LEU 0 849     176.740 212.269 195.272  1.00 37.12           C  
ATOM   1230  CG  LEU 0 849     177.442 213.593 194.971  1.00 53.63           C  
ATOM   1231  CD1 LEU 0 849     178.223 214.056 196.187  1.00 66.85           C  
ATOM   1232  CD2 LEU 0 849     178.358 213.455 193.766  1.00 47.09           C  
ATOM   1233  N   ILE 0 850     174.668 209.951 195.422  1.00 37.03           N  
ATOM   1234  CA  ILE 0 850     174.347 208.560 195.710  1.00 40.10           C  
ATOM   1235  C   ILE 0 850     173.624 207.906 194.541  1.00 41.22           C  
ATOM   1236  O   ILE 0 850     173.557 206.674 194.469  1.00 54.48           O  
ATOM   1237  CB  ILE 0 850     173.508 208.459 196.997  1.00 48.22           C  
ATOM   1238  CG1 ILE 0 850     174.294 209.012 198.187  1.00 67.10           C  
ATOM   1239  CG2 ILE 0 850     173.112 207.020 197.263  1.00 56.88           C  
ATOM   1240  CD1 ILE 0 850     173.883 210.405 198.604  1.00 56.35           C  
ATOM   1241  N   CYS 0 851     173.073 208.701 193.624  1.00 38.93           N  
ATOM   1242  CA  CYS 0 851     172.460 208.154 192.419  1.00 34.89           C  
ATOM   1243  C   CYS 0 851     173.509 207.855 191.358  1.00 36.26           C  
ATOM   1244  O   CYS 0 851     173.489 206.786 190.740  1.00 48.68           O  
ATOM   1245  CB  CYS 0 851     171.397 209.120 191.896  1.00 55.89           C  
ATOM   1246  SG  CYS 0 851     169.904 209.021 192.900  1.00 77.03           S  
ATOM   1247  N   ALA 0 852     174.431 208.792 191.128  1.00 35.37           N  
ATOM   1248  CA  ALA 0 852     175.555 208.516 190.241  1.00 22.58           C  
ATOM   1249  C   ALA 0 852     176.314 207.279 190.696  1.00 29.94           C  
ATOM   1250  O   ALA 0 852     176.774 206.481 189.872  1.00 32.73           O  
ATOM   1251  CB  ALA 0 852     176.488 209.724 190.188  1.00 24.32           C  
ATOM   1252  N   GLN 0 853     176.460 207.108 192.009  1.00 30.60           N  
ATOM   1253  CA  GLN 0 853     177.151 205.940 192.540  1.00 27.19           C  
ATOM   1254  C   GLN 0 853     176.385 204.659 192.237  1.00 26.57           C  
ATOM   1255  O   GLN 0 853     176.935 203.709 191.671  1.00 38.49           O  
ATOM   1256  CB  GLN 0 853     177.348 206.096 194.047  1.00 27.89           C  
ATOM   1257  CG  GLN 0 853     178.391 207.123 194.447  1.00 25.01           C  
ATOM   1258  CD  GLN 0 853     178.475 207.297 195.945  1.00 25.70           C  
ATOM   1259  OE1 GLN 0 853     177.935 206.494 196.704  1.00 33.61           O  
ATOM   1260  NE2 GLN 0 853     179.150 208.352 196.383  1.00 25.93           N  
ATOM   1261  N   LYS 0 854     175.103 204.615 192.611  1.00 29.16           N  
ATOM   1262  CA  LYS 0 854     174.346 203.372 192.502  1.00 39.02           C  
ATOM   1263  C   LYS 0 854     174.127 202.968 191.054  1.00 35.92           C  
ATOM   1264  O   LYS 0 854     174.060 201.773 190.748  1.00 36.81           O  
ATOM   1265  CB  LYS 0 854     173.007 203.507 193.223  1.00 37.63           C  
ATOM   1266  CG  LYS 0 854     173.112 203.353 194.728  1.00 48.99           C  
ATOM   1267  CD  LYS 0 854     171.838 203.775 195.439  1.00 53.36           C  
ATOM   1268  CE  LYS 0 854     172.045 203.811 196.946  1.00 73.24           C  
ATOM   1269  NZ  LYS 0 854     172.170 202.450 197.538  1.00 59.60           N  
ATOM   1270  N   PHE 0 855     174.007 203.940 190.149  1.00 34.55           N  
ATOM   1271  CA  PHE 0 855     173.848 203.601 188.741  1.00 31.14           C  
ATOM   1272  C   PHE 0 855     175.092 202.921 188.192  1.00 39.55           C  
ATOM   1273  O   PHE 0 855     174.988 202.054 187.318  1.00 47.02           O  
ATOM   1274  CB  PHE 0 855     173.533 204.856 187.927  1.00 35.19           C  
ATOM   1275  CG  PHE 0 855     172.113 205.336 188.062  1.00 40.42           C  
ATOM   1276  CD1 PHE 0 855     171.056 204.445 188.104  1.00 41.30           C  
ATOM   1277  CD2 PHE 0 855     171.840 206.687 188.141  1.00 38.28           C  
ATOM   1278  CE1 PHE 0 855     169.759 204.893 188.225  1.00 47.98           C  
ATOM   1279  CE2 PHE 0 855     170.545 207.138 188.262  1.00 52.39           C  
ATOM   1280  CZ  PHE 0 855     169.504 206.240 188.304  1.00 56.54           C  
ATOM   1281  N   ASN 0 856     176.270 203.292 188.692  1.00 38.38           N  
ATOM   1282  CA  ASN 0 856     177.531 202.700 188.263  1.00 24.06           C  
ATOM   1283  C   ASN 0 856     177.966 201.541 189.150  1.00 23.64           C  
ATOM   1284  O   ASN 0 856     179.163 201.240 189.227  1.00 28.99           O  
ATOM   1285  CB  ASN 0 856     178.616 203.775 188.216  1.00 28.29           C  
ATOM   1286  CG  ASN 0 856     178.332 204.841 187.181  1.00 35.12           C  
ATOM   1287  OD1 ASN 0 856     178.157 204.543 186.000  1.00 47.25           O  
ATOM   1288  ND2 ASN 0 856     178.272 206.093 187.617  1.00 32.02           N  
ATOM   1289  N   GLY 0 857     177.026 200.885 189.827  1.00 29.97           N  
ATOM   1290  CA  GLY 0 857     177.300 199.664 190.552  1.00 25.27           C  
ATOM   1291  C   GLY 0 857     177.862 199.828 191.946  1.00 25.92           C  
ATOM   1292  O   GLY 0 857     178.119 198.817 192.608  1.00 26.56           O  
ATOM   1293  N   LEU 0 858     178.062 201.053 192.419  1.00 33.44           N  
ATOM   1294  CA  LEU 0 858     178.614 201.291 193.747  1.00 25.28           C  
ATOM   1295  C   LEU 0 858     177.474 201.405 194.753  1.00 30.23           C  
ATOM   1296  O   LEU 0 858     176.585 202.247 194.594  1.00 34.24           O  
ATOM   1297  CB  LEU 0 858     179.466 202.558 193.748  1.00 23.57           C  
ATOM   1298  CG  LEU 0 858     180.430 202.689 192.567  1.00 24.75           C  
ATOM   1299  CD1 LEU 0 858     181.148 204.022 192.598  1.00 23.60           C  
ATOM   1300  CD2 LEU 0 858     181.425 201.546 192.569  1.00 31.85           C  
ATOM   1301  N   THR 0 859     177.499 200.562 195.784  1.00 32.97           N  
ATOM   1302  CA  THR 0 859     176.446 200.522 196.791  1.00 35.63           C  
ATOM   1303  C   THR 0 859     177.054 200.595 198.183  1.00 35.29           C  
ATOM   1304  O   THR 0 859     178.169 200.118 198.407  1.00 34.78           O  
ATOM   1305  CB  THR 0 859     175.601 199.248 196.672  1.00 36.42           C  
ATOM   1306  OG1 THR 0 859     176.391 198.110 197.035  1.00 25.40           O  
ATOM   1307  CG2 THR 0 859     175.091 199.075 195.253  1.00 46.65           C  
ATOM   1308  N   VAL 0 860     176.316 201.198 199.111  1.00 35.68           N  
ATOM   1309  CA  VAL 0 860     176.715 201.303 200.511  1.00 30.25           C  
ATOM   1310  C   VAL 0 860     175.766 200.440 201.331  1.00 38.83           C  
ATOM   1311  O   VAL 0 860     174.544 200.624 201.276  1.00 51.07           O  
ATOM   1312  CB  VAL 0 860     176.696 202.760 200.995  1.00 31.13           C  
ATOM   1313  CG1 VAL 0 860     177.183 202.851 202.429  1.00 37.36           C  
ATOM   1314  CG2 VAL 0 860     177.547 203.627 200.087  1.00 42.83           C  
ATOM   1315  N   LEU 0 861     176.320 199.508 202.091  1.00 31.96           N  
ATOM   1316  CA  LEU 0 861     175.486 198.579 202.835  1.00 23.45           C  
ATOM   1317  C   LEU 0 861     175.219 199.094 204.247  1.00 28.38           C  
ATOM   1318  O   LEU 0 861     176.000 199.882 204.786  1.00 40.65           O  
ATOM   1319  CB  LEU 0 861     176.155 197.211 202.914  1.00 29.04           C  
ATOM   1320  CG  LEU 0 861     176.552 196.588 201.577  1.00 24.40           C  
ATOM   1321  CD1 LEU 0 861     177.404 195.360 201.802  1.00 11.48           C  
ATOM   1322  CD2 LEU 0 861     175.320 196.240 200.767  1.00 44.07           C  
ATOM   1323  N   PRO 0 862     174.119 198.673 204.864  1.00 25.34           N  
ATOM   1324  CA  PRO 0 862     173.818 199.104 206.228  1.00 37.41           C  
ATOM   1325  C   PRO 0 862     174.578 198.276 207.247  1.00 32.43           C  
ATOM   1326  O   PRO 0 862     174.845 197.087 207.016  1.00 41.02           O  
ATOM   1327  CB  PRO 0 862     172.307 198.871 206.335  1.00 39.46           C  
ATOM   1328  CG  PRO 0 862     172.074 197.704 205.451  1.00 32.65           C  
ATOM   1329  CD  PRO 0 862     173.033 197.851 204.302  1.00 39.57           C  
ATOM   1330  N   PRO 0 863     174.949 198.861 208.384  1.00 17.31           N  
ATOM   1331  CA  PRO 0 863     175.564 198.064 209.449  1.00 23.86           C  
ATOM   1332  C   PRO 0 863     174.564 197.107 210.075  1.00 25.88           C  
ATOM   1333  O   PRO 0 863     173.351 197.320 210.029  1.00 31.69           O  
ATOM   1334  CB  PRO 0 863     176.036 199.119 210.454  1.00 21.49           C  
ATOM   1335  CG  PRO 0 863     175.152 200.278 210.216  1.00 21.67           C  
ATOM   1336  CD  PRO 0 863     174.866 200.285 208.750  1.00 28.51           C  
ATOM   1337  N   LEU 0 864     175.090 196.032 210.662  1.00 25.51           N  
ATOM   1338  CA  LEU 0 864     174.225 195.050 211.305  1.00 25.06           C  
ATOM   1339  C   LEU 0 864     173.466 195.669 212.472  1.00 32.44           C  
ATOM   1340  O   LEU 0 864     172.239 195.554 212.559  1.00 40.43           O  
ATOM   1341  CB  LEU 0 864     175.050 193.853 211.775  1.00 25.98           C  
ATOM   1342  CG  LEU 0 864     174.291 192.800 212.584  1.00 28.17           C  
ATOM   1343  CD1 LEU 0 864     173.099 192.260 211.810  1.00 24.48           C  
ATOM   1344  CD2 LEU 0 864     175.226 191.671 212.989  1.00 40.93           C  
ATOM   1345  N   LEU 0 865     174.179 196.326 213.384  1.00 45.01           N  
ATOM   1346  CA  LEU 0 865     173.538 196.974 214.518  1.00 22.51           C  
ATOM   1347  C   LEU 0 865     173.075 198.370 214.130  1.00 21.27           C  
ATOM   1348  O   LEU 0 865     173.863 199.179 213.634  1.00 21.12           O  
ATOM   1349  CB  LEU 0 865     174.491 197.059 215.709  1.00 17.16           C  
ATOM   1350  CG  LEU 0 865     174.930 195.753 216.372  1.00 18.66           C  
ATOM   1351  CD1 LEU 0 865     175.847 196.054 217.540  1.00 25.62           C  
ATOM   1352  CD2 LEU 0 865     173.739 194.933 216.833  1.00 26.74           C  
ATOM   1353  N   THR 0 866     171.799 198.651 214.364  1.00 29.21           N  
ATOM   1354  CA  THR 0 866     171.267 199.978 214.111  1.00 23.34           C  
ATOM   1355  C   THR 0 866     171.752 200.948 215.182  1.00 34.67           C  
ATOM   1356  O   THR 0 866     172.241 200.552 216.242  1.00 40.96           O  
ATOM   1357  CB  THR 0 866     169.740 199.953 214.092  1.00 34.25           C  
ATOM   1358  OG1 THR 0 866     169.248 199.917 215.436  1.00 55.50           O  
ATOM   1359  CG2 THR 0 866     169.233 198.731 213.355  1.00 32.66           C  
ATOM   1360  N   ASP 0 867     171.609 202.242 214.896  1.00 41.85           N  
ATOM   1361  CA  ASP 0 867     171.980 203.247 215.884  1.00 31.16           C  
ATOM   1362  C   ASP 0 867     171.168 203.109 217.161  1.00 34.43           C  
ATOM   1363  O   ASP 0 867     171.591 203.608 218.208  1.00 40.77           O  
ATOM   1364  CB  ASP 0 867     171.794 204.650 215.313  1.00 47.99           C  
ATOM   1365  CG  ASP 0 867     172.708 204.928 214.141  1.00 62.03           C  
ATOM   1366  OD1 ASP 0 867     173.847 204.414 214.141  1.00 68.25           O  
ATOM   1367  OD2 ASP 0 867     172.287 205.663 213.222  1.00 65.37           O  
ATOM   1368  N   GLU 0 868     170.006 202.458 217.094  1.00 45.67           N  
ATOM   1369  CA  GLU 0 868     169.230 202.189 218.296  1.00 33.39           C  
ATOM   1370  C   GLU 0 868     169.843 201.055 219.103  1.00 32.25           C  
ATOM   1371  O   GLU 0 868     169.931 201.140 220.332  1.00 39.36           O  
ATOM   1372  CB  GLU 0 868     167.786 201.848 217.929  1.00 31.04           C  
ATOM   1373  CG  GLU 0 868     167.018 202.967 217.242  1.00 47.73           C  
ATOM   1374  CD  GLU 0 868     167.433 203.163 215.798  1.00 59.46           C  
ATOM   1375  OE1 GLU 0 868     167.806 204.297 215.433  1.00 60.95           O  
ATOM   1376  OE2 GLU 0 868     167.394 202.180 215.030  1.00 69.74           O  
ATOM   1377  N   MET 0 869     170.274 199.988 218.427  1.00 27.92           N  
ATOM   1378  CA  MET 0 869     170.885 198.868 219.131  1.00 22.77           C  
ATOM   1379  C   MET 0 869     172.220 199.269 219.739  1.00 24.35           C  
ATOM   1380  O   MET 0 869     172.586 198.788 220.816  1.00 30.96           O  
ATOM   1381  CB  MET 0 869     171.060 197.686 218.182  1.00 23.13           C  
ATOM   1382  CG  MET 0 869     169.753 197.146 217.642  1.00 26.96           C  
ATOM   1383  SD  MET 0 869     169.957 195.717 216.566  1.00 36.83           S  
ATOM   1384  CE  MET 0 869     168.244 195.296 216.266  1.00 37.49           C  
ATOM   1385  N   ILE 0 870     172.963 200.146 219.065  1.00 20.63           N  
ATOM   1386  CA  ILE 0 870     174.198 200.659 219.646  1.00 13.81           C  
ATOM   1387  C   ILE 0 870     173.893 201.425 220.924  1.00 23.17           C  
ATOM   1388  O   ILE 0 870     174.609 201.308 221.924  1.00 29.97           O  
ATOM   1389  CB  ILE 0 870     174.947 201.536 218.626  1.00 14.72           C  
ATOM   1390  CG1 ILE 0 870     175.332 200.725 217.387  1.00 21.91           C  
ATOM   1391  CG2 ILE 0 870     176.183 202.139 219.251  1.00 22.26           C  
ATOM   1392  CD1 ILE 0 870     176.373 199.664 217.635  1.00 26.42           C  
ATOM   1393  N   ALA 0 871     172.823 202.221 220.913  1.00 24.83           N  
ATOM   1394  CA  ALA 0 871     172.445 202.971 222.103  1.00 21.77           C  
ATOM   1395  C   ALA 0 871     171.982 202.052 223.223  1.00 26.84           C  
ATOM   1396  O   ALA 0 871     172.237 202.335 224.397  1.00 30.10           O  
ATOM   1397  CB  ALA 0 871     171.348 203.974 221.763  1.00 33.09           C  
ATOM   1398  N   GLN 0 872     171.293 200.960 222.889  1.00 26.73           N  
ATOM   1399  CA  GLN 0 872     170.887 200.011 223.918  1.00 21.29           C  
ATOM   1400  C   GLN 0 872     172.098 199.342 224.549  1.00 25.20           C  
ATOM   1401  O   GLN 0 872     172.127 199.116 225.763  1.00 36.65           O  
ATOM   1402  CB  GLN 0 872     169.945 198.966 223.330  1.00 24.48           C  
ATOM   1403  CG  GLN 0 872     168.560 199.488 223.027  1.00 30.53           C  
ATOM   1404  CD  GLN 0 872     167.649 198.414 222.484  1.00 35.62           C  
ATOM   1405  OE1 GLN 0 872     167.202 198.482 221.339  1.00 56.60           O  
ATOM   1406  NE2 GLN 0 872     167.364 197.410 223.304  1.00 34.57           N  
ATOM   1407  N   TYR 0 873     173.104 199.006 223.741  1.00 21.52           N  
ATOM   1408  CA  TYR 0 873     174.346 198.487 224.300  1.00 22.83           C  
ATOM   1409  C   TYR 0 873     175.034 199.535 225.161  1.00 21.28           C  
ATOM   1410  O   TYR 0 873     175.536 199.223 226.245  1.00 43.37           O  
ATOM   1411  CB  TYR 0 873     175.280 198.032 223.181  1.00 25.60           C  
ATOM   1412  CG  TYR 0 873     175.069 196.610 222.717  1.00 23.72           C  
ATOM   1413  CD1 TYR 0 873     174.962 195.569 223.622  1.00 26.69           C  
ATOM   1414  CD2 TYR 0 873     174.988 196.311 221.368  1.00 20.62           C  
ATOM   1415  CE1 TYR 0 873     174.780 194.278 223.200  1.00 27.95           C  
ATOM   1416  CE2 TYR 0 873     174.805 195.020 220.939  1.00 27.54           C  
ATOM   1417  CZ  TYR 0 873     174.702 194.007 221.859  1.00 29.50           C  
ATOM   1418  OH  TYR 0 873     174.518 192.714 221.434  1.00 37.87           O  
ATOM   1419  N   THR 0 874     175.072 200.782 224.692  1.00 20.85           N  
ATOM   1420  CA  THR 0 874     175.687 201.846 225.477  1.00 14.44           C  
ATOM   1421  C   THR 0 874     174.903 202.097 226.755  1.00 24.13           C  
ATOM   1422  O   THR 0 874     175.488 202.375 227.807  1.00 23.37           O  
ATOM   1423  CB  THR 0 874     175.782 203.121 224.645  1.00 14.69           C  
ATOM   1424  OG1 THR 0 874     176.591 202.878 223.490  1.00 14.12           O  
ATOM   1425  CG2 THR 0 874     176.398 204.243 225.450  1.00 14.24           C  
ATOM   1426  N   SER 0 875     173.574 202.014 226.682  1.00 27.59           N  
ATOM   1427  CA  SER 0 875     172.760 202.169 227.881  1.00 20.04           C  
ATOM   1428  C   SER 0 875     173.069 201.080 228.898  1.00 16.96           C  
ATOM   1429  O   SER 0 875     173.140 201.347 230.102  1.00 20.91           O  
ATOM   1430  CB  SER 0 875     171.280 202.144 227.510  1.00 31.74           C  
ATOM   1431  OG  SER 0 875     170.467 202.176 228.668  1.00 42.07           O  
ATOM   1432  N   ALA 0 876     173.248 199.843 228.435  1.00 14.77           N  
ATOM   1433  CA  ALA 0 876     173.545 198.749 229.351  1.00 16.26           C  
ATOM   1434  C   ALA 0 876     174.897 198.942 230.017  1.00 16.89           C  
ATOM   1435  O   ALA 0 876     175.031 198.751 231.230  1.00 20.63           O  
ATOM   1436  CB  ALA 0 876     173.511 197.420 228.604  1.00 30.82           C  
ATOM   1437  N   LEU 0 877     175.912 199.318 229.241  1.00 19.31           N  
ATOM   1438  CA  LEU 0 877     177.227 199.562 229.819  1.00 16.18           C  
ATOM   1439  C   LEU 0 877     177.180 200.711 230.814  1.00 18.75           C  
ATOM   1440  O   LEU 0 877     177.732 200.614 231.914  1.00 33.12           O  
ATOM   1441  CB  LEU 0 877     178.233 199.860 228.711  1.00 17.47           C  
ATOM   1442  CG  LEU 0 877     178.572 198.688 227.792  1.00 20.24           C  
ATOM   1443  CD1 LEU 0 877     179.027 199.191 226.438  1.00 31.30           C  
ATOM   1444  CD2 LEU 0 877     179.641 197.819 228.424  1.00 24.53           C  
ATOM   1445  N   LEU 0 878     176.513 201.804 230.450  1.00 19.17           N  
ATOM   1446  CA  LEU 0 878     176.444 202.954 231.341  1.00 18.85           C  
ATOM   1447  C   LEU 0 878     175.584 202.655 232.561  1.00 22.98           C  
ATOM   1448  O   LEU 0 878     175.910 203.077 233.674  1.00 42.87           O  
ATOM   1449  CB  LEU 0 878     175.901 204.162 230.583  1.00 27.20           C  
ATOM   1450  CG  LEU 0 878     176.105 205.518 231.252  1.00 30.89           C  
ATOM   1451  CD1 LEU 0 878     176.369 206.577 230.201  1.00 32.86           C  
ATOM   1452  CD2 LEU 0 878     174.897 205.886 232.086  1.00 27.50           C  
ATOM   1453  N   ALA 0 879     174.475 201.939 232.371  1.00 20.19           N  
ATOM   1454  CA  ALA 0 879     173.608 201.617 233.498  1.00 16.38           C  
ATOM   1455  C   ALA 0 879     174.303 200.687 234.481  1.00 21.89           C  
ATOM   1456  O   ALA 0 879     174.163 200.847 235.697  1.00 29.52           O  
ATOM   1457  CB  ALA 0 879     172.309 200.989 233.000  1.00 21.16           C  
ATOM   1458  N   GLY 0 880     175.052 199.707 233.977  1.00 23.66           N  
ATOM   1459  CA  GLY 0 880     175.783 198.820 234.865  1.00 17.40           C  
ATOM   1460  C   GLY 0 880     176.885 199.535 235.623  1.00 20.72           C  
ATOM   1461  O   GLY 0 880     177.164 199.213 236.780  1.00 26.42           O  
ATOM   1462  N   THR 0 881     177.531 200.508 234.981  1.00 16.85           N  
ATOM   1463  CA  THR 0 881     178.619 201.229 235.631  1.00 22.22           C  
ATOM   1464  C   THR 0 881     178.122 201.977 236.858  1.00 22.54           C  
ATOM   1465  O   THR 0 881     178.697 201.865 237.945  1.00 26.06           O  
ATOM   1466  CB  THR 0 881     179.262 202.202 234.644  1.00 31.16           C  
ATOM   1467  OG1 THR 0 881     179.832 201.473 233.551  1.00 42.13           O  
ATOM   1468  CG2 THR 0 881     180.351 203.022 235.318  1.00 33.83           C  
ATOM   1469  N   ILE 0 882     177.048 202.751 236.701  1.00 25.01           N  
ATOM   1470  CA  ILE 0 882     176.593 203.604 237.790  1.00 19.62           C  
ATOM   1471  C   ILE 0 882     175.955 202.782 238.902  1.00 20.38           C  
ATOM   1472  O   ILE 0 882     176.016 203.166 240.075  1.00 23.70           O  
ATOM   1473  CB  ILE 0 882     175.636 204.680 237.246  1.00 18.15           C  
ATOM   1474  CG1 ILE 0 882     174.381 204.045 236.649  1.00 26.42           C  
ATOM   1475  CG2 ILE 0 882     176.339 205.511 236.194  1.00 16.59           C  
ATOM   1476  CD1 ILE 0 882     173.408 205.047 236.063  1.00 30.69           C  
ATOM   1477  N   THR 0 883     175.340 201.647 238.571  1.00 24.44           N  
ATOM   1478  CA  THR 0 883     174.659 200.845 239.580  1.00 23.02           C  
ATOM   1479  C   THR 0 883     175.508 199.720 240.153  1.00 22.57           C  
ATOM   1480  O   THR 0 883     175.173 199.212 241.227  1.00 30.19           O  
ATOM   1481  CB  THR 0 883     173.383 200.222 239.008  1.00 25.84           C  
ATOM   1482  OG1 THR 0 883     173.725 199.294 237.973  1.00 41.44           O  
ATOM   1483  CG2 THR 0 883     172.462 201.284 238.451  1.00 25.33           C  
ATOM   1484  N   SER 0 884     176.582 199.308 239.479  1.00 20.12           N  
ATOM   1485  CA  SER 0 884     177.303 198.118 239.916  1.00 16.84           C  
ATOM   1486  C   SER 0 884     178.818 198.280 239.893  1.00 18.77           C  
ATOM   1487  O   SER 0 884     179.542 197.367 240.299  1.00 25.04           O  
ATOM   1488  CB  SER 0 884     176.912 196.930 239.041  1.00 22.26           C  
ATOM   1489  OG  SER 0 884     177.586 195.756 239.453  1.00 27.56           O  
ATOM   1490  N   GLY 0 885     179.312 199.427 239.441  1.00 18.63           N  
ATOM   1491  CA  GLY 0 885     180.753 199.595 239.345  1.00 24.12           C  
ATOM   1492  C   GLY 0 885     181.355 198.640 238.333  1.00 20.90           C  
ATOM   1493  O   GLY 0 885     180.768 198.350 237.287  1.00 29.49           O  
ATOM   1494  N   TRP 0 886     182.551 198.144 238.646  1.00 19.34           N  
ATOM   1495  CA  TRP 0 886     183.254 197.228 237.756  1.00 26.52           C  
ATOM   1496  C   TRP 0 886     182.846 195.776 237.947  1.00 29.39           C  
ATOM   1497  O   TRP 0 886     183.360 194.911 237.232  1.00 39.17           O  
ATOM   1498  CB  TRP 0 886     184.769 197.352 237.942  1.00 28.45           C  
ATOM   1499  CG  TRP 0 886     185.232 197.325 239.363  1.00 23.28           C  
ATOM   1500  CD1 TRP 0 886     185.197 196.266 240.221  1.00 22.80           C  
ATOM   1501  CD2 TRP 0 886     185.819 198.410 240.091  1.00 12.90           C  
ATOM   1502  NE1 TRP 0 886     185.717 196.625 241.437  1.00 32.11           N  
ATOM   1503  CE2 TRP 0 886     186.107 197.937 241.384  1.00 18.67           C  
ATOM   1504  CE3 TRP 0 886     186.123 199.736 239.777  1.00 14.80           C  
ATOM   1505  CZ2 TRP 0 886     186.686 198.739 242.359  1.00 16.24           C  
ATOM   1506  CZ3 TRP 0 886     186.696 200.530 240.747  1.00 14.57           C  
ATOM   1507  CH2 TRP 0 886     186.972 200.029 242.022  1.00 21.30           C  
ATOM   1508  N   THR 0 887     181.950 195.484 238.887  1.00 25.02           N  
ATOM   1509  CA  THR 0 887     181.598 194.095 239.158  1.00 23.46           C  
ATOM   1510  C   THR 0 887     180.881 193.448 237.982  1.00 28.60           C  
ATOM   1511  O   THR 0 887     181.069 192.254 237.730  1.00 34.49           O  
ATOM   1512  CB  THR 0 887     180.727 194.012 240.405  1.00 27.05           C  
ATOM   1513  OG1 THR 0 887     179.554 194.812 240.220  1.00 25.26           O  
ATOM   1514  CG2 THR 0 887     181.491 194.509 241.617  1.00 41.22           C  
ATOM   1515  N   PHE 0 888     180.063 194.208 237.251  1.00 32.28           N  
ATOM   1516  CA  PHE 0 888     179.310 193.623 236.149  1.00 29.59           C  
ATOM   1517  C   PHE 0 888     180.213 193.178 235.008  1.00 21.19           C  
ATOM   1518  O   PHE 0 888     179.782 192.384 234.169  1.00 24.39           O  
ATOM   1519  CB  PHE 0 888     178.257 194.613 235.645  1.00 28.02           C  
ATOM   1520  CG  PHE 0 888     178.796 195.666 234.724  1.00 21.46           C  
ATOM   1521  CD1 PHE 0 888     179.584 196.691 235.205  1.00 29.30           C  
ATOM   1522  CD2 PHE 0 888     178.489 195.644 233.378  1.00 26.62           C  
ATOM   1523  CE1 PHE 0 888     180.069 197.662 234.359  1.00 19.21           C  
ATOM   1524  CE2 PHE 0 888     178.971 196.613 232.530  1.00 26.99           C  
ATOM   1525  CZ  PHE 0 888     179.762 197.622 233.020  1.00 24.39           C  
ATOM   1526  N   GLY 0 889     181.447 193.669 234.956  1.00 20.36           N  
ATOM   1527  CA  GLY 0 889     182.406 193.194 233.980  1.00 25.61           C  
ATOM   1528  C   GLY 0 889     183.075 191.910 234.421  1.00 32.20           C  
ATOM   1529  O   GLY 0 889     183.261 190.987 233.625  1.00 33.61           O  
ATOM   1530  N   ALA 0 890     183.444 191.848 235.701  1.00 42.27           N  
ATOM   1531  CA  ALA 0 890     184.130 190.684 236.242  1.00 37.10           C  
ATOM   1532  C   ALA 0 890     183.210 189.487 236.431  1.00 31.58           C  
ATOM   1533  O   ALA 0 890     183.699 188.356 236.505  1.00 40.69           O  
ATOM   1534  CB  ALA 0 890     184.777 191.036 237.583  1.00 29.84           C  
ATOM   1535  N   GLY 0 891     181.901 189.704 236.508  1.00 36.90           N  
ATOM   1536  CA  GLY 0 891     180.969 188.622 236.760  1.00 30.06           C  
ATOM   1537  C   GLY 0 891     179.531 189.094 236.779  1.00 24.61           C  
ATOM   1538  O   GLY 0 891     179.104 189.835 235.890  1.00 27.41           O  
ATOM   1539  N   ALA 0 892     178.768 188.654 237.773  1.00 25.51           N  
ATOM   1540  CA  ALA 0 892     177.409 189.145 237.946  1.00 25.37           C  
ATOM   1541  C   ALA 0 892     177.427 190.559 238.510  1.00 24.65           C  
ATOM   1542  O   ALA 0 892     178.243 190.892 239.371  1.00 32.70           O  
ATOM   1543  CB  ALA 0 892     176.623 188.221 238.872  1.00 31.46           C  
ATOM   1544  N   ALA 0 893     176.512 191.392 238.023  1.00 24.06           N  
ATOM   1545  CA  ALA 0 893     176.450 192.789 238.438  1.00 22.67           C  
ATOM   1546  C   ALA 0 893     175.990 192.878 239.887  1.00 33.28           C  
ATOM   1547  O   ALA 0 893     174.814 192.653 240.190  1.00 29.55           O  
ATOM   1548  CB  ALA 0 893     175.511 193.564 237.523  1.00 27.07           C  
ATOM   1549  N   LEU 0 894     176.912 193.212 240.784  1.00 43.47           N  
ATOM   1550  CA  LEU 0 894     176.603 193.388 242.197  1.00 24.49           C  
ATOM   1551  C   LEU 0 894     176.346 194.864 242.470  1.00 17.83           C  
ATOM   1552  O   LEU 0 894     177.230 195.698 242.255  1.00 24.07           O  
ATOM   1553  CB  LEU 0 894     177.756 192.879 243.059  1.00 20.96           C  
ATOM   1554  CG  LEU 0 894     178.305 191.504 242.692  1.00 15.75           C  
ATOM   1555  CD1 LEU 0 894     179.534 191.200 243.516  1.00 29.42           C  
ATOM   1556  CD2 LEU 0 894     177.249 190.442 242.897  1.00 30.20           C  
ATOM   1557  N   GLN 0 895     175.148 195.186 242.953  1.00 17.85           N  
ATOM   1558  CA  GLN 0 895     174.813 196.579 243.207  1.00 15.64           C  
ATOM   1559  C   GLN 0 895     175.702 197.139 244.309  1.00 18.25           C  
ATOM   1560  O   GLN 0 895     176.232 196.404 245.145  1.00 21.10           O  
ATOM   1561  CB  GLN 0 895     173.335 196.726 243.587  1.00 12.87           C  
ATOM   1562  CG  GLN 0 895     172.950 196.292 245.002  1.00 19.25           C  
ATOM   1563  CD  GLN 0 895     172.633 194.822 245.102  1.00 20.36           C  
ATOM   1564  OE1 GLN 0 895     172.973 194.040 244.218  1.00 20.72           O  
ATOM   1565  NE2 GLN 0 895     171.969 194.434 246.184  1.00 28.13           N  
ATOM   1566  N   ILE 0 896     175.889 198.452 244.288  1.00 15.77           N  
ATOM   1567  CA  ILE 0 896     176.675 199.126 245.317  1.00 17.94           C  
ATOM   1568  C   ILE 0 896     176.343 200.612 245.275  1.00 24.10           C  
ATOM   1569  O   ILE 0 896     176.296 201.193 244.182  1.00 35.68           O  
ATOM   1570  CB  ILE 0 896     178.177 198.879 245.120  1.00 15.97           C  
ATOM   1571  CG1 ILE 0 896     178.986 199.629 246.178  1.00 20.40           C  
ATOM   1572  CG2 ILE 0 896     178.605 199.295 243.725  1.00 19.39           C  
ATOM   1573  CD1 ILE 0 896     180.444 199.261 246.203  1.00 27.98           C  
ATOM   1574  N   PRO 0 897     176.110 201.270 246.412  1.00 18.39           N  
ATOM   1575  CA  PRO 0 897     175.785 202.700 246.369  1.00 18.01           C  
ATOM   1576  C   PRO 0 897     176.881 203.481 245.666  1.00 20.60           C  
ATOM   1577  O   PRO 0 897     178.070 203.224 245.854  1.00 31.46           O  
ATOM   1578  CB  PRO 0 897     175.671 203.084 247.847  1.00 17.90           C  
ATOM   1579  CG  PRO 0 897     175.415 201.808 248.555  1.00 22.11           C  
ATOM   1580  CD  PRO 0 897     176.137 200.758 247.792  1.00 21.14           C  
ATOM   1581  N   PHE 0 898     176.471 204.449 244.848  1.00 24.65           N  
ATOM   1582  CA  PHE 0 898     177.440 205.128 243.998  1.00 24.85           C  
ATOM   1583  C   PHE 0 898     178.469 205.893 244.816  1.00 31.37           C  
ATOM   1584  O   PHE 0 898     179.649 205.921 244.450  1.00 51.69           O  
ATOM   1585  CB  PHE 0 898     176.738 206.071 243.029  1.00 21.52           C  
ATOM   1586  CG  PHE 0 898     177.645 206.630 241.982  1.00 15.74           C  
ATOM   1587  CD1 PHE 0 898     177.987 205.880 240.879  1.00 17.56           C  
ATOM   1588  CD2 PHE 0 898     178.166 207.900 242.104  1.00 19.41           C  
ATOM   1589  CE1 PHE 0 898     178.824 206.384 239.919  1.00 17.80           C  
ATOM   1590  CE2 PHE 0 898     179.004 208.408 241.144  1.00 26.16           C  
ATOM   1591  CZ  PHE 0 898     179.336 207.647 240.053  1.00 26.94           C  
ATOM   1592  N   ALA 0 899     178.057 206.515 245.919  1.00 27.49           N  
ATOM   1593  CA  ALA 0 899     179.041 207.125 246.803  1.00 19.83           C  
ATOM   1594  C   ALA 0 899     179.972 206.073 247.381  1.00 25.19           C  
ATOM   1595  O   ALA 0 899     181.165 206.330 247.564  1.00 32.22           O  
ATOM   1596  CB  ALA 0 899     178.343 207.889 247.925  1.00 36.65           C  
ATOM   1597  N   MET 0 900     179.450 204.881 247.660  1.00 26.20           N  
ATOM   1598  CA  MET 0 900     180.312 203.781 248.067  1.00 23.10           C  
ATOM   1599  C   MET 0 900     181.220 203.364 246.922  1.00 24.40           C  
ATOM   1600  O   MET 0 900     182.404 203.082 247.129  1.00 29.19           O  
ATOM   1601  CB  MET 0 900     179.462 202.600 248.529  1.00 30.43           C  
ATOM   1602  CG  MET 0 900     180.191 201.589 249.393  1.00 23.29           C  
ATOM   1603  SD  MET 0 900     180.059 201.961 251.145  1.00 61.82           S  
ATOM   1604  CE  MET 0 900     178.290 201.834 251.369  1.00 38.22           C  
ATOM   1605  N   GLN 0 901     180.680 203.326 245.704  1.00 23.50           N  
ATOM   1606  CA  GLN 0 901     181.488 202.969 244.545  1.00 25.33           C  
ATOM   1607  C   GLN 0 901     182.585 203.996 244.310  1.00 22.98           C  
ATOM   1608  O   GLN 0 901     183.753 203.640 244.122  1.00 31.88           O  
ATOM   1609  CB  GLN 0 901     180.600 202.850 243.310  1.00 26.09           C  
ATOM   1610  CG  GLN 0 901     181.292 202.242 242.112  1.00 32.48           C  
ATOM   1611  CD  GLN 0 901     180.582 202.547 240.812  1.00 24.74           C  
ATOM   1612  OE1 GLN 0 901     181.216 202.865 239.809  1.00 22.35           O  
ATOM   1613  NE2 GLN 0 901     179.260 202.447 240.818  1.00 21.34           N  
ATOM   1614  N   MET 0 902     182.226 205.281 244.316  1.00 21.18           N  
ATOM   1615  CA  MET 0 902     183.229 206.324 244.141  1.00 20.10           C  
ATOM   1616  C   MET 0 902     184.276 206.280 245.240  1.00 17.86           C  
ATOM   1617  O   MET 0 902     185.421 206.683 245.019  1.00 25.88           O  
ATOM   1618  CB  MET 0 902     182.560 207.694 244.109  1.00 26.18           C  
ATOM   1619  CG  MET 0 902     182.078 208.106 242.736  1.00 23.46           C  
ATOM   1620  SD  MET 0 902     183.420 208.660 241.669  1.00 27.02           S  
ATOM   1621  CE  MET 0 902     183.812 210.236 242.419  1.00 24.25           C  
ATOM   1622  N   ALA 0 903     183.908 205.806 246.430  1.00 18.61           N  
ATOM   1623  CA  ALA 0 903     184.889 205.670 247.497  1.00 16.49           C  
ATOM   1624  C   ALA 0 903     185.900 204.581 247.181  1.00 14.05           C  
ATOM   1625  O   ALA 0 903     187.075 204.705 247.540  1.00 18.07           O  
ATOM   1626  CB  ALA 0 903     184.191 205.367 248.819  1.00 26.69           C  
ATOM   1627  N   TYR 0 904     185.468 203.513 246.512  1.00 20.11           N  
ATOM   1628  CA  TYR 0 904     186.410 202.497 246.066  1.00 16.87           C  
ATOM   1629  C   TYR 0 904     187.311 203.037 244.969  1.00 14.98           C  
ATOM   1630  O   TYR 0 904     188.475 202.640 244.872  1.00 16.47           O  
ATOM   1631  CB  TYR 0 904     185.670 201.260 245.556  1.00 19.00           C  
ATOM   1632  CG  TYR 0 904     184.816 200.528 246.572  1.00 27.74           C  
ATOM   1633  CD1 TYR 0 904     184.562 201.059 247.831  1.00 29.75           C  
ATOM   1634  CD2 TYR 0 904     184.268 199.289 246.265  1.00 28.31           C  
ATOM   1635  CE1 TYR 0 904     183.784 200.382 248.745  1.00 26.75           C  
ATOM   1636  CE2 TYR 0 904     183.494 198.606 247.176  1.00 27.64           C  
ATOM   1637  CZ  TYR 0 904     183.256 199.157 248.412  1.00 28.58           C  
ATOM   1638  OH  TYR 0 904     182.482 198.482 249.324  1.00 39.40           O  
ATOM   1639  N   ARG 0 905     186.785 203.934 244.132  1.00 20.67           N  
ATOM   1640  CA  ARG 0 905     187.584 204.513 243.059  1.00 11.45           C  
ATOM   1641  C   ARG 0 905     188.651 205.444 243.611  1.00 11.03           C  
ATOM   1642  O   ARG 0 905     189.761 205.509 243.076  1.00 21.56           O  
ATOM   1643  CB  ARG 0 905     186.681 205.263 242.084  1.00 10.59           C  
ATOM   1644  CG  ARG 0 905     185.494 204.459 241.604  1.00 10.02           C  
ATOM   1645  CD  ARG 0 905     185.528 204.281 240.110  1.00  8.71           C  
ATOM   1646  NE  ARG 0 905     184.421 203.457 239.637  1.00 11.09           N  
ATOM   1647  CZ  ARG 0 905     184.405 202.824 238.469  1.00 14.45           C  
ATOM   1648  NH1 ARG 0 905     185.439 202.912 237.644  1.00 13.49           N  
ATOM   1649  NH2 ARG 0 905     183.354 202.095 238.125  1.00 17.92           N  
ATOM   1650  N   PHE 0 906     188.327 206.187 244.669  1.00 10.34           N  
ATOM   1651  CA  PHE 0 906     189.323 207.047 245.296  1.00 14.19           C  
ATOM   1652  C   PHE 0 906     190.461 206.220 245.878  1.00 11.75           C  
ATOM   1653  O   PHE 0 906     191.635 206.581 245.746  1.00 25.57           O  
ATOM   1654  CB  PHE 0 906     188.666 207.907 246.373  1.00  9.60           C  
ATOM   1655  CG  PHE 0 906     188.286 209.278 245.897  1.00  6.95           C  
ATOM   1656  CD1 PHE 0 906     187.462 209.443 244.800  1.00  7.53           C  
ATOM   1657  CD2 PHE 0 906     188.753 210.403 246.547  1.00  9.22           C  
ATOM   1658  CE1 PHE 0 906     187.117 210.700 244.362  1.00  5.77           C  
ATOM   1659  CE2 PHE 0 906     188.408 211.661 246.112  1.00 11.64           C  
ATOM   1660  CZ  PHE 0 906     187.590 211.809 245.019  1.00 12.14           C  
ATOM   1661  N   ASN 0 907     190.134 205.104 246.531  1.00 26.03           N  
ATOM   1662  CA  ASN 0 907     191.179 204.191 246.982  1.00 11.68           C  
ATOM   1663  C   ASN 0 907     192.041 203.737 245.815  1.00 15.76           C  
ATOM   1664  O   ASN 0 907     193.252 203.545 245.966  1.00 34.26           O  
ATOM   1665  CB  ASN 0 907     190.565 202.984 247.686  1.00 22.65           C  
ATOM   1666  CG  ASN 0 907     190.146 203.290 249.102  1.00 22.52           C  
ATOM   1667  OD1 ASN 0 907     188.968 203.217 249.441  1.00 19.57           O  
ATOM   1668  ND2 ASN 0 907     191.113 203.634 249.943  1.00 44.77           N  
ATOM   1669  N   GLY 0 908     191.433 203.551 244.643  1.00 13.52           N  
ATOM   1670  CA  GLY 0 908     192.186 203.124 243.480  1.00 14.60           C  
ATOM   1671  C   GLY 0 908     193.267 204.094 243.061  1.00 18.61           C  
ATOM   1672  O   GLY 0 908     194.286 203.669 242.508  1.00 22.67           O  
ATOM   1673  N   ILE 0 909     193.077 205.389 243.315  1.00 17.65           N  
ATOM   1674  CA  ILE 0 909     194.039 206.407 242.916  1.00 13.66           C  
ATOM   1675  C   ILE 0 909     194.910 206.855 244.083  1.00 14.96           C  
ATOM   1676  O   ILE 0 909     195.617 207.859 243.974  1.00 18.46           O  
ATOM   1677  CB  ILE 0 909     193.335 207.609 242.269  1.00 12.13           C  
ATOM   1678  CG1 ILE 0 909     192.428 208.315 243.277  1.00 16.97           C  
ATOM   1679  CG2 ILE 0 909     192.519 207.154 241.079  1.00 19.61           C  
ATOM   1680  CD1 ILE 0 909     191.943 209.658 242.810  1.00 12.11           C  
ATOM   1681  N   GLY 0 910     194.869 206.137 245.201  1.00 16.49           N  
ATOM   1682  CA  GLY 0 910     195.719 206.458 246.331  1.00 16.22           C  
ATOM   1683  C   GLY 0 910     195.265 207.644 247.150  1.00 13.22           C  
ATOM   1684  O   GLY 0 910     196.091 208.288 247.804  1.00  9.28           O  
ATOM   1685  N   VAL 0 911     193.974 207.955 247.132  1.00 13.71           N  
ATOM   1686  CA  VAL 0 911     193.382 208.955 248.010  1.00 14.43           C  
ATOM   1687  C   VAL 0 911     192.400 208.236 248.920  1.00 12.06           C  
ATOM   1688  O   VAL 0 911     191.527 207.503 248.442  1.00 21.06           O  
ATOM   1689  CB  VAL 0 911     192.686 210.071 247.214  1.00 12.33           C  
ATOM   1690  CG1 VAL 0 911     192.112 211.117 248.151  1.00 16.34           C  
ATOM   1691  CG2 VAL 0 911     193.653 210.712 246.240  1.00 14.21           C  
ATOM   1692  N   THR 0 912     192.539 208.446 250.225  1.00 25.50           N  
ATOM   1693  CA  THR 0 912     191.754 207.689 251.188  1.00 21.23           C  
ATOM   1694  C   THR 0 912     190.272 207.993 251.022  1.00 29.07           C  
ATOM   1695  O   THR 0 912     189.879 209.126 250.733  1.00 34.37           O  
ATOM   1696  CB  THR 0 912     192.201 208.011 252.611  1.00 14.45           C  
ATOM   1697  OG1 THR 0 912     193.629 208.098 252.658  1.00 19.58           O  
ATOM   1698  CG2 THR 0 912     191.753 206.926 253.559  1.00 23.38           C  
ATOM   1699  N   GLN 0 913     189.446 206.964 251.208  1.00 27.27           N  
ATOM   1700  CA  GLN 0 913     188.031 207.079 250.884  1.00 23.09           C  
ATOM   1701  C   GLN 0 913     187.320 208.140 251.708  1.00 21.91           C  
ATOM   1702  O   GLN 0 913     186.310 208.682 251.248  1.00 35.42           O  
ATOM   1703  CB  GLN 0 913     187.338 205.732 251.074  1.00 28.40           C  
ATOM   1704  CG  GLN 0 913     187.504 205.123 252.445  1.00 16.13           C  
ATOM   1705  CD  GLN 0 913     186.870 203.756 252.536  1.00 20.99           C  
ATOM   1706  OE1 GLN 0 913     185.696 203.582 252.211  1.00 26.67           O  
ATOM   1707  NE2 GLN 0 913     187.648 202.768 252.965  1.00 36.70           N  
ATOM   1708  N   ASN 0 914     187.809 208.458 252.906  1.00 28.43           N  
ATOM   1709  CA  ASN 0 914     187.162 209.502 253.689  1.00 22.24           C  
ATOM   1710  C   ASN 0 914     187.275 210.863 253.021  1.00 32.53           C  
ATOM   1711  O   ASN 0 914     186.505 211.767 253.354  1.00 37.46           O  
ATOM   1712  CB  ASN 0 914     187.750 209.557 255.099  1.00 23.80           C  
ATOM   1713  CG  ASN 0 914     189.195 209.990 255.114  1.00 25.28           C  
ATOM   1714  OD1 ASN 0 914     190.098 209.190 254.877  1.00 29.30           O  
ATOM   1715  ND2 ASN 0 914     189.427 211.261 255.413  1.00 36.31           N  
ATOM   1716  N   VAL 0 915     188.216 211.028 252.089  1.00 30.19           N  
ATOM   1717  CA  VAL 0 915     188.317 212.275 251.344  1.00 20.41           C  
ATOM   1718  C   VAL 0 915     187.135 212.466 250.406  1.00 21.79           C  
ATOM   1719  O   VAL 0 915     186.825 213.601 250.031  1.00 28.48           O  
ATOM   1720  CB  VAL 0 915     189.641 212.315 250.563  1.00 21.02           C  
ATOM   1721  CG1 VAL 0 915     189.741 213.595 249.760  1.00 30.13           C  
ATOM   1722  CG2 VAL 0 915     190.815 212.183 251.516  1.00 27.33           C  
ATOM   1723  N   LEU 0 916     186.473 211.382 250.002  1.00 21.78           N  
ATOM   1724  CA  LEU 0 916     185.238 211.504 249.234  1.00 19.01           C  
ATOM   1725  C   LEU 0 916     184.081 211.896 250.140  1.00 23.74           C  
ATOM   1726  O   LEU 0 916     183.378 212.880 249.888  1.00 24.04           O  
ATOM   1727  CB  LEU 0 916     184.930 210.187 248.521  1.00 14.33           C  
ATOM   1728  CG  LEU 0 916     183.533 210.071 247.902  1.00 15.98           C  
ATOM   1729  CD1 LEU 0 916     183.390 211.010 246.725  1.00 16.95           C  
ATOM   1730  CD2 LEU 0 916     183.251 208.650 247.484  1.00 22.19           C  
ATOM   1731  N   TYR 0 917     183.866 211.121 251.204  1.00 23.22           N  
ATOM   1732  CA  TYR 0 917     182.709 211.342 252.061  1.00 20.17           C  
ATOM   1733  C   TYR 0 917     182.751 212.723 252.696  1.00 27.07           C  
ATOM   1734  O   TYR 0 917     181.723 213.403 252.792  1.00 42.82           O  
ATOM   1735  CB  TYR 0 917     182.651 210.263 253.137  1.00 28.08           C  
ATOM   1736  CG  TYR 0 917     182.531 208.865 252.587  1.00 19.07           C  
ATOM   1737  CD1 TYR 0 917     181.520 208.530 251.704  1.00 18.24           C  
ATOM   1738  CD2 TYR 0 917     183.438 207.881 252.942  1.00 16.82           C  
ATOM   1739  CE1 TYR 0 917     181.410 207.258 251.202  1.00 18.18           C  
ATOM   1740  CE2 TYR 0 917     183.334 206.606 252.442  1.00 17.76           C  
ATOM   1741  CZ  TYR 0 917     182.318 206.300 251.575  1.00 20.00           C  
ATOM   1742  OH  TYR 0 917     182.216 205.026 251.076  1.00 29.43           O  
ATOM   1743  N   GLU 0 918     183.931 213.157 253.133  1.00 29.27           N  
ATOM   1744  CA  GLU 0 918     184.062 214.476 253.733  1.00 30.40           C  
ATOM   1745  C   GLU 0 918     183.938 215.597 252.712  1.00 35.98           C  
ATOM   1746  O   GLU 0 918     183.878 216.765 253.108  1.00 52.82           O  
ATOM   1747  CB  GLU 0 918     185.399 214.575 254.469  1.00 35.04           C  
ATOM   1748  CG  GLU 0 918     185.486 213.655 255.677  1.00 35.16           C  
ATOM   1749  CD  GLU 0 918     186.746 213.867 256.490  1.00 40.43           C  
ATOM   1750  OE1 GLU 0 918     187.656 213.016 256.412  1.00 44.98           O  
ATOM   1751  OE2 GLU 0 918     186.828 214.889 257.204  1.00 49.96           O  
ATOM   1752  N   ASN 0 919     183.893 215.271 251.415  1.00 21.22           N  
ATOM   1753  CA  ASN 0 919     183.720 216.277 250.373  1.00 21.97           C  
ATOM   1754  C   ASN 0 919     182.718 215.828 249.313  1.00 23.12           C  
ATOM   1755  O   ASN 0 919     182.848 216.219 248.148  1.00 22.88           O  
ATOM   1756  CB  ASN 0 919     185.058 216.603 249.704  1.00 20.02           C  
ATOM   1757  CG  ASN 0 919     186.054 217.220 250.659  1.00 28.02           C  
ATOM   1758  OD1 ASN 0 919     187.050 216.597 251.022  1.00 25.38           O  
ATOM   1759  ND2 ASN 0 919     185.799 218.458 251.063  1.00 36.36           N  
ATOM   1760  N   GLN 0 920     181.725 215.014 249.681  1.00 25.35           N  
ATOM   1761  CA  GLN 0 920     180.846 214.419 248.679  1.00 20.18           C  
ATOM   1762  C   GLN 0 920     180.059 215.479 247.922  1.00 24.90           C  
ATOM   1763  O   GLN 0 920     179.896 215.385 246.701  1.00 36.66           O  
ATOM   1764  CB  GLN 0 920     179.892 213.425 249.337  1.00 24.82           C  
ATOM   1765  CG  GLN 0 920     179.032 212.658 248.350  1.00 20.64           C  
ATOM   1766  CD  GLN 0 920     178.152 211.630 249.019  1.00 22.25           C  
ATOM   1767  OE1 GLN 0 920     178.444 211.171 250.121  1.00 23.15           O  
ATOM   1768  NE2 GLN 0 920     177.061 211.264 248.358  1.00 26.13           N  
ATOM   1769  N   LYS 0 921     179.552 216.491 248.626  1.00 25.75           N  
ATOM   1770  CA  LYS 0 921     178.788 217.534 247.950  1.00 29.54           C  
ATOM   1771  C   LYS 0 921     179.633 218.228 246.891  1.00 31.09           C  
ATOM   1772  O   LYS 0 921     179.164 218.477 245.775  1.00 32.20           O  
ATOM   1773  CB  LYS 0 921     178.273 218.551 248.966  1.00 28.39           C  
ATOM   1774  CG  LYS 0 921     177.234 218.010 249.932  1.00 35.34           C  
ATOM   1775  CD  LYS 0 921     175.914 217.739 249.236  1.00 45.79           C  
ATOM   1776  CE  LYS 0 921     174.792 217.543 250.240  1.00 55.20           C  
ATOM   1777  NZ  LYS 0 921     174.456 218.808 250.952  1.00 68.10           N  
ATOM   1778  N   LEU 0 922     180.883 218.548 247.224  1.00 29.94           N  
ATOM   1779  CA  LEU 0 922     181.757 219.222 246.272  1.00 22.32           C  
ATOM   1780  C   LEU 0 922     182.109 218.314 245.103  1.00 29.05           C  
ATOM   1781  O   LEU 0 922     182.141 218.761 243.951  1.00 42.81           O  
ATOM   1782  CB  LEU 0 922     183.020 219.690 246.989  1.00 26.55           C  
ATOM   1783  CG  LEU 0 922     184.148 220.275 246.140  1.00 29.73           C  
ATOM   1784  CD1 LEU 0 922     183.682 221.520 245.414  1.00 41.10           C  
ATOM   1785  CD2 LEU 0 922     185.349 220.577 247.017  1.00 33.27           C  
ATOM   1786  N   ILE 0 923     182.382 217.038 245.375  1.00 25.86           N  
ATOM   1787  CA  ILE 0 923     182.732 216.116 244.301  1.00 19.52           C  
ATOM   1788  C   ILE 0 923     181.531 215.876 243.399  1.00 21.95           C  
ATOM   1789  O   ILE 0 923     181.659 215.832 242.170  1.00 25.36           O  
ATOM   1790  CB  ILE 0 923     183.280 214.804 244.888  1.00 19.55           C  
ATOM   1791  CG1 ILE 0 923     184.677 215.037 245.465  1.00 19.90           C  
ATOM   1792  CG2 ILE 0 923     183.318 213.721 243.827  1.00 18.15           C  
ATOM   1793  CD1 ILE 0 923     185.167 213.936 246.368  1.00 17.23           C  
ATOM   1794  N   ALA 0 924     180.347 215.719 243.988  1.00 17.96           N  
ATOM   1795  CA  ALA 0 924     179.144 215.529 243.189  1.00 19.54           C  
ATOM   1796  C   ALA 0 924     178.866 216.748 242.323  1.00 19.72           C  
ATOM   1797  O   ALA 0 924     178.524 216.622 241.143  1.00 23.01           O  
ATOM   1798  CB  ALA 0 924     177.955 215.238 244.099  1.00 21.77           C  
ATOM   1799  N   ASN 0 925     178.995 217.944 242.900  1.00 23.85           N  
ATOM   1800  CA  ASN 0 925     178.728 219.160 242.140  1.00 19.39           C  
ATOM   1801  C   ASN 0 925     179.764 219.367 241.044  1.00 17.89           C  
ATOM   1802  O   ASN 0 925     179.430 219.820 239.944  1.00 22.24           O  
ATOM   1803  CB  ASN 0 925     178.687 220.365 243.077  1.00 20.78           C  
ATOM   1804  CG  ASN 0 925     177.472 220.356 243.979  1.00 26.52           C  
ATOM   1805  OD1 ASN 0 925     176.496 219.656 243.714  1.00 27.24           O  
ATOM   1806  ND2 ASN 0 925     177.521 221.139 245.049  1.00 27.44           N  
ATOM   1807  N   GLN 0 926     181.027 219.043 241.323  1.00 17.37           N  
ATOM   1808  CA  GLN 0 926     182.060 219.206 240.308  1.00 16.89           C  
ATOM   1809  C   GLN 0 926     181.840 218.264 239.134  1.00 22.55           C  
ATOM   1810  O   GLN 0 926     182.114 218.633 237.987  1.00 23.62           O  
ATOM   1811  CB  GLN 0 926     183.442 218.977 240.915  1.00 13.57           C  
ATOM   1812  CG  GLN 0 926     183.962 220.159 241.694  1.00 22.14           C  
ATOM   1813  CD  GLN 0 926     185.455 220.106 241.894  1.00 32.64           C  
ATOM   1814  OE1 GLN 0 926     186.209 220.763 241.180  1.00 45.52           O  
ATOM   1815  NE2 GLN 0 926     185.897 219.321 242.866  1.00 26.91           N  
ATOM   1816  N   PHE 0 927     181.364 217.047 239.394  1.00 23.93           N  
ATOM   1817  CA  PHE 0 927     181.031 216.143 238.302  1.00 17.79           C  
ATOM   1818  C   PHE 0 927     179.868 216.687 237.487  1.00 21.43           C  
ATOM   1819  O   PHE 0 927     179.904 216.684 236.252  1.00 33.95           O  
ATOM   1820  CB  PHE 0 927     180.696 214.757 238.847  1.00 18.43           C  
ATOM   1821  CG  PHE 0 927     180.169 213.811 237.809  1.00 22.92           C  
ATOM   1822  CD1 PHE 0 927     181.026 213.177 236.931  1.00 26.16           C  
ATOM   1823  CD2 PHE 0 927     178.817 213.548 237.715  1.00 17.20           C  
ATOM   1824  CE1 PHE 0 927     180.544 212.309 235.980  1.00 18.49           C  
ATOM   1825  CE2 PHE 0 927     178.332 212.679 236.766  1.00 18.25           C  
ATOM   1826  CZ  PHE 0 927     179.196 212.060 235.899  1.00 14.93           C  
ATOM   1827  N   ASN 0 928     178.822 217.161 238.165  1.00 17.25           N  
ATOM   1828  CA  ASN 0 928     177.676 217.714 237.453  1.00 19.53           C  
ATOM   1829  C   ASN 0 928     178.075 218.946 236.658  1.00 23.02           C  
ATOM   1830  O   ASN 0 928     177.630 219.134 235.520  1.00 32.98           O  
ATOM   1831  CB  ASN 0 928     176.562 218.048 238.440  1.00 29.26           C  
ATOM   1832  CG  ASN 0 928     176.129 216.849 239.250  1.00 27.48           C  
ATOM   1833  OD1 ASN 0 928     176.292 215.710 238.822  1.00 36.88           O  
ATOM   1834  ND2 ASN 0 928     175.576 217.098 240.429  1.00 29.64           N  
ATOM   1835  N   SER 0 929     178.912 219.803 237.240  1.00 20.43           N  
ATOM   1836  CA  SER 0 929     179.386 220.969 236.507  1.00 18.86           C  
ATOM   1837  C   SER 0 929     180.227 220.554 235.308  1.00 22.51           C  
ATOM   1838  O   SER 0 929     180.090 221.122 234.219  1.00 41.95           O  
ATOM   1839  CB  SER 0 929     180.188 221.878 237.433  1.00 20.98           C  
ATOM   1840  OG  SER 0 929     180.715 222.983 236.723  1.00 39.79           O  
ATOM   1841  N   ALA 0 930     181.099 219.559 235.487  1.00 25.21           N  
ATOM   1842  CA  ALA 0 930     181.970 219.133 234.397  1.00 18.80           C  
ATOM   1843  C   ALA 0 930     181.170 218.526 233.254  1.00 23.63           C  
ATOM   1844  O   ALA 0 930     181.482 218.758 232.081  1.00 29.61           O  
ATOM   1845  CB  ALA 0 930     183.001 218.132 234.915  1.00 23.90           C  
ATOM   1846  N   ILE 0 931     180.139 217.742 233.571  1.00 25.60           N  
ATOM   1847  CA  ILE 0 931     179.292 217.190 232.521  1.00 24.17           C  
ATOM   1848  C   ILE 0 931     178.551 218.305 231.800  1.00 26.39           C  
ATOM   1849  O   ILE 0 931     178.313 218.220 230.591  1.00 36.98           O  
ATOM   1850  CB  ILE 0 931     178.315 216.156 233.106  1.00 29.33           C  
ATOM   1851  CG1 ILE 0 931     179.066 214.921 233.607  1.00 24.46           C  
ATOM   1852  CG2 ILE 0 931     177.286 215.753 232.071  1.00 41.24           C  
ATOM   1853  CD1 ILE 0 931     179.630 214.044 232.510  1.00 36.41           C  
ATOM   1854  N   GLY 0 932     178.164 219.357 232.521  1.00 34.52           N  
ATOM   1855  CA  GLY 0 932     177.541 220.495 231.866  1.00 36.81           C  
ATOM   1856  C   GLY 0 932     178.431 221.098 230.799  1.00 30.00           C  
ATOM   1857  O   GLY 0 932     177.989 221.371 229.681  1.00 36.00           O  
ATOM   1858  N   LYS 0 933     179.706 221.305 231.129  1.00 29.69           N  
ATOM   1859  CA  LYS 0 933     180.635 221.869 230.160  1.00 31.11           C  
ATOM   1860  C   LYS 0 933     180.766 220.983 228.930  1.00 33.99           C  
ATOM   1861  O   LYS 0 933     181.061 221.480 227.838  1.00 41.73           O  
ATOM   1862  CB  LYS 0 933     182.001 222.081 230.810  1.00 34.73           C  
ATOM   1863  CG  LYS 0 933     182.127 223.389 231.575  1.00 44.83           C  
ATOM   1864  CD  LYS 0 933     183.532 223.582 232.128  1.00 51.59           C  
ATOM   1865  CE  LYS 0 933     183.692 222.932 233.488  1.00 37.76           C  
ATOM   1866  NZ  LYS 0 933     182.908 223.648 234.532  1.00 32.05           N  
ATOM   1867  N   ILE 0 934     180.558 219.675 229.081  1.00 40.18           N  
ATOM   1868  CA  ILE 0 934     180.602 218.788 227.924  1.00 34.52           C  
ATOM   1869  C   ILE 0 934     179.469 219.118 226.963  1.00 36.75           C  
ATOM   1870  O   ILE 0 934     179.674 219.206 225.747  1.00 37.88           O  
ATOM   1871  CB  ILE 0 934     180.548 217.317 228.377  1.00 29.79           C  
ATOM   1872  CG1 ILE 0 934     181.833 216.924 229.114  1.00 32.81           C  
ATOM   1873  CG2 ILE 0 934     180.297 216.403 227.191  1.00 28.32           C  
ATOM   1874  CD1 ILE 0 934     183.097 217.033 228.285  1.00 23.15           C  
ATOM   1875  N   GLN 0 935     178.258 219.315 227.488  1.00 48.43           N  
ATOM   1876  CA  GLN 0 935     177.146 219.740 226.645  1.00 35.42           C  
ATOM   1877  C   GLN 0 935     177.444 221.086 226.000  1.00 45.99           C  
ATOM   1878  O   GLN 0 935     177.227 221.277 224.798  1.00 43.47           O  
ATOM   1879  CB  GLN 0 935     175.863 219.819 227.472  1.00 41.99           C  
ATOM   1880  CG  GLN 0 935     175.425 218.499 228.085  1.00 50.90           C  
ATOM   1881  CD  GLN 0 935     174.098 218.591 228.824  1.00 63.74           C  
ATOM   1882  OE1 GLN 0 935     173.469 217.572 229.107  1.00 66.39           O  
ATOM   1883  NE2 GLN 0 935     173.664 219.809 229.145  1.00 62.04           N  
ATOM   1884  N   ASP 0 936     177.951 222.036 226.789  1.00 54.22           N  
ATOM   1885  CA  ASP 0 936     178.277 223.350 226.248  1.00 46.21           C  
ATOM   1886  C   ASP 0 936     179.360 223.253 225.182  1.00 45.55           C  
ATOM   1887  O   ASP 0 936     179.283 223.924 224.147  1.00 54.49           O  
ATOM   1888  CB  ASP 0 936     178.718 224.280 227.376  1.00 48.59           C  
ATOM   1889  CG  ASP 0 936     177.606 224.562 228.367  1.00 57.16           C  
ATOM   1890  OD1 ASP 0 936     176.462 224.126 228.117  1.00 54.43           O  
ATOM   1891  OD2 ASP 0 936     177.876 225.217 229.396  1.00 61.45           O  
ATOM   1892  N   SER 0 937     180.381 222.429 225.419  1.00 37.35           N  
ATOM   1893  CA  SER 0 937     181.454 222.287 224.441  1.00 38.64           C  
ATOM   1894  C   SER 0 937     180.923 221.722 223.132  1.00 46.32           C  
ATOM   1895  O   SER 0 937     181.152 222.290 222.059  1.00 53.77           O  
ATOM   1896  CB  SER 0 937     182.559 221.393 225.005  1.00 54.14           C  
ATOM   1897  OG  SER 0 937     183.557 221.133 224.035  1.00 56.69           O  
ATOM   1898  N   LEU 0 938     180.190 220.611 223.203  1.00 48.45           N  
ATOM   1899  CA  LEU 0 938     179.669 219.996 221.987  1.00 47.07           C  
ATOM   1900  C   LEU 0 938     178.719 220.939 221.263  1.00 50.01           C  
ATOM   1901  O   LEU 0 938     178.686 220.973 220.027  1.00 45.04           O  
ATOM   1902  CB  LEU 0 938     178.968 218.681 222.326  1.00 44.93           C  
ATOM   1903  CG  LEU 0 938     179.884 217.526 222.742  1.00 44.72           C  
ATOM   1904  CD1 LEU 0 938     179.082 216.373 223.326  1.00 34.01           C  
ATOM   1905  CD2 LEU 0 938     180.713 217.048 221.561  1.00 42.75           C  
ATOM   1906  N   SER 0 939     177.935 221.711 222.016  1.00 56.54           N  
ATOM   1907  CA  SER 0 939     177.034 222.677 221.396  1.00 60.39           C  
ATOM   1908  C   SER 0 939     177.809 223.777 220.678  1.00 55.91           C  
ATOM   1909  O   SER 0 939     177.382 224.261 219.624  1.00 50.63           O  
ATOM   1910  CB  SER 0 939     176.111 223.278 222.457  1.00 50.10           C  
ATOM   1911  OG  SER 0 939     175.297 224.301 221.912  1.00 58.14           O  
ATOM   1912  N   SER 0 940     178.950 224.183 221.233  1.00 57.75           N  
ATOM   1913  CA  SER 0 940     179.651 225.378 220.778  1.00 59.30           C  
ATOM   1914  C   SER 0 940     180.632 225.103 219.641  1.00 61.79           C  
ATOM   1915  O   SER 0 940     180.460 225.623 218.534  1.00 71.63           O  
ATOM   1916  CB  SER 0 940     180.396 226.013 221.956  1.00 64.44           C  
ATOM   1917  OG  SER 0 940     179.500 226.364 222.997  1.00 63.02           O  
ATOM   1918  N   THR 0 941     181.655 224.287 219.888  1.00 63.49           N  
ATOM   1919  CA  THR 0 941     182.763 224.141 218.951  1.00 68.60           C  
ATOM   1920  C   THR 0 941     182.362 223.249 217.783  1.00 64.88           C  
ATOM   1921  O   THR 0 941     181.666 222.245 217.959  1.00 63.90           O  
ATOM   1922  CB  THR 0 941     184.000 223.569 219.650  1.00 70.41           C  
ATOM   1923  OG1 THR 0 941     185.105 223.556 218.738  1.00 69.45           O  
ATOM   1924  CG2 THR 0 941     183.742 222.155 220.141  1.00 59.72           C  
ATOM   1925  N   ALA 0 942     182.805 223.633 216.584  1.00 61.30           N  
ATOM   1926  CA  ALA 0 942     182.347 222.977 215.365  1.00 60.62           C  
ATOM   1927  C   ALA 0 942     183.136 221.717 215.026  1.00 71.80           C  
ATOM   1928  O   ALA 0 942     182.610 220.837 214.337  1.00 64.70           O  
ATOM   1929  CB  ALA 0 942     182.423 223.952 214.189  1.00 69.29           C  
ATOM   1930  N   SER 0 943     184.381 221.604 215.488  1.00 77.90           N  
ATOM   1931  CA  SER 0 943     185.316 220.612 214.969  1.00 67.77           C  
ATOM   1932  C   SER 0 943     185.646 219.499 215.954  1.00 64.30           C  
ATOM   1933  O   SER 0 943     186.641 218.794 215.754  1.00 79.56           O  
ATOM   1934  CB  SER 0 943     186.612 221.302 214.527  1.00 64.23           C  
ATOM   1935  OG  SER 0 943     187.179 222.052 215.587  1.00 85.19           O  
ATOM   1936  N   ALA 0 944     184.853 219.320 217.011  1.00 54.24           N  
ATOM   1937  CA  ALA 0 944     185.193 218.328 218.028  1.00 64.75           C  
ATOM   1938  C   ALA 0 944     185.284 216.924 217.434  1.00 51.52           C  
ATOM   1939  O   ALA 0 944     186.240 216.187 217.700  1.00 52.03           O  
ATOM   1940  CB  ALA 0 944     184.166 218.369 219.160  1.00 64.18           C  
ATOM   1941  N   LEU 0 945     184.300 216.538 216.623  1.00 54.14           N  
ATOM   1942  CA  LEU 0 945     184.193 215.166 216.138  1.00 40.99           C  
ATOM   1943  C   LEU 0 945     184.990 214.933 214.860  1.00 34.08           C  
ATOM   1944  O   LEU 0 945     184.658 214.038 214.079  1.00 29.96           O  
ATOM   1945  CB  LEU 0 945     182.728 214.797 215.907  1.00 36.60           C  
ATOM   1946  CG  LEU 0 945     181.958 214.434 217.175  1.00 29.53           C  
ATOM   1947  CD1 LEU 0 945     181.618 215.676 217.975  1.00 46.17           C  
ATOM   1948  CD2 LEU 0 945     180.708 213.647 216.833  1.00 38.53           C  
ATOM   1949  N   GLY 0 946     186.023 215.745 214.628  1.00 32.50           N  
ATOM   1950  CA  GLY 0 946     186.788 215.634 213.394  1.00 26.08           C  
ATOM   1951  C   GLY 0 946     187.110 214.204 213.006  1.00 34.12           C  
ATOM   1952  O   GLY 0 946     187.027 213.834 211.833  1.00 40.04           O  
ATOM   1953  N   LYS 0 947     187.491 213.378 213.982  1.00 32.02           N  
ATOM   1954  CA  LYS 0 947     187.891 212.011 213.662  1.00 20.80           C  
ATOM   1955  C   LYS 0 947     186.778 211.257 212.949  1.00 25.42           C  
ATOM   1956  O   LYS 0 947     187.029 210.550 211.967  1.00 33.63           O  
ATOM   1957  CB  LYS 0 947     188.290 211.260 214.930  1.00 19.72           C  
ATOM   1958  CG  LYS 0 947     189.675 211.577 215.443  1.00 23.67           C  
ATOM   1959  CD  LYS 0 947     190.253 210.380 216.172  1.00 27.72           C  
ATOM   1960  CE  LYS 0 947     191.368 210.787 217.104  1.00 19.35           C  
ATOM   1961  NZ  LYS 0 947     190.840 211.503 218.295  1.00 17.50           N  
ATOM   1962  N   LEU 0 948     185.542 211.393 213.423  1.00 23.16           N  
ATOM   1963  CA  LEU 0 948     184.454 210.611 212.851  1.00 16.66           C  
ATOM   1964  C   LEU 0 948     183.991 211.190 211.523  1.00 24.03           C  
ATOM   1965  O   LEU 0 948     183.610 210.441 210.618  1.00 32.37           O  
ATOM   1966  CB  LEU 0 948     183.296 210.531 213.841  1.00 22.40           C  
ATOM   1967  CG  LEU 0 948     183.675 209.947 215.202  1.00 13.33           C  
ATOM   1968  CD1 LEU 0 948     182.475 209.902 216.122  1.00 15.95           C  
ATOM   1969  CD2 LEU 0 948     184.275 208.564 215.044  1.00 18.22           C  
ATOM   1970  N   GLN 0 949     184.012 212.514 211.383  1.00 25.46           N  
ATOM   1971  CA  GLN 0 949     183.691 213.106 210.091  1.00 20.93           C  
ATOM   1972  C   GLN 0 949     184.762 212.775 209.063  1.00 27.26           C  
ATOM   1973  O   GLN 0 949     184.454 212.543 207.890  1.00 47.92           O  
ATOM   1974  CB  GLN 0 949     183.529 214.618 210.228  1.00 26.01           C  
ATOM   1975  CG  GLN 0 949     182.863 215.269 209.028  1.00 36.82           C  
ATOM   1976  CD  GLN 0 949     181.425 214.827 208.853  1.00 40.87           C  
ATOM   1977  OE1 GLN 0 949     180.574 215.107 209.694  1.00 53.45           O  
ATOM   1978  NE2 GLN 0 949     181.146 214.126 207.763  1.00 35.55           N  
ATOM   1979  N   ASP 0 950     186.027 212.745 209.485  1.00 21.55           N  
ATOM   1980  CA  ASP 0 950     187.103 212.434 208.552  1.00 21.26           C  
ATOM   1981  C   ASP 0 950     186.936 211.047 207.950  1.00 25.79           C  
ATOM   1982  O   ASP 0 950     187.409 210.794 206.838  1.00 32.23           O  
ATOM   1983  CB  ASP 0 950     188.454 212.544 209.256  1.00 33.78           C  
ATOM   1984  CG  ASP 0 950     189.609 212.662 208.282  1.00 52.00           C  
ATOM   1985  OD1 ASP 0 950     189.355 212.711 207.059  1.00 56.45           O  
ATOM   1986  OD2 ASP 0 950     190.771 212.711 208.737  1.00 43.91           O  
ATOM   1987  N   VAL 0 951     186.277 210.136 208.664  1.00 27.62           N  
ATOM   1988  CA  VAL 0 951     186.023 208.806 208.121  1.00 23.17           C  
ATOM   1989  C   VAL 0 951     184.872 208.845 207.126  1.00 28.66           C  
ATOM   1990  O   VAL 0 951     184.960 208.281 206.031  1.00 42.24           O  
ATOM   1991  CB  VAL 0 951     185.749 207.806 209.259  1.00 18.08           C  
ATOM   1992  CG1 VAL 0 951     185.188 206.510 208.703  1.00 21.55           C  
ATOM   1993  CG2 VAL 0 951     187.022 207.538 210.038  1.00 29.39           C  
ATOM   1994  N   VAL 0 952     183.773 209.507 207.489  1.00 27.03           N  
ATOM   1995  CA  VAL 0 952     182.646 209.619 206.571  1.00 27.09           C  
ATOM   1996  C   VAL 0 952     183.065 210.354 205.307  1.00 29.50           C  
ATOM   1997  O   VAL 0 952     182.655 209.996 204.197  1.00 38.86           O  
ATOM   1998  CB  VAL 0 952     181.462 210.318 207.262  1.00 28.15           C  
ATOM   1999  CG1 VAL 0 952     180.391 210.679 206.251  1.00 37.90           C  
ATOM   2000  CG2 VAL 0 952     180.884 209.427 208.342  1.00 30.50           C  
ATOM   2001  N   ASN 0 953     183.887 211.393 205.451  1.00 22.17           N  
ATOM   2002  CA  ASN 0 953     184.304 212.171 204.290  1.00 20.80           C  
ATOM   2003  C   ASN 0 953     185.209 211.356 203.378  1.00 26.77           C  
ATOM   2004  O   ASN 0 953     185.032 211.355 202.156  1.00 34.57           O  
ATOM   2005  CB  ASN 0 953     185.008 213.446 204.744  1.00 21.88           C  
ATOM   2006  CG  ASN 0 953     184.050 214.463 205.323  1.00 35.83           C  
ATOM   2007  OD1 ASN 0 953     182.862 214.190 205.479  1.00 43.16           O  
ATOM   2008  ND2 ASN 0 953     184.563 215.642 205.650  1.00 40.78           N  
ATOM   2009  N   GLN 0 954     186.190 210.658 203.952  1.00 20.98           N  
ATOM   2010  CA  GLN 0 954     187.123 209.898 203.126  1.00 22.10           C  
ATOM   2011  C   GLN 0 954     186.411 208.782 202.376  1.00 24.77           C  
ATOM   2012  O   GLN 0 954     186.712 208.522 201.206  1.00 40.35           O  
ATOM   2013  CB  GLN 0 954     188.251 209.334 203.988  1.00 32.19           C  
ATOM   2014  CG  GLN 0 954     189.416 210.293 204.170  1.00 41.29           C  
ATOM   2015  CD  GLN 0 954     190.500 209.733 205.068  1.00 42.92           C  
ATOM   2016  OE1 GLN 0 954     191.603 209.429 204.614  1.00 39.41           O  
ATOM   2017  NE2 GLN 0 954     190.193 209.593 206.351  1.00 50.79           N  
ATOM   2018  N   ASN 0 955     185.468 208.105 203.030  1.00 24.71           N  
ATOM   2019  CA  ASN 0 955     184.712 207.064 202.344  1.00 23.48           C  
ATOM   2020  C   ASN 0 955     183.902 207.645 201.198  1.00 24.63           C  
ATOM   2021  O   ASN 0 955     183.837 207.057 200.114  1.00 33.58           O  
ATOM   2022  CB  ASN 0 955     183.797 206.341 203.331  1.00 38.41           C  
ATOM   2023  CG  ASN 0 955     184.546 205.391 204.250  1.00 30.14           C  
ATOM   2024  OD1 ASN 0 955     183.927 204.639 204.997  1.00 44.17           O  
ATOM   2025  ND2 ASN 0 955     185.875 205.420 204.208  1.00 24.68           N  
ATOM   2026  N   ALA 0 956     183.273 208.798 201.420  1.00 29.60           N  
ATOM   2027  CA  ALA 0 956     182.529 209.453 200.351  1.00 20.64           C  
ATOM   2028  C   ALA 0 956     183.463 209.910 199.241  1.00 21.64           C  
ATOM   2029  O   ALA 0 956     183.173 209.724 198.055  1.00 33.97           O  
ATOM   2030  CB  ALA 0 956     181.741 210.636 200.911  1.00 27.10           C  
ATOM   2031  N   GLN 0 957     184.597 210.509 199.607  1.00 19.61           N  
ATOM   2032  CA  GLN 0 957     185.522 211.007 198.598  1.00 19.33           C  
ATOM   2033  C   GLN 0 957     186.029 209.878 197.712  1.00 22.67           C  
ATOM   2034  O   GLN 0 957     186.165 210.047 196.496  1.00 34.04           O  
ATOM   2035  CB  GLN 0 957     186.689 211.728 199.268  1.00 29.25           C  
ATOM   2036  CG  GLN 0 957     187.765 212.193 198.303  1.00 45.66           C  
ATOM   2037  CD  GLN 0 957     188.797 213.076 198.968  1.00 56.11           C  
ATOM   2038  OE1 GLN 0 957     188.985 214.229 198.580  1.00 59.05           O  
ATOM   2039  NE2 GLN 0 957     189.478 212.541 199.976  1.00 52.75           N  
ATOM   2040  N   ALA 0 958     186.310 208.715 198.302  1.00 24.54           N  
ATOM   2041  CA  ALA 0 958     186.856 207.611 197.522  1.00 21.85           C  
ATOM   2042  C   ALA 0 958     185.856 207.096 196.500  1.00 19.76           C  
ATOM   2043  O   ALA 0 958     186.246 206.712 195.393  1.00 27.29           O  
ATOM   2044  CB  ALA 0 958     187.290 206.476 198.444  1.00 23.98           C  
ATOM   2045  N   LEU 0 959     184.570 207.069 196.846  1.00 18.72           N  
ATOM   2046  CA  LEU 0 959     183.563 206.635 195.886  1.00 18.84           C  
ATOM   2047  C   LEU 0 959     183.314 207.697 194.826  1.00 21.19           C  
ATOM   2048  O   LEU 0 959     183.189 207.375 193.642  1.00 26.83           O  
ATOM   2049  CB  LEU 0 959     182.259 206.297 196.605  1.00 20.17           C  
ATOM   2050  CG  LEU 0 959     182.197 204.968 197.353  1.00 19.37           C  
ATOM   2051  CD1 LEU 0 959     180.902 204.875 198.129  1.00 28.73           C  
ATOM   2052  CD2 LEU 0 959     182.324 203.799 196.397  1.00 25.02           C  
ATOM   2053  N   ASN 0 960     183.239 208.966 195.227  1.00 20.63           N  
ATOM   2054  CA  ASN 0 960     183.013 210.023 194.250  1.00 19.74           C  
ATOM   2055  C   ASN 0 960     184.204 210.180 193.318  1.00 21.65           C  
ATOM   2056  O   ASN 0 960     184.038 210.605 192.171  1.00 30.77           O  
ATOM   2057  CB  ASN 0 960     182.709 211.337 194.965  1.00 28.65           C  
ATOM   2058  CG  ASN 0 960     181.444 211.265 195.792  1.00 40.64           C  
ATOM   2059  OD1 ASN 0 960     180.524 210.516 195.469  1.00 42.48           O  
ATOM   2060  ND2 ASN 0 960     181.392 212.041 196.867  1.00 32.83           N  
ATOM   2061  N   THR 0 961     185.406 209.848 193.787  1.00 22.21           N  
ATOM   2062  CA  THR 0 961     186.546 209.746 192.882  1.00 22.96           C  
ATOM   2063  C   THR 0 961     186.350 208.600 191.902  1.00 20.61           C  
ATOM   2064  O   THR 0 961     186.667 208.720 190.714  1.00 31.63           O  
ATOM   2065  CB  THR 0 961     187.836 209.549 193.675  1.00 31.32           C  
ATOM   2066  OG1 THR 0 961     188.065 210.688 194.512  1.00 46.92           O  
ATOM   2067  CG2 THR 0 961     189.017 209.368 192.741  1.00 38.64           C  
ATOM   2068  N   LEU 0 962     185.829 207.475 192.389  1.00 21.16           N  
ATOM   2069  CA  LEU 0 962     185.674 206.296 191.547  1.00 18.93           C  
ATOM   2070  C   LEU 0 962     184.670 206.532 190.429  1.00 13.59           C  
ATOM   2071  O   LEU 0 962     184.827 205.988 189.332  1.00 19.92           O  
ATOM   2072  CB  LEU 0 962     185.249 205.113 192.415  1.00 12.17           C  
ATOM   2073  CG  LEU 0 962     185.366 203.701 191.851  1.00  9.82           C  
ATOM   2074  CD1 LEU 0 962     186.776 203.422 191.388  1.00 17.13           C  
ATOM   2075  CD2 LEU 0 962     184.947 202.695 192.899  1.00  6.01           C  
ATOM   2076  N   VAL 0 963     183.632 207.327 190.685  1.00 17.42           N  
ATOM   2077  CA  VAL 0 963     182.660 207.635 189.643  1.00 15.66           C  
ATOM   2078  C   VAL 0 963     183.272 208.555 188.597  1.00 14.87           C  
ATOM   2079  O   VAL 0 963     183.061 208.373 187.393  1.00 26.78           O  
ATOM   2080  CB  VAL 0 963     181.395 208.249 190.266  1.00 19.13           C  
ATOM   2081  CG1 VAL 0 963     180.445 208.719 189.183  1.00 32.86           C  
ATOM   2082  CG2 VAL 0 963     180.714 207.241 191.169  1.00 23.12           C  
ATOM   2083  N   LYS 0 964     184.040 209.555 189.033  1.00 14.59           N  
ATOM   2084  CA  LYS 0 964     184.657 210.475 188.084  1.00 16.14           C  
ATOM   2085  C   LYS 0 964     185.648 209.765 187.177  1.00 14.53           C  
ATOM   2086  O   LYS 0 964     185.812 210.153 186.016  1.00 24.27           O  
ATOM   2087  CB  LYS 0 964     185.356 211.610 188.824  1.00 14.13           C  
ATOM   2088  CG  LYS 0 964     184.448 212.771 189.166  1.00 27.97           C  
ATOM   2089  CD  LYS 0 964     185.230 213.938 189.742  1.00 28.40           C  
ATOM   2090  CE  LYS 0 964     185.642 213.683 191.179  1.00 36.24           C  
ATOM   2091  NZ  LYS 0 964     184.462 213.613 192.082  1.00 53.16           N  
ATOM   2092  N   GLN 0 965     186.318 208.730 187.681  1.00 16.29           N  
ATOM   2093  CA  GLN 0 965     187.295 208.012 186.877  1.00 15.83           C  
ATOM   2094  C   GLN 0 965     186.657 207.224 185.744  1.00 19.82           C  
ATOM   2095  O   GLN 0 965     187.384 206.634 184.940  1.00 37.36           O  
ATOM   2096  CB  GLN 0 965     188.115 207.083 187.768  1.00 13.47           C  
ATOM   2097  CG  GLN 0 965     189.143 207.817 188.608  1.00 30.07           C  
ATOM   2098  CD  GLN 0 965     189.784 206.938 189.657  1.00 42.79           C  
ATOM   2099  OE1 GLN 0 965     189.267 205.874 189.994  1.00 31.02           O  
ATOM   2100  NE2 GLN 0 965     190.922 207.379 190.183  1.00 49.65           N  
ATOM   2101  N   LEU 0 966     185.325 207.187 185.665  1.00 18.40           N  
ATOM   2102  CA  LEU 0 966     184.671 206.649 184.480  1.00 15.98           C  
ATOM   2103  C   LEU 0 966     184.810 207.583 183.287  1.00 22.17           C  
ATOM   2104  O   LEU 0 966     184.598 207.152 182.151  1.00 46.39           O  
ATOM   2105  CB  LEU 0 966     183.191 206.389 184.759  1.00 13.47           C  
ATOM   2106  CG  LEU 0 966     182.868 205.261 185.734  1.00 15.10           C  
ATOM   2107  CD1 LEU 0 966     181.397 205.287 186.092  1.00 29.90           C  
ATOM   2108  CD2 LEU 0 966     183.242 203.917 185.147  1.00 18.19           C  
ATOM   2109  N   SER 0 967     185.147 208.849 183.523  1.00 28.17           N  
ATOM   2110  CA  SER 0 967     185.364 209.811 182.452  1.00 24.67           C  
ATOM   2111  C   SER 0 967     186.734 209.681 181.798  1.00 30.43           C  
ATOM   2112  O   SER 0 967     186.964 210.308 180.760  1.00 32.95           O  
ATOM   2113  CB  SER 0 967     185.192 211.230 182.994  1.00 26.51           C  
ATOM   2114  OG  SER 0 967     186.223 211.553 183.909  1.00 38.70           O  
ATOM   2115  N   SER 0 968     187.646 208.904 182.375  1.00 29.42           N  
ATOM   2116  CA  SER 0 968     188.981 208.771 181.810  1.00 21.42           C  
ATOM   2117  C   SER 0 968     188.954 207.913 180.552  1.00 30.72           C  
ATOM   2118  O   SER 0 968     188.188 206.952 180.451  1.00 31.68           O  
ATOM   2119  CB  SER 0 968     189.929 208.158 182.836  1.00 25.98           C  
ATOM   2120  OG  SER 0 968     190.065 208.995 183.970  1.00 37.84           O  
ATOM   2121  N   ASN 0 969     189.803 208.272 179.584  1.00 39.77           N  
ATOM   2122  CA  ASN 0 969     189.892 207.513 178.341  1.00 23.73           C  
ATOM   2123  C   ASN 0 969     190.813 206.309 178.464  1.00 27.24           C  
ATOM   2124  O   ASN 0 969     190.547 205.269 177.854  1.00 34.56           O  
ATOM   2125  CB  ASN 0 969     190.399 208.404 177.206  1.00 24.27           C  
ATOM   2126  CG  ASN 0 969     189.363 209.392 176.732  1.00 30.08           C  
ATOM   2127  OD1 ASN 0 969     188.577 209.914 177.519  1.00 35.66           O  
ATOM   2128  ND2 ASN 0 969     189.354 209.655 175.431  1.00 36.95           N  
ATOM   2129  N   PHE 0 970     191.895 206.427 179.231  1.00 25.67           N  
ATOM   2130  CA  PHE 0 970     192.893 205.368 179.343  1.00 33.86           C  
ATOM   2131  C   PHE 0 970     193.494 205.018 177.986  1.00 36.89           C  
ATOM   2132  O   PHE 0 970     193.881 203.874 177.742  1.00 33.20           O  
ATOM   2133  CB  PHE 0 970     192.304 204.117 179.994  1.00 26.78           C  
ATOM   2134  CG  PHE 0 970     191.732 204.357 181.358  1.00 30.84           C  
ATOM   2135  CD1 PHE 0 970     192.551 204.695 182.416  1.00 29.59           C  
ATOM   2136  CD2 PHE 0 970     190.377 204.226 181.587  1.00 33.08           C  
ATOM   2137  CE1 PHE 0 970     192.028 204.909 183.668  1.00 24.45           C  
ATOM   2138  CE2 PHE 0 970     189.853 204.440 182.839  1.00 21.88           C  
ATOM   2139  CZ  PHE 0 970     190.679 204.781 183.880  1.00 25.58           C  
ATOM   2140  N   GLY 0 971     193.583 206.003 177.096  1.00 37.50           N  
ATOM   2141  CA  GLY 0 971     194.109 205.800 175.766  1.00 36.51           C  
ATOM   2142  C   GLY 0 971     193.087 205.409 174.722  1.00 34.74           C  
ATOM   2143  O   GLY 0 971     193.420 205.400 173.531  1.00 40.07           O  
ATOM   2144  N   ALA 0 972     191.859 205.092 175.117  1.00 33.63           N  
ATOM   2145  CA  ALA 0 972     190.819 204.811 174.144  1.00 27.82           C  
ATOM   2146  C   ALA 0 972     190.350 206.100 173.480  1.00 34.32           C  
ATOM   2147  O   ALA 0 972     190.617 207.208 173.951  1.00 37.04           O  
ATOM   2148  CB  ALA 0 972     189.638 204.101 174.802  1.00 27.11           C  
ATOM   2149  N   ILE 0 973     189.645 205.943 172.359  1.00 40.64           N  
ATOM   2150  CA  ILE 0 973     189.157 207.107 171.630  1.00 29.91           C  
ATOM   2151  C   ILE 0 973     188.145 207.884 172.457  1.00 29.43           C  
ATOM   2152  O   ILE 0 973     188.000 209.101 172.290  1.00 23.74           O  
ATOM   2153  CB  ILE 0 973     188.556 206.683 170.275  1.00 35.95           C  
ATOM   2154  CG1 ILE 0 973     187.485 205.608 170.473  1.00 31.05           C  
ATOM   2155  CG2 ILE 0 973     189.645 206.178 169.353  1.00 23.43           C  
ATOM   2156  CD1 ILE 0 973     186.560 205.435 169.288  1.00 33.04           C  
ATOM   2157  N   SER 0 974     187.429 207.210 173.354  1.00 28.58           N  
ATOM   2158  CA  SER 0 974     186.344 207.848 174.083  1.00 33.68           C  
ATOM   2159  C   SER 0 974     186.240 207.259 175.480  1.00 31.70           C  
ATOM   2160  O   SER 0 974     186.563 206.090 175.706  1.00 25.60           O  
ATOM   2161  CB  SER 0 974     185.009 207.674 173.351  1.00 37.17           C  
ATOM   2162  OG  SER 0 974     183.952 208.294 174.061  1.00 37.30           O  
ATOM   2163  N   SER 0 975     185.787 208.092 176.419  1.00 38.15           N  
ATOM   2164  CA  SER 0 975     185.440 207.597 177.746  1.00 26.88           C  
ATOM   2165  C   SER 0 975     184.117 206.847 177.731  1.00 36.94           C  
ATOM   2166  O   SER 0 975     183.907 205.947 178.549  1.00 37.17           O  
ATOM   2167  CB  SER 0 975     185.372 208.756 178.738  1.00 35.81           C  
ATOM   2168  OG  SER 0 975     184.391 209.702 178.352  1.00 36.89           O  
ATOM   2169  N   VAL 0 976     183.223 207.200 176.814  1.00 50.66           N  
ATOM   2170  CA  VAL 0 976     181.885 206.625 176.758  1.00 36.98           C  
ATOM   2171  C   VAL 0 976     181.988 205.274 176.064  1.00 28.83           C  
ATOM   2172  O   VAL 0 976     182.440 205.182 174.921  1.00 31.68           O  
ATOM   2173  CB  VAL 0 976     180.906 207.553 176.032  1.00 34.44           C  
ATOM   2174  CG1 VAL 0 976     179.513 206.954 176.029  1.00 35.94           C  
ATOM   2175  CG2 VAL 0 976     180.900 208.926 176.685  1.00 37.09           C  
ATOM   2176  N   LEU 0 977     181.576 204.219 176.766  1.00 33.18           N  
ATOM   2177  CA  LEU 0 977     181.671 202.875 176.210  1.00 27.60           C  
ATOM   2178  C   LEU 0 977     180.830 202.740 174.948  1.00 26.08           C  
ATOM   2179  O   LEU 0 977     181.238 202.077 173.989  1.00 28.95           O  
ATOM   2180  CB  LEU 0 977     181.231 201.855 177.259  1.00 29.75           C  
ATOM   2181  CG  LEU 0 977     181.725 200.417 177.116  1.00 31.65           C  
ATOM   2182  CD1 LEU 0 977     183.234 200.346 177.249  1.00 31.60           C  
ATOM   2183  CD2 LEU 0 977     181.054 199.554 178.163  1.00 44.55           C  
ATOM   2184  N   ASN 0 978     179.651 203.363 174.929  1.00 40.94           N  
ATOM   2185  CA  ASN 0 978     178.739 203.198 173.804  1.00 39.59           C  
ATOM   2186  C   ASN 0 978     179.185 203.973 172.572  1.00 40.23           C  
ATOM   2187  O   ASN 0 978     178.906 203.545 171.448  1.00 42.84           O  
ATOM   2188  CB  ASN 0 978     177.331 203.632 174.208  1.00 33.33           C  
ATOM   2189  CG  ASN 0 978     176.712 202.702 175.223  1.00 45.99           C  
ATOM   2190  OD1 ASN 0 978     176.815 201.481 175.104  1.00 39.79           O  
ATOM   2191  ND2 ASN 0 978     176.071 203.270 176.238  1.00 57.12           N  
ATOM   2192  N   ASP 0 979     179.875 205.100 172.750  1.00 44.25           N  
ATOM   2193  CA  ASP 0 979     180.358 205.846 171.595  1.00 31.64           C  
ATOM   2194  C   ASP 0 979     181.419 205.075 170.829  1.00 34.94           C  
ATOM   2195  O   ASP 0 979     181.588 205.303 169.628  1.00 52.61           O  
ATOM   2196  CB  ASP 0 979     180.918 207.198 172.031  1.00 41.50           C  
ATOM   2197  CG  ASP 0 979     179.850 208.120 172.572  1.00 60.75           C  
ATOM   2198  OD1 ASP 0 979     178.677 207.695 172.637  1.00 62.84           O  
ATOM   2199  OD2 ASP 0 979     180.182 209.270 172.931  1.00 68.43           O  
ATOM   2200  N   ILE 0 980     182.134 204.170 171.493  1.00 34.26           N  
ATOM   2201  CA  ILE 0 980     183.053 203.285 170.787  1.00 28.56           C  
ATOM   2202  C   ILE 0 980     182.274 202.287 169.944  1.00 35.30           C  
ATOM   2203  O   ILE 0 980     182.549 202.101 168.754  1.00 43.72           O  
ATOM   2204  CB  ILE 0 980     183.976 202.567 171.786  1.00 25.53           C  
ATOM   2205  CG1 ILE 0 980     184.994 203.545 172.371  1.00 23.29           C  
ATOM   2206  CG2 ILE 0 980     184.671 201.401 171.112  1.00 24.45           C  
ATOM   2207  CD1 ILE 0 980     185.630 203.060 173.646  1.00 19.01           C  
ATOM   2208  N   LEU 0 981     181.282 201.636 170.552  1.00 41.11           N  
ATOM   2209  CA  LEU 0 981     180.557 200.567 169.879  1.00 36.32           C  
ATOM   2210  C   LEU 0 981     179.676 201.078 168.750  1.00 41.65           C  
ATOM   2211  O   LEU 0 981     179.415 200.331 167.802  1.00 57.24           O  
ATOM   2212  CB  LEU 0 981     179.712 199.801 170.895  1.00 34.02           C  
ATOM   2213  CG  LEU 0 981     180.526 199.099 171.982  1.00 28.55           C  
ATOM   2214  CD1 LEU 0 981     179.634 198.651 173.121  1.00 28.56           C  
ATOM   2215  CD2 LEU 0 981     181.287 197.917 171.403  1.00 34.71           C  
ATOM   2216  N   SER 0 982     179.214 202.324 168.825  1.00 39.61           N  
ATOM   2217  CA  SER 0 982     178.397 202.882 167.758  1.00 40.51           C  
ATOM   2218  C   SER 0 982     179.226 203.364 166.578  1.00 41.11           C  
ATOM   2219  O   SER 0 982     178.658 203.659 165.522  1.00 53.87           O  
ATOM   2220  CB  SER 0 982     177.548 204.038 168.289  1.00 37.10           C  
ATOM   2221  OG  SER 0 982     178.314 204.917 169.090  1.00 38.48           O  
ATOM   2222  N   ARG 0 983     180.546 203.454 166.731  1.00 36.47           N  
ATOM   2223  CA  ARG 0 983     181.426 203.923 165.671  1.00 26.93           C  
ATOM   2224  C   ARG 0 983     182.348 202.852 165.115  1.00 30.54           C  
ATOM   2225  O   ARG 0 983     182.799 202.983 163.977  1.00 40.67           O  
ATOM   2226  CB  ARG 0 983     182.283 205.090 166.172  1.00 29.58           C  
ATOM   2227  CG  ARG 0 983     181.538 206.402 166.235  1.00 29.88           C  
ATOM   2228  CD  ARG 0 983     182.445 207.539 166.649  1.00 35.11           C  
ATOM   2229  NE  ARG 0 983     182.843 207.433 168.048  1.00 40.18           N  
ATOM   2230  CZ  ARG 0 983     183.429 208.406 168.738  1.00 44.69           C  
ATOM   2231  NH1 ARG 0 983     183.687 209.572 168.159  1.00 47.41           N  
ATOM   2232  NH2 ARG 0 983     183.753 208.216 170.010  1.00 49.25           N  
ATOM   2233  N   LEU 0 984     182.641 201.805 165.880  1.00 39.85           N  
ATOM   2234  CA  LEU 0 984     183.619 200.799 165.495  1.00 39.30           C  
ATOM   2235  C   LEU 0 984     182.994 199.412 165.517  1.00 42.33           C  
ATOM   2236  O   LEU 0 984     182.077 199.137 166.296  1.00 42.06           O  
ATOM   2237  CB  LEU 0 984     184.833 200.829 166.426  1.00 34.69           C  
ATOM   2238  CG  LEU 0 984     185.604 202.148 166.462  1.00 31.93           C  
ATOM   2239  CD1 LEU 0 984     186.754 202.062 167.445  1.00 31.58           C  
ATOM   2240  CD2 LEU 0 984     186.112 202.515 165.080  1.00 47.94           C  
ATOM   2241  N   ASP 0 985     183.502 198.540 164.651  1.00 48.91           N  
ATOM   2242  CA  ASP 0 985     183.051 197.159 164.586  1.00 48.42           C  
ATOM   2243  C   ASP 0 985     183.860 196.287 165.544  1.00 48.33           C  
ATOM   2244  O   ASP 0 985     184.810 196.735 166.188  1.00 53.08           O  
ATOM   2245  CB  ASP 0 985     183.150 196.622 163.158  1.00 46.97           C  
ATOM   2246  CG  ASP 0 985     184.567 196.636 162.624  1.00 52.62           C  
ATOM   2247  OD1 ASP 0 985     185.490 196.987 163.387  1.00 48.62           O  
ATOM   2248  OD2 ASP 0 985     184.758 196.298 161.437  1.00 58.02           O  
ATOM   2249  N   LYS 0 986     183.473 195.012 165.615  1.00 46.12           N  
ATOM   2250  CA  LYS 0 986     183.963 194.134 166.673  1.00 43.93           C  
ATOM   2251  C   LYS 0 986     185.482 194.156 166.778  1.00 42.90           C  
ATOM   2252  O   LYS 0 986     186.031 194.257 167.880  1.00 54.59           O  
ATOM   2253  CB  LYS 0 986     183.475 192.707 166.427  1.00 45.53           C  
ATOM   2254  CG  LYS 0 986     183.469 191.831 167.672  1.00 44.94           C  
ATOM   2255  CD  LYS 0 986     184.192 190.513 167.449  1.00 47.27           C  
ATOM   2256  CE  LYS 0 986     185.667 190.725 167.159  1.00 51.73           C  
ATOM   2257  NZ  LYS 0 986     186.488 189.558 167.583  1.00 49.66           N  
ATOM   2258  N   VAL 0 987     186.181 194.069 165.649  1.00 37.18           N  
ATOM   2259  CA  VAL 0 987     187.635 193.957 165.708  1.00 42.82           C  
ATOM   2260  C   VAL 0 987     188.260 195.265 166.168  1.00 33.26           C  
ATOM   2261  O   VAL 0 987     189.194 195.267 166.975  1.00 27.75           O  
ATOM   2262  CB  VAL 0 987     188.204 193.507 164.348  1.00 47.17           C  
ATOM   2263  CG1 VAL 0 987     187.934 192.031 164.122  1.00 44.83           C  
ATOM   2264  CG2 VAL 0 987     187.628 194.340 163.205  1.00 61.44           C  
ATOM   2265  N   GLU 0 988     187.759 196.395 165.672  1.00 34.34           N  
ATOM   2266  CA  GLU 0 988     188.333 197.681 166.045  1.00 32.70           C  
ATOM   2267  C   GLU 0 988     187.819 198.159 167.394  1.00 36.51           C  
ATOM   2268  O   GLU 0 988     188.507 198.924 168.076  1.00 33.96           O  
ATOM   2269  CB  GLU 0 988     188.037 198.716 164.962  1.00 43.21           C  
ATOM   2270  CG  GLU 0 988     188.855 198.515 163.698  1.00 53.84           C  
ATOM   2271  CD  GLU 0 988     188.088 198.870 162.441  1.00 72.18           C  
ATOM   2272  OE1 GLU 0 988     187.231 199.776 162.504  1.00 63.26           O  
ATOM   2273  OE2 GLU 0 988     188.337 198.239 161.393  1.00 69.62           O  
ATOM   2274  N   ALA 0 989     186.621 197.729 167.792  1.00 41.19           N  
ATOM   2275  CA  ALA 0 989     186.117 198.073 169.116  1.00 27.38           C  
ATOM   2276  C   ALA 0 989     186.844 197.291 170.201  1.00 29.06           C  
ATOM   2277  O   ALA 0 989     187.114 197.825 171.281  1.00 39.17           O  
ATOM   2278  CB  ALA 0 989     184.614 197.817 169.189  1.00 22.90           C  
ATOM   2279  N   GLU 0 990     187.171 196.025 169.932  1.00 32.06           N  
ATOM   2280  CA  GLU 0 990     187.856 195.208 170.926  1.00 29.44           C  
ATOM   2281  C   GLU 0 990     189.132 195.869 171.422  1.00 33.89           C  
ATOM   2282  O   GLU 0 990     189.483 195.734 172.598  1.00 35.62           O  
ATOM   2283  CB  GLU 0 990     188.180 193.833 170.344  1.00 40.46           C  
ATOM   2284  CG  GLU 0 990     187.217 192.739 170.764  1.00 45.04           C  
ATOM   2285  CD  GLU 0 990     187.595 191.389 170.194  1.00 58.52           C  
ATOM   2286  OE1 GLU 0 990     188.602 191.318 169.458  1.00 49.86           O  
ATOM   2287  OE2 GLU 0 990     186.888 190.401 170.483  1.00 65.40           O  
ATOM   2288  N   VAL 0 991     189.845 196.576 170.546  1.00 39.03           N  
ATOM   2289  CA  VAL 0 991     191.044 197.286 170.978  1.00 34.11           C  
ATOM   2290  C   VAL 0 991     190.675 198.403 171.944  1.00 34.74           C  
ATOM   2291  O   VAL 0 991     191.267 198.538 173.020  1.00 41.79           O  
ATOM   2292  CB  VAL 0 991     191.811 197.830 169.760  1.00 32.35           C  
ATOM   2293  CG1 VAL 0 991     192.996 198.677 170.208  1.00 40.66           C  
ATOM   2294  CG2 VAL 0 991     192.272 196.687 168.874  1.00 29.93           C  
ATOM   2295  N   GLN 0 992     189.685 199.215 171.576  1.00 30.15           N  
ATOM   2296  CA  GLN 0 992     189.320 200.362 172.398  1.00 28.61           C  
ATOM   2297  C   GLN 0 992     188.656 199.926 173.696  1.00 25.30           C  
ATOM   2298  O   GLN 0 992     188.899 200.520 174.752  1.00 27.84           O  
ATOM   2299  CB  GLN 0 992     188.396 201.286 171.608  1.00 34.32           C  
ATOM   2300  CG  GLN 0 992     188.968 201.740 170.277  1.00 32.48           C  
ATOM   2301  CD  GLN 0 992     190.227 202.556 170.436  1.00 32.39           C  
ATOM   2302  OE1 GLN 0 992     190.466 203.142 171.488  1.00 37.41           O  
ATOM   2303  NE2 GLN 0 992     191.045 202.597 169.393  1.00 36.08           N  
ATOM   2304  N   ILE 0 993     187.811 198.895 173.642  1.00 25.61           N  
ATOM   2305  CA  ILE 0 993     187.131 198.442 174.849  1.00 19.88           C  
ATOM   2306  C   ILE 0 993     188.127 197.819 175.815  1.00 27.98           C  
ATOM   2307  O   ILE 0 993     188.021 197.992 177.034  1.00 37.77           O  
ATOM   2308  CB  ILE 0 993     186.005 197.454 174.495  1.00 17.28           C  
ATOM   2309  CG1 ILE 0 993     184.951 198.117 173.607  1.00 17.22           C  
ATOM   2310  CG2 ILE 0 993     185.361 196.917 175.759  1.00 29.83           C  
ATOM   2311  CD1 ILE 0 993     184.145 199.196 174.289  1.00 21.21           C  
ATOM   2312  N   ASP 0 994     189.107 197.081 175.291  1.00 27.17           N  
ATOM   2313  CA  ASP 0 994     190.077 196.428 176.160  1.00 22.70           C  
ATOM   2314  C   ASP 0 994     190.868 197.439 176.978  1.00 26.21           C  
ATOM   2315  O   ASP 0 994     191.292 197.132 178.097  1.00 47.69           O  
ATOM   2316  CB  ASP 0 994     191.024 195.559 175.335  1.00 44.40           C  
ATOM   2317  CG  ASP 0 994     192.107 194.922 176.178  1.00 50.48           C  
ATOM   2318  OD1 ASP 0 994     191.779 194.395 177.262  1.00 48.56           O  
ATOM   2319  OD2 ASP 0 994     193.284 194.944 175.759  1.00 46.82           O  
ATOM   2320  N   ARG 0 995     191.095 198.636 176.437  1.00 23.91           N  
ATOM   2321  CA  ARG 0 995     191.765 199.676 177.211  1.00 22.50           C  
ATOM   2322  C   ARG 0 995     190.895 200.137 178.373  1.00 24.55           C  
ATOM   2323  O   ARG 0 995     191.379 200.287 179.500  1.00 27.12           O  
ATOM   2324  CB  ARG 0 995     192.124 200.857 176.313  1.00 21.01           C  
ATOM   2325  CG  ARG 0 995     193.018 200.500 175.144  1.00 24.39           C  
ATOM   2326  CD  ARG 0 995     193.599 201.741 174.493  1.00 27.66           C  
ATOM   2327  NE  ARG 0 995     194.051 201.482 173.130  1.00 27.98           N  
ATOM   2328  CZ  ARG 0 995     195.163 200.825 172.819  1.00 29.41           C  
ATOM   2329  NH1 ARG 0 995     195.946 200.345 173.774  1.00 38.65           N  
ATOM   2330  NH2 ARG 0 995     195.489 200.639 171.548  1.00 29.41           N  
ATOM   2331  N   LEU 0 996     189.609 200.380 178.116  1.00 21.07           N  
ATOM   2332  CA  LEU 0 996     188.719 200.831 179.180  1.00 17.30           C  
ATOM   2333  C   LEU 0 996     188.567 199.769 180.259  1.00 24.59           C  
ATOM   2334  O   LEU 0 996     188.535 200.090 181.453  1.00 30.00           O  
ATOM   2335  CB  LEU 0 996     187.357 201.205 178.602  1.00 20.13           C  
ATOM   2336  CG  LEU 0 996     187.341 202.416 177.669  1.00 16.57           C  
ATOM   2337  CD1 LEU 0 996     185.934 202.698 177.198  1.00 14.26           C  
ATOM   2338  CD2 LEU 0 996     187.926 203.640 178.348  1.00 19.20           C  
ATOM   2339  N   ILE 0 997     188.467 198.499 179.866  1.00 22.70           N  
ATOM   2340  CA  ILE 0 997     188.422 197.428 180.855  1.00 16.44           C  
ATOM   2341  C   ILE 0 997     189.687 197.448 181.699  1.00 20.29           C  
ATOM   2342  O   ILE 0 997     189.639 197.338 182.929  1.00 26.42           O  
ATOM   2343  CB  ILE 0 997     188.232 196.064 180.169  1.00 24.74           C  
ATOM   2344  CG1 ILE 0 997     186.868 195.996 179.485  1.00 28.43           C  
ATOM   2345  CG2 ILE 0 997     188.378 194.946 181.185  1.00 33.09           C  
ATOM   2346  CD1 ILE 0 997     186.660 194.757 178.646  1.00 31.32           C  
ATOM   2347  N   THR 0 998     190.842 197.579 181.047  1.00 18.87           N  
ATOM   2348  CA  THR 0 998     192.106 197.617 181.773  1.00 21.26           C  
ATOM   2349  C   THR 0 998     192.150 198.794 182.738  1.00 19.80           C  
ATOM   2350  O   THR 0 998     192.531 198.642 183.904  1.00 27.87           O  
ATOM   2351  CB  THR 0 998     193.267 197.688 180.783  1.00 31.55           C  
ATOM   2352  OG1 THR 0 998     193.257 196.522 179.952  1.00 26.94           O  
ATOM   2353  CG2 THR 0 998     194.599 197.774 181.507  1.00 40.95           C  
ATOM   2354  N   GLY 0 999     191.769 199.982 182.269  1.00 19.00           N  
ATOM   2355  CA  GLY 0 999     191.851 201.158 183.115  1.00 17.84           C  
ATOM   2356  C   GLY 0 999     190.791 201.202 184.194  1.00 16.07           C  
ATOM   2357  O   GLY 0 999     191.057 201.660 185.307  1.00 21.87           O  
ATOM   2358  N   ARG 01000     189.581 200.736 183.889  1.00 13.84           N  
ATOM   2359  CA  ARG 01000     188.523 200.731 184.889  1.00 12.14           C  
ATOM   2360  C   ARG 01000     188.686 199.590 185.880  1.00 22.17           C  
ATOM   2361  O   ARG 01000     188.335 199.740 187.053  1.00 32.78           O  
ATOM   2362  CB  ARG 01000     187.161 200.652 184.206  1.00 12.40           C  
ATOM   2363  CG  ARG 01000     186.816 201.902 183.439  1.00 12.93           C  
ATOM   2364  CD  ARG 01000     185.487 201.791 182.737  1.00 12.34           C  
ATOM   2365  NE  ARG 01000     185.171 203.023 182.025  1.00 19.36           N  
ATOM   2366  CZ  ARG 01000     184.075 203.213 181.301  1.00 20.82           C  
ATOM   2367  NH1 ARG 01000     183.176 202.247 181.190  1.00 29.89           N  
ATOM   2368  NH2 ARG 01000     183.878 204.373 180.690  1.00 16.75           N  
ATOM   2369  N   LEU 01001     189.210 198.451 185.434  1.00 20.51           N  
ATOM   2370  CA  LEU 01001     189.542 197.385 186.369  1.00 15.19           C  
ATOM   2371  C   LEU 01001     190.642 197.828 187.322  1.00 18.42           C  
ATOM   2372  O   LEU 01001     190.623 197.484 188.508  1.00 27.93           O  
ATOM   2373  CB  LEU 01001     189.960 196.131 185.603  1.00 22.30           C  
ATOM   2374  CG  LEU 01001     190.090 194.841 186.414  1.00 32.28           C  
ATOM   2375  CD1 LEU 01001     188.760 194.460 187.045  1.00 32.22           C  
ATOM   2376  CD2 LEU 01001     190.603 193.714 185.539  1.00 42.89           C  
ATOM   2377  N   GLN 01002     191.614 198.590 186.820  1.00 14.75           N  
ATOM   2378  CA  GLN 01002     192.665 199.112 187.685  1.00 17.95           C  
ATOM   2379  C   GLN 01002     192.117 200.130 188.672  1.00 20.92           C  
ATOM   2380  O   GLN 01002     192.592 200.207 189.809  1.00 29.04           O  
ATOM   2381  CB  GLN 01002     193.774 199.739 186.841  1.00 15.06           C  
ATOM   2382  CG  GLN 01002     194.972 200.238 187.642  1.00 31.95           C  
ATOM   2383  CD  GLN 01002     195.616 199.157 188.496  1.00 44.15           C  
ATOM   2384  OE1 GLN 01002     195.600 197.979 188.137  1.00 41.41           O  
ATOM   2385  NE2 GLN 01002     196.180 199.549 189.635  1.00 46.45           N  
ATOM   2386  N   SER 01003     191.123 200.919 188.260  1.00 27.81           N  
ATOM   2387  CA  SER 01003     190.513 201.873 189.177  1.00 15.69           C  
ATOM   2388  C   SER 01003     189.862 201.159 190.352  1.00 16.19           C  
ATOM   2389  O   SER 01003     189.954 201.619 191.495  1.00 30.92           O  
ATOM   2390  CB  SER 01003     189.487 202.726 188.438  1.00 24.30           C  
ATOM   2391  OG  SER 01003     190.100 203.486 187.415  1.00 42.00           O  
ATOM   2392  N   LEU 01004     189.186 200.039 190.091  1.00 26.99           N  
ATOM   2393  CA  LEU 01004     188.615 199.256 191.180  1.00 13.36           C  
ATOM   2394  C   LEU 01004     189.704 198.635 192.042  1.00 14.29           C  
ATOM   2395  O   LEU 01004     189.595 198.625 193.272  1.00 18.26           O  
ATOM   2396  CB  LEU 01004     187.696 198.171 190.626  1.00 18.72           C  
ATOM   2397  CG  LEU 01004     186.370 198.643 190.038  1.00 17.43           C  
ATOM   2398  CD1 LEU 01004     185.647 197.487 189.381  1.00 19.90           C  
ATOM   2399  CD2 LEU 01004     185.510 199.265 191.118  1.00 15.23           C  
ATOM   2400  N   GLN 01005     190.761 198.110 191.421  1.00 16.59           N  
ATOM   2401  CA  GLN 01005     191.857 197.549 192.203  1.00 13.53           C  
ATOM   2402  C   GLN 01005     192.475 198.607 193.103  1.00 13.31           C  
ATOM   2403  O   GLN 01005     192.801 198.332 194.262  1.00 21.27           O  
ATOM   2404  CB  GLN 01005     192.918 196.957 191.276  1.00 17.90           C  
ATOM   2405  CG  GLN 01005     192.479 195.712 190.514  1.00 18.50           C  
ATOM   2406  CD  GLN 01005     192.270 194.490 191.395  1.00 23.50           C  
ATOM   2407  OE1 GLN 01005     192.774 194.439 192.517  1.00 21.13           O  
ATOM   2408  NE2 GLN 01005     191.522 193.504 190.903  1.00 26.84           N  
ATOM   2409  N   THR 01006     192.643 199.825 192.589  1.00 14.76           N  
ATOM   2410  CA  THR 01006     193.188 200.902 193.406  1.00 14.83           C  
ATOM   2411  C   THR 01006     192.242 201.250 194.546  1.00 15.02           C  
ATOM   2412  O   THR 01006     192.667 201.395 195.695  1.00 17.51           O  
ATOM   2413  CB  THR 01006     193.456 202.132 192.542  1.00 21.24           C  
ATOM   2414  OG1 THR 01006     194.370 201.793 191.493  1.00 28.45           O  
ATOM   2415  CG2 THR 01006     194.048 203.251 193.369  1.00 29.92           C  
ATOM   2416  N   TYR 01007     190.951 201.390 194.246  1.00 18.86           N  
ATOM   2417  CA  TYR 01007     189.986 201.715 195.290  1.00 14.06           C  
ATOM   2418  C   TYR 01007     189.982 200.654 196.382  1.00 21.12           C  
ATOM   2419  O   TYR 01007     189.988 200.975 197.574  1.00 15.86           O  
ATOM   2420  CB  TYR 01007     188.593 201.868 194.684  1.00  7.49           C  
ATOM   2421  CG  TYR 01007     187.492 201.932 195.712  1.00 11.12           C  
ATOM   2422  CD1 TYR 01007     187.225 203.104 196.396  1.00 19.36           C  
ATOM   2423  CD2 TYR 01007     186.717 200.821 195.997  1.00 14.32           C  
ATOM   2424  CE1 TYR 01007     186.225 203.166 197.335  1.00 20.33           C  
ATOM   2425  CE2 TYR 01007     185.716 200.876 196.935  1.00 16.04           C  
ATOM   2426  CZ  TYR 01007     185.475 202.052 197.600  1.00 19.73           C  
ATOM   2427  OH  TYR 01007     184.474 202.116 198.539  1.00 32.10           O  
ATOM   2428  N   VAL 01008     189.968 199.379 195.993  1.00 12.91           N  
ATOM   2429  CA  VAL 01008     189.945 198.307 196.981  1.00 11.82           C  
ATOM   2430  C   VAL 01008     191.217 198.314 197.814  1.00  9.28           C  
ATOM   2431  O   VAL 01008     191.175 198.064 199.023  1.00 18.97           O  
ATOM   2432  CB  VAL 01008     189.732 196.951 196.285  1.00  8.53           C  
ATOM   2433  CG1 VAL 01008     190.042 195.805 197.235  1.00  8.24           C  
ATOM   2434  CG2 VAL 01008     188.310 196.846 195.776  1.00  5.65           C  
ATOM   2435  N   THR 01009     192.363 198.596 197.194  1.00 38.73           N  
ATOM   2436  CA  THR 01009     193.611 198.655 197.948  1.00  5.41           C  
ATOM   2437  C   THR 01009     193.567 199.772 198.980  1.00  7.62           C  
ATOM   2438  O   THR 01009     193.963 199.580 200.135  1.00 17.87           O  
ATOM   2439  CB  THR 01009     194.789 198.854 196.996  1.00  8.60           C  
ATOM   2440  OG1 THR 01009     194.799 197.808 196.019  1.00 19.20           O  
ATOM   2441  CG2 THR 01009     196.101 198.836 197.755  1.00 11.45           C  
ATOM   2442  N   GLN 01010     193.081 200.949 198.583  1.00 10.46           N  
ATOM   2443  CA  GLN 01010     192.932 202.043 199.534  1.00  4.91           C  
ATOM   2444  C   GLN 01010     192.011 201.647 200.678  1.00  8.60           C  
ATOM   2445  O   GLN 01010     192.268 201.986 201.836  1.00 15.75           O  
ATOM   2446  CB  GLN 01010     192.391 203.284 198.827  1.00 18.39           C  
ATOM   2447  CG  GLN 01010     193.258 203.788 197.686  1.00 29.87           C  
ATOM   2448  CD  GLN 01010     194.601 204.295 198.149  1.00 39.97           C  
ATOM   2449  OE1 GLN 01010     194.685 205.158 199.022  1.00 45.30           O  
ATOM   2450  NE2 GLN 01010     195.667 203.759 197.567  1.00 27.26           N  
ATOM   2451  N   GLN 01011     190.923 200.938 200.370  1.00 12.68           N  
ATOM   2452  CA  GLN 01011     189.962 200.570 201.403  1.00  8.94           C  
ATOM   2453  C   GLN 01011     190.490 199.466 202.306  1.00  7.50           C  
ATOM   2454  O   GLN 01011     190.182 199.451 203.500  1.00 12.10           O  
ATOM   2455  CB  GLN 01011     188.647 200.142 200.758  1.00  6.69           C  
ATOM   2456  CG  GLN 01011     187.854 201.294 200.187  1.00  7.65           C  
ATOM   2457  CD  GLN 01011     187.235 202.153 201.262  1.00 14.65           C  
ATOM   2458  OE1 GLN 01011     187.562 203.331 201.398  1.00 14.71           O  
ATOM   2459  NE2 GLN 01011     186.326 201.571 202.035  1.00 29.21           N  
ATOM   2460  N   LEU 01012     191.274 198.533 201.766  1.00  7.73           N  
ATOM   2461  CA  LEU 01012     191.882 197.515 202.617  1.00  7.91           C  
ATOM   2462  C   LEU 01012     192.887 198.138 203.570  1.00  8.46           C  
ATOM   2463  O   LEU 01012     192.942 197.775 204.749  1.00 15.92           O  
ATOM   2464  CB  LEU 01012     192.559 196.448 201.761  1.00  7.29           C  
ATOM   2465  CG  LEU 01012     191.649 195.424 201.091  1.00  7.44           C  
ATOM   2466  CD1 LEU 01012     192.415 194.682 200.020  1.00 11.79           C  
ATOM   2467  CD2 LEU 01012     191.100 194.457 202.115  1.00  5.77           C  
ATOM   2468  N   ILE 01013     193.689 199.079 203.077  1.00  7.83           N  
ATOM   2469  CA  ILE 01013     194.605 199.806 203.944  1.00  8.80           C  
ATOM   2470  C   ILE 01013     193.825 200.633 204.956  1.00  9.96           C  
ATOM   2471  O   ILE 01013     194.149 200.656 206.147  1.00 15.05           O  
ATOM   2472  CB  ILE 01013     195.543 200.685 203.099  1.00  5.77           C  
ATOM   2473  CG1 ILE 01013     196.539 199.812 202.339  1.00  5.77           C  
ATOM   2474  CG2 ILE 01013     196.269 201.681 203.973  1.00  5.77           C  
ATOM   2475  CD1 ILE 01013     197.215 200.515 201.200  1.00  5.77           C  
ATOM   2476  N   ARG 01014     192.786 201.326 204.492  1.00 10.53           N  
ATOM   2477  CA  ARG 01014     191.984 202.162 205.379  1.00  6.63           C  
ATOM   2478  C   ARG 01014     191.306 201.327 206.458  1.00 16.10           C  
ATOM   2479  O   ARG 01014     191.269 201.717 207.629  1.00 20.98           O  
ATOM   2480  CB  ARG 01014     190.952 202.928 204.557  1.00 10.27           C  
ATOM   2481  CG  ARG 01014     190.480 204.221 205.185  1.00 28.07           C  
ATOM   2482  CD  ARG 01014     189.845 205.128 204.144  1.00 23.03           C  
ATOM   2483  NE  ARG 01014     190.793 205.492 203.096  1.00 37.45           N  
ATOM   2484  CZ  ARG 01014     190.463 206.091 201.958  1.00 43.07           C  
ATOM   2485  NH1 ARG 01014     189.200 206.398 201.704  1.00 51.73           N  
ATOM   2486  NH2 ARG 01014     191.399 206.380 201.066  1.00 32.29           N  
ATOM   2487  N   ALA 01015     190.741 200.181 206.076  1.00 10.24           N  
ATOM   2488  CA  ALA 01015     190.082 199.316 207.047  1.00  0.00           C  
ATOM   2489  C   ALA 01015     191.024 198.896 208.163  1.00 12.45           C  
ATOM   2490  O   ALA 01015     190.575 198.603 209.275  1.00 19.23           O  
ATOM   2491  CB  ALA 01015     189.521 198.076 206.354  1.00  9.93           C  
ATOM   2492  N   ALA 01016     192.326 198.841 207.889  1.00 23.20           N  
ATOM   2493  CA  ALA 01016     193.285 198.511 208.936  1.00 13.42           C  
ATOM   2494  C   ALA 01016     193.486 199.672 209.895  1.00  7.47           C  
ATOM   2495  O   ALA 01016     193.768 199.452 211.077  1.00 16.58           O  
ATOM   2496  CB  ALA 01016     194.622 198.105 208.320  1.00 17.21           C  
ATOM   2497  N   GLU 01017     193.355 200.906 209.411  1.00 21.90           N  
ATOM   2498  CA  GLU 01017     193.341 202.048 210.314  1.00 14.53           C  
ATOM   2499  C   GLU 01017     192.141 201.979 211.244  1.00 15.49           C  
ATOM   2500  O   GLU 01017     192.258 202.250 212.444  1.00 28.48           O  
ATOM   2501  CB  GLU 01017     193.313 203.351 209.519  1.00 21.53           C  
ATOM   2502  CG  GLU 01017     194.403 203.488 208.470  1.00 25.91           C  
ATOM   2503  CD  GLU 01017     194.171 204.680 207.560  1.00 46.02           C  
ATOM   2504  OE1 GLU 01017     194.748 204.712 206.453  1.00 39.05           O  
ATOM   2505  OE2 GLU 01017     193.402 205.582 207.954  1.00 31.88           O  
ATOM   2506  N   ILE 01018     190.977 201.614 210.707  1.00 16.43           N  
ATOM   2507  CA  ILE 01018     189.769 201.515 211.517  1.00 13.48           C  
ATOM   2508  C   ILE 01018     189.847 200.322 212.456  1.00  9.83           C  
ATOM   2509  O   ILE 01018     189.427 200.404 213.612  1.00 19.08           O  
ATOM   2510  CB  ILE 01018     188.530 201.435 210.609  1.00 14.62           C  
ATOM   2511  CG1 ILE 01018     188.349 202.732 209.817  1.00 12.37           C  
ATOM   2512  CG2 ILE 01018     187.292 201.143 211.426  1.00 17.90           C  
ATOM   2513  CD1 ILE 01018     187.930 203.923 210.651  1.00 14.84           C  
ATOM   2514  N   ARG 01019     190.377 199.194 211.980  1.00 17.58           N  
ATOM   2515  CA  ARG 01019     190.472 198.016 212.835  1.00 11.24           C  
ATOM   2516  C   ARG 01019     191.339 198.293 214.051  1.00 10.45           C  
ATOM   2517  O   ARG 01019     191.007 197.880 215.167  1.00 28.29           O  
ATOM   2518  CB  ARG 01019     191.032 196.832 212.049  1.00 16.28           C  
ATOM   2519  CG  ARG 01019     190.912 195.508 212.783  1.00 22.59           C  
ATOM   2520  CD  ARG 01019     191.644 194.381 212.071  1.00 25.98           C  
ATOM   2521  NE  ARG 01019     191.368 194.339 210.635  1.00 28.05           N  
ATOM   2522  CZ  ARG 01019     192.237 194.662 209.679  1.00 22.08           C  
ATOM   2523  NH1 ARG 01019     193.468 195.057 209.980  1.00 24.11           N  
ATOM   2524  NH2 ARG 01019     191.875 194.585 208.405  1.00 29.09           N  
ATOM   2525  N   ALA 01020     192.466 198.977 213.855  1.00 12.05           N  
ATOM   2526  CA  ALA 01020     193.311 199.341 214.986  1.00 14.37           C  
ATOM   2527  C   ALA 01020     192.582 200.283 215.928  1.00 16.74           C  
ATOM   2528  O   ALA 01020     192.689 200.157 217.152  1.00 35.14           O  
ATOM   2529  CB  ALA 01020     194.602 199.985 214.489  1.00 25.03           C  
ATOM   2530  N   SER 01021     191.841 201.243 215.377  1.00 18.75           N  
ATOM   2531  CA  SER 01021     191.093 202.170 216.216  1.00 10.31           C  
ATOM   2532  C   SER 01021     189.931 201.479 216.915  1.00 17.78           C  
ATOM   2533  O   SER 01021     189.571 201.857 218.033  1.00 21.03           O  
ATOM   2534  CB  SER 01021     190.583 203.337 215.379  1.00  8.98           C  
ATOM   2535  OG  SER 01021     189.999 204.327 216.201  1.00 10.17           O  
ATOM   2536  N   ALA 01022     189.326 200.480 216.274  1.00  7.96           N  
ATOM   2537  CA  ALA 01022     188.248 199.740 216.918  1.00  7.79           C  
ATOM   2538  C   ALA 01022     188.780 198.780 217.971  1.00 14.09           C  
ATOM   2539  O   ALA 01022     188.083 198.492 218.948  1.00 13.85           O  
ATOM   2540  CB  ALA 01022     187.435 198.981 215.876  1.00 19.15           C  
ATOM   2541  N   ASN 01023     189.993 198.256 217.783  1.00 19.16           N  
ATOM   2542  CA  ASN 01023     190.604 197.441 218.826  1.00 13.88           C  
ATOM   2543  C   ASN 01023     191.040 198.295 220.005  1.00 14.58           C  
ATOM   2544  O   ASN 01023     191.057 197.817 221.143  1.00 59.96           O  
ATOM   2545  CB  ASN 01023     191.797 196.670 218.269  1.00 12.62           C  
ATOM   2546  CG  ASN 01023     191.400 195.672 217.210  1.00 17.45           C  
ATOM   2547  OD1 ASN 01023     190.235 195.295 217.104  1.00 26.05           O  
ATOM   2548  ND2 ASN 01023     192.369 195.233 216.417  1.00 29.43           N  
ATOM   2549  N   LEU 01024     191.411 199.548 219.752  1.00 12.38           N  
ATOM   2550  CA  LEU 01024     191.700 200.468 220.846  1.00 12.23           C  
ATOM   2551  C   LEU 01024     190.428 200.822 221.599  1.00  9.31           C  
ATOM   2552  O   LEU 01024     190.382 200.754 222.831  1.00 15.10           O  
ATOM   2553  CB  LEU 01024     192.370 201.728 220.302  1.00 11.22           C  
ATOM   2554  CG  LEU 01024     192.724 202.816 221.314  1.00 10.23           C  
ATOM   2555  CD1 LEU 01024     193.822 202.336 222.235  1.00 16.79           C  
ATOM   2556  CD2 LEU 01024     193.136 204.087 220.602  1.00 10.37           C  
ATOM   2557  N   ALA 01025     189.377 201.195 220.868  1.00 12.22           N  
ATOM   2558  CA  ALA 01025     188.116 201.542 221.509  1.00  6.99           C  
ATOM   2559  C   ALA 01025     187.565 200.376 222.310  1.00  8.43           C  
ATOM   2560  O   ALA 01025     186.959 200.580 223.367  1.00 11.15           O  
ATOM   2561  CB  ALA 01025     187.103 201.988 220.458  1.00  8.10           C  
ATOM   2562  N   ALA 01026     187.763 199.150 221.828  1.00 12.17           N  
ATOM   2563  CA  ALA 01026     187.317 197.985 222.581  1.00 13.50           C  
ATOM   2564  C   ALA 01026     188.142 197.802 223.844  1.00  9.17           C  
ATOM   2565  O   ALA 01026     187.612 197.401 224.884  1.00 14.66           O  
ATOM   2566  CB  ALA 01026     187.396 196.737 221.706  1.00 12.79           C  
ATOM   2567  N   THR 01027     189.445 198.082 223.772  1.00 16.01           N  
ATOM   2568  CA  THR 01027     190.286 197.998 224.961  1.00  4.90           C  
ATOM   2569  C   THR 01027     189.936 199.091 225.959  1.00  3.96           C  
ATOM   2570  O   THR 01027     189.940 198.854 227.171  1.00 25.13           O  
ATOM   2571  CB  THR 01027     191.760 198.083 224.568  1.00 10.75           C  
ATOM   2572  OG1 THR 01027     192.076 197.022 223.660  1.00 22.59           O  
ATOM   2573  CG2 THR 01027     192.651 197.964 225.788  1.00  6.51           C  
ATOM   2574  N   LYS 01028     189.634 200.297 225.474  1.00  5.77           N  
ATOM   2575  CA  LYS 01028     189.224 201.366 226.378  1.00  5.77           C  
ATOM   2576  C   LYS 01028     187.859 201.087 226.985  1.00  7.71           C  
ATOM   2577  O   LYS 01028     187.589 201.503 228.113  1.00  6.67           O  
ATOM   2578  CB  LYS 01028     189.210 202.706 225.650  1.00  5.77           C  
ATOM   2579  CG  LYS 01028     190.554 203.116 225.100  1.00  6.49           C  
ATOM   2580  CD  LYS 01028     190.725 204.616 225.114  1.00  5.77           C  
ATOM   2581  CE  LYS 01028     192.151 204.998 224.768  1.00  8.96           C  
ATOM   2582  NZ  LYS 01028     192.438 206.434 225.013  1.00  8.05           N  
ATOM   2583  N   MET 01029     186.985 200.395 226.257  1.00  5.77           N  
ATOM   2584  CA  MET 01029     185.715 199.978 226.838  1.00  8.14           C  
ATOM   2585  C   MET 01029     185.943 198.999 227.982  1.00  9.34           C  
ATOM   2586  O   MET 01029     185.355 199.134 229.058  1.00 10.90           O  
ATOM   2587  CB  MET 01029     184.833 199.349 225.761  1.00  6.00           C  
ATOM   2588  CG  MET 01029     183.427 199.019 226.218  1.00  8.06           C  
ATOM   2589  SD  MET 01029     182.384 200.475 226.378  1.00 16.73           S  
ATOM   2590  CE  MET 01029     182.029 200.813 224.660  1.00 18.41           C  
ATOM   2591  N   SER 01030     186.799 198.003 227.763  1.00  9.33           N  
ATOM   2592  CA  SER 01030     187.034 196.994 228.788  1.00  9.16           C  
ATOM   2593  C   SER 01030     187.692 197.593 230.021  1.00 10.59           C  
ATOM   2594  O   SER 01030     187.363 197.219 231.151  1.00 16.22           O  
ATOM   2595  CB  SER 01030     187.899 195.871 228.224  1.00  9.00           C  
ATOM   2596  OG  SER 01030     187.259 195.241 227.131  1.00 15.23           O  
ATOM   2597  N   GLU 01031     188.624 198.519 229.830  1.00 10.75           N  
ATOM   2598  CA  GLU 01031     189.494 198.975 230.904  1.00  6.70           C  
ATOM   2599  C   GLU 01031     189.089 200.319 231.490  1.00  5.83           C  
ATOM   2600  O   GLU 01031     189.062 200.463 232.714  1.00  8.91           O  
ATOM   2601  CB  GLU 01031     190.933 199.041 230.393  1.00 11.57           C  
ATOM   2602  CG  GLU 01031     191.550 197.664 230.221  1.00 19.07           C  
ATOM   2603  CD  GLU 01031     192.809 197.676 229.394  1.00 21.42           C  
ATOM   2604  OE1 GLU 01031     193.012 196.721 228.617  1.00 24.22           O  
ATOM   2605  OE2 GLU 01031     193.594 198.637 229.517  1.00 15.83           O  
ATOM   2606  N   CYS 01032     188.777 201.313 230.660  1.00  6.90           N  
ATOM   2607  CA  CYS 01032     188.306 202.588 231.191  1.00  8.46           C  
ATOM   2608  C   CYS 01032     186.885 202.465 231.734  1.00  8.46           C  
ATOM   2609  O   CYS 01032     186.574 202.984 232.810  1.00  9.41           O  
ATOM   2610  CB  CYS 01032     188.394 203.681 230.122  1.00  7.54           C  
ATOM   2611  SG  CYS 01032     190.053 203.974 229.440  1.00  7.23           S  
ATOM   2612  N   VAL 01033     185.999 201.791 230.997  1.00  8.21           N  
ATOM   2613  CA  VAL 01033     184.594 201.720 231.401  1.00  6.78           C  
ATOM   2614  C   VAL 01033     184.357 200.560 232.360  1.00 11.36           C  
ATOM   2615  O   VAL 01033     183.931 200.759 233.503  1.00 33.52           O  
ATOM   2616  CB  VAL 01033     183.678 201.614 230.169  1.00  6.72           C  
ATOM   2617  CG1 VAL 01033     182.223 201.499 230.600  1.00  9.96           C  
ATOM   2618  CG2 VAL 01033     183.870 202.808 229.265  1.00  8.17           C  
ATOM   2619  N   LEU 01034     184.621 199.333 231.916  1.00 10.64           N  
ATOM   2620  CA  LEU 01034     184.316 198.168 232.751  1.00  8.97           C  
ATOM   2621  C   LEU 01034     185.276 197.996 233.899  1.00 13.64           C  
ATOM   2622  O   LEU 01034     185.204 196.976 234.587  1.00 42.13           O  
ATOM   2623  CB  LEU 01034     184.311 196.888 231.910  1.00 10.61           C  
ATOM   2624  CG  LEU 01034     183.058 196.567 231.096  1.00 13.85           C  
ATOM   2625  CD1 LEU 01034     183.008 197.403 229.842  1.00 21.77           C  
ATOM   2626  CD2 LEU 01034     183.016 195.092 230.753  1.00 21.55           C  
ATOM   2627  N   GLY 01035     186.175 198.927 234.150  1.00 10.53           N  
ATOM   2628  CA  GLY 01035     187.089 198.839 235.274  1.00  8.79           C  
ATOM   2629  C   GLY 01035     187.563 200.212 235.651  1.00 12.84           C  
ATOM   2630  O   GLY 01035     186.858 201.206 235.455  1.00 23.16           O  
ATOM   2631  N   GLN 01036     188.771 200.272 236.198  1.00 11.71           N  
ATOM   2632  CA  GLN 01036     189.412 201.543 236.515  1.00 27.94           C  
ATOM   2633  C   GLN 01036     190.890 201.365 236.216  1.00 21.84           C  
ATOM   2634  O   GLN 01036     191.570 200.589 236.893  1.00 23.10           O  
ATOM   2635  CB  GLN 01036     189.180 201.939 237.969  1.00 15.55           C  
ATOM   2636  CG  GLN 01036     189.836 203.247 238.360  1.00 16.59           C  
ATOM   2637  CD  GLN 01036     189.785 203.500 239.841  1.00 14.40           C  
ATOM   2638  OE1 GLN 01036     189.418 202.622 240.618  1.00 15.33           O  
ATOM   2639  NE2 GLN 01036     190.154 204.707 240.247  1.00 25.55           N  
ATOM   2640  N   SER 01037     191.381 202.073 235.207  1.00 12.51           N  
ATOM   2641  CA  SER 01037     192.716 201.834 234.685  1.00 14.83           C  
ATOM   2642  C   SER 01037     193.748 202.587 235.510  1.00 21.55           C  
ATOM   2643  O   SER 01037     193.602 203.789 235.753  1.00 29.32           O  
ATOM   2644  CB  SER 01037     192.798 202.260 233.220  1.00 16.03           C  
ATOM   2645  OG  SER 01037     193.945 201.717 232.596  1.00 16.17           O  
ATOM   2646  N   LYS 01038     194.784 201.873 235.943  1.00 27.39           N  
ATOM   2647  CA  LYS 01038     195.938 202.492 236.574  1.00 15.46           C  
ATOM   2648  C   LYS 01038     196.953 202.988 235.558  1.00 18.07           C  
ATOM   2649  O   LYS 01038     197.949 203.607 235.947  1.00 39.74           O  
ATOM   2650  CB  LYS 01038     196.617 201.504 237.527  1.00 12.10           C  
ATOM   2651  CG  LYS 01038     195.663 200.794 238.470  1.00 15.21           C  
ATOM   2652  CD  LYS 01038     194.835 201.776 239.283  1.00 15.55           C  
ATOM   2653  CE  LYS 01038     193.950 201.054 240.284  1.00 12.06           C  
ATOM   2654  NZ  LYS 01038     193.008 200.107 239.624  1.00 12.15           N  
ATOM   2655  N   ARG 01039     196.725 202.725 234.275  1.00 14.62           N  
ATOM   2656  CA  ARG 01039     197.624 203.187 233.229  1.00 16.11           C  
ATOM   2657  C   ARG 01039     197.526 204.697 233.079  1.00 16.26           C  
ATOM   2658  O   ARG 01039     196.432 205.266 233.111  1.00 25.23           O  
ATOM   2659  CB  ARG 01039     197.282 202.500 231.914  1.00 12.30           C  
ATOM   2660  CG  ARG 01039     197.410 200.997 231.976  1.00  6.88           C  
ATOM   2661  CD  ARG 01039     196.690 200.336 230.830  1.00  5.77           C  
ATOM   2662  NE  ARG 01039     197.282 200.677 229.544  1.00  5.77           N  
ATOM   2663  CZ  ARG 01039     196.829 200.240 228.376  1.00  5.77           C  
ATOM   2664  NH1 ARG 01039     195.772 199.445 228.324  1.00  5.77           N  
ATOM   2665  NH2 ARG 01039     197.435 200.601 227.256  1.00  5.77           N  
ATOM   2666  N   VAL 01040     198.676 205.347 232.917  1.00 18.04           N  
ATOM   2667  CA  VAL 01040     198.715 206.800 232.890  1.00 20.85           C  
ATOM   2668  C   VAL 01040     198.197 207.313 231.556  1.00 26.27           C  
ATOM   2669  O   VAL 01040     198.564 206.811 230.485  1.00 33.06           O  
ATOM   2670  CB  VAL 01040     200.143 207.298 233.163  1.00 16.81           C  
ATOM   2671  CG1 VAL 01040     200.270 208.774 232.830  1.00 13.92           C  
ATOM   2672  CG2 VAL 01040     200.508 207.043 234.610  1.00 15.06           C  
ATOM   2673  N   ASP 01041     197.323 208.314 231.620  1.00 27.64           N  
ATOM   2674  CA  ASP 01041     196.855 209.022 230.436  1.00 19.10           C  
ATOM   2675  C   ASP 01041     196.227 208.090 229.408  1.00 22.08           C  
ATOM   2676  O   ASP 01041     196.055 208.472 228.247  1.00 32.85           O  
ATOM   2677  CB  ASP 01041     198.008 209.801 229.804  1.00 35.07           C  
ATOM   2678  CG  ASP 01041     198.401 211.017 230.619  1.00 51.10           C  
ATOM   2679  OD1 ASP 01041     197.952 211.126 231.780  1.00 45.99           O  
ATOM   2680  OD2 ASP 01041     199.153 211.867 230.098  1.00 53.81           O  
ATOM   2681  N   PHE 01042     195.880 206.867 229.814  1.00 21.10           N  
ATOM   2682  CA  PHE 01042     195.145 205.989 228.912  1.00  9.00           C  
ATOM   2683  C   PHE 01042     193.673 206.367 228.843  1.00 12.57           C  
ATOM   2684  O   PHE 01042     193.040 206.199 227.796  1.00 35.00           O  
ATOM   2685  CB  PHE 01042     195.289 204.533 229.337  1.00  7.15           C  
ATOM   2686  CG  PHE 01042     194.692 203.571 228.363  1.00  7.64           C  
ATOM   2687  CD1 PHE 01042     195.237 203.426 227.105  1.00 11.40           C  
ATOM   2688  CD2 PHE 01042     193.588 202.815 228.699  1.00  5.79           C  
ATOM   2689  CE1 PHE 01042     194.694 202.549 226.202  1.00 14.57           C  
ATOM   2690  CE2 PHE 01042     193.043 201.935 227.800  1.00  5.77           C  
ATOM   2691  CZ  PHE 01042     193.598 201.800 226.550  1.00  7.21           C  
ATOM   2692  N   CYS 01043     193.116 206.872 229.940  1.00 10.15           N  
ATOM   2693  CA  CYS 01043     191.723 207.291 229.977  1.00 11.75           C  
ATOM   2694  C   CYS 01043     191.662 208.781 230.291  1.00 18.85           C  
ATOM   2695  O   CYS 01043     190.922 209.210 231.181  1.00 16.37           O  
ATOM   2696  CB  CYS 01043     190.925 206.482 231.002  1.00 15.91           C  
ATOM   2697  SG  CYS 01043     191.186 204.684 230.973  1.00 14.15           S  
ATOM   2698  N   GLY 01044     192.466 209.567 229.579  1.00 19.31           N  
ATOM   2699  CA  GLY 01044     192.517 211.003 229.772  1.00 25.68           C  
ATOM   2700  C   GLY 01044     193.512 211.407 230.844  1.00 20.56           C  
ATOM   2701  O   GLY 01044     194.090 210.587 231.552  1.00 21.99           O  
ATOM   2702  N   LYS 01045     193.705 212.718 230.957  1.00 20.32           N  
ATOM   2703  CA  LYS 01045     194.712 213.272 231.848  1.00 24.82           C  
ATOM   2704  C   LYS 01045     194.155 213.409 233.256  1.00 29.27           C  
ATOM   2705  O   LYS 01045     193.010 213.828 233.450  1.00 45.47           O  
ATOM   2706  CB  LYS 01045     195.200 214.627 231.334  1.00 28.68           C  
ATOM   2707  CG  LYS 01045     195.748 214.558 229.917  1.00 51.52           C  
ATOM   2708  CD  LYS 01045     196.668 215.719 229.585  1.00 53.91           C  
ATOM   2709  CE  LYS 01045     197.287 215.533 228.205  1.00 59.11           C  
ATOM   2710  NZ  LYS 01045     198.388 216.502 227.933  1.00 81.26           N  
ATOM   2711  N   GLY 01046     194.976 213.057 234.233  1.00 20.05           N  
ATOM   2712  CA  GLY 01046     194.558 212.952 235.616  1.00 13.44           C  
ATOM   2713  C   GLY 01046     194.561 211.504 236.067  1.00 21.02           C  
ATOM   2714  O   GLY 01046     194.960 210.593 235.340  1.00 48.78           O  
ATOM   2715  N   TYR 01047     194.113 211.305 237.300  1.00 17.37           N  
ATOM   2716  CA  TYR 01047     193.980 209.968 237.858  1.00 14.39           C  
ATOM   2717  C   TYR 01047     192.589 209.439 237.535  1.00 19.66           C  
ATOM   2718  O   TYR 01047     191.587 209.979 238.010  1.00 24.70           O  
ATOM   2719  CB  TYR 01047     194.232 209.983 239.363  1.00 24.44           C  
ATOM   2720  CG  TYR 01047     195.628 210.426 239.723  1.00 20.44           C  
ATOM   2721  CD1 TYR 01047     196.689 209.540 239.674  1.00 23.70           C  
ATOM   2722  CD2 TYR 01047     195.885 211.731 240.106  1.00 24.46           C  
ATOM   2723  CE1 TYR 01047     197.964 209.942 239.997  1.00 30.98           C  
ATOM   2724  CE2 TYR 01047     197.156 212.139 240.430  1.00 33.72           C  
ATOM   2725  CZ  TYR 01047     198.192 211.242 240.373  1.00 26.26           C  
ATOM   2726  OH  TYR 01047     199.464 211.647 240.698  1.00 31.51           O  
ATOM   2727  N   HIS 01048     192.535 208.385 236.726  1.00 18.16           N  
ATOM   2728  CA  HIS 01048     191.264 207.889 236.219  1.00 12.64           C  
ATOM   2729  C   HIS 01048     190.378 207.397 237.352  1.00 18.47           C  
ATOM   2730  O   HIS 01048     190.802 206.594 238.188  1.00 34.43           O  
ATOM   2731  CB  HIS 01048     191.507 206.760 235.220  1.00 15.02           C  
ATOM   2732  CG  HIS 01048     190.254 206.192 234.633  1.00 17.89           C  
ATOM   2733  ND1 HIS 01048     189.917 204.861 234.743  1.00 12.30           N  
ATOM   2734  CD2 HIS 01048     189.256 206.775 233.930  1.00 20.32           C  
ATOM   2735  CE1 HIS 01048     188.764 204.649 234.135  1.00 14.50           C  
ATOM   2736  NE2 HIS 01048     188.342 205.794 233.632  1.00 16.09           N  
ATOM   2737  N   LEU 01049     189.138 207.885 237.374  1.00 19.50           N  
ATOM   2738  CA  LEU 01049     188.108 207.370 238.267  1.00 11.54           C  
ATOM   2739  C   LEU 01049     187.156 206.435 237.533  1.00 15.87           C  
ATOM   2740  O   LEU 01049     187.021 205.265 237.898  1.00 19.56           O  
ATOM   2741  CB  LEU 01049     187.328 208.528 238.896  1.00 12.87           C  
ATOM   2742  CG  LEU 01049     188.104 209.434 239.848  1.00  8.37           C  
ATOM   2743  CD1 LEU 01049     187.282 210.658 240.175  1.00 15.51           C  
ATOM   2744  CD2 LEU 01049     188.478 208.690 241.108  1.00  7.35           C  
ATOM   2745  N   MET 01050     186.508 206.928 236.483  1.00 10.92           N  
ATOM   2746  CA  MET 01050     185.558 206.125 235.726  1.00 10.02           C  
ATOM   2747  C   MET 01050     185.333 206.786 234.376  1.00 14.78           C  
ATOM   2748  O   MET 01050     185.655 207.958 234.173  1.00 18.47           O  
ATOM   2749  CB  MET 01050     184.239 205.973 236.483  1.00  6.97           C  
ATOM   2750  CG  MET 01050     183.472 207.265 236.625  1.00  5.84           C  
ATOM   2751  SD  MET 01050     182.171 207.161 237.855  1.00 20.95           S  
ATOM   2752  CE  MET 01050     181.312 205.700 237.292  1.00 14.59           C  
ATOM   2753  N   SER 01051     184.763 206.016 233.454  1.00  8.67           N  
ATOM   2754  CA  SER 01051     184.467 206.490 232.114  1.00  8.84           C  
ATOM   2755  C   SER 01051     183.075 206.028 231.724  1.00  8.60           C  
ATOM   2756  O   SER 01051     182.593 204.998 232.199  1.00 14.55           O  
ATOM   2757  CB  SER 01051     185.485 205.980 231.090  1.00  7.90           C  
ATOM   2758  OG  SER 01051     186.799 206.343 231.461  1.00  7.59           O  
ATOM   2759  N   PHE 01052     182.431 206.804 230.857  1.00 12.03           N  
ATOM   2760  CA  PHE 01052     181.090 206.504 230.378  1.00  9.36           C  
ATOM   2761  C   PHE 01052     181.091 206.490 228.856  1.00  7.98           C  
ATOM   2762  O   PHE 01052     181.488 207.492 228.238  1.00 12.82           O  
ATOM   2763  CB  PHE 01052     180.087 207.530 230.901  1.00 10.95           C  
ATOM   2764  CG  PHE 01052     180.115 207.694 232.390  1.00  9.39           C  
ATOM   2765  CD1 PHE 01052     179.569 206.730 233.212  1.00 14.40           C  
ATOM   2766  CD2 PHE 01052     180.681 208.811 232.967  1.00  8.52           C  
ATOM   2767  CE1 PHE 01052     179.591 206.875 234.576  1.00 12.60           C  
ATOM   2768  CE2 PHE 01052     180.705 208.958 234.332  1.00 12.62           C  
ATOM   2769  CZ  PHE 01052     180.159 207.989 235.137  1.00  9.55           C  
ATOM   2770  N   PRO 01053     180.671 205.411 228.205  1.00  6.97           N  
ATOM   2771  CA  PRO 01053     180.627 205.408 226.743  1.00  8.38           C  
ATOM   2772  C   PRO 01053     179.410 206.140 226.205  1.00 28.55           C  
ATOM   2773  O   PRO 01053     178.330 206.131 226.799  1.00 43.54           O  
ATOM   2774  CB  PRO 01053     180.558 203.916 226.407  1.00  5.88           C  
ATOM   2775  CG  PRO 01053     179.813 203.338 227.547  1.00  7.66           C  
ATOM   2776  CD  PRO 01053     180.206 204.129 228.761  1.00  8.18           C  
ATOM   2777  N   GLN 01054     179.602 206.780 225.056  1.00 17.14           N  
ATOM   2778  CA  GLN 01054     178.513 207.422 224.335  1.00 11.85           C  
ATOM   2779  C   GLN 01054     178.644 207.070 222.865  1.00 19.30           C  
ATOM   2780  O   GLN 01054     179.715 207.246 222.279  1.00 28.07           O  
ATOM   2781  CB  GLN 01054     178.541 208.943 224.521  1.00 16.09           C  
ATOM   2782  CG  GLN 01054     178.425 209.400 225.961  1.00 20.63           C  
ATOM   2783  CD  GLN 01054     177.012 209.324 226.486  1.00 30.50           C  
ATOM   2784  OE1 GLN 01054     176.296 210.320 226.503  1.00 29.57           O  
ATOM   2785  NE2 GLN 01054     176.601 208.144 226.923  1.00 30.22           N  
ATOM   2786  N   SER 01055     177.563 206.581 222.269  1.00 25.60           N  
ATOM   2787  CA  SER 01055     177.611 206.200 220.867  1.00 16.59           C  
ATOM   2788  C   SER 01055     177.653 207.437 219.979  1.00 30.68           C  
ATOM   2789  O   SER 01055     177.062 208.474 220.285  1.00 46.51           O  
ATOM   2790  CB  SER 01055     176.404 205.342 220.501  1.00 18.52           C  
ATOM   2791  OG  SER 01055     175.216 206.109 220.490  1.00 39.53           O  
ATOM   2792  N   ALA 01056     178.362 207.316 218.868  1.00 22.55           N  
ATOM   2793  CA  ALA 01056     178.432 208.349 217.850  1.00 20.51           C  
ATOM   2794  C   ALA 01056     178.388 207.669 216.494  1.00 33.36           C  
ATOM   2795  O   ALA 01056     178.663 206.469 216.388  1.00 45.65           O  
ATOM   2796  CB  ALA 01056     179.704 209.199 217.972  1.00 16.33           C  
ATOM   2797  N   PRO 01057     178.032 208.400 215.441  1.00 26.92           N  
ATOM   2798  CA  PRO 01057     178.018 207.795 214.103  1.00 32.27           C  
ATOM   2799  C   PRO 01057     179.383 207.231 213.741  1.00 33.53           C  
ATOM   2800  O   PRO 01057     180.373 207.959 213.648  1.00 23.28           O  
ATOM   2801  CB  PRO 01057     177.616 208.962 213.196  1.00 36.74           C  
ATOM   2802  CG  PRO 01057     176.874 209.883 214.087  1.00 29.05           C  
ATOM   2803  CD  PRO 01057     177.528 209.782 215.421  1.00 26.00           C  
ATOM   2804  N   HIS 01058     179.427 205.916 213.539  1.00 34.31           N  
ATOM   2805  CA  HIS 01058     180.636 205.207 213.136  1.00 30.61           C  
ATOM   2806  C   HIS 01058     181.746 205.312 214.171  1.00 24.74           C  
ATOM   2807  O   HIS 01058     182.918 205.101 213.849  1.00 33.66           O  
ATOM   2808  CB  HIS 01058     181.138 205.710 211.780  1.00 29.87           C  
ATOM   2809  CG  HIS 01058     180.202 205.420 210.651  1.00 35.07           C  
ATOM   2810  ND1 HIS 01058     179.746 204.150 210.375  1.00 41.41           N  
ATOM   2811  CD2 HIS 01058     179.632 206.233 209.732  1.00 50.48           C  
ATOM   2812  CE1 HIS 01058     178.935 204.192 209.335  1.00 51.78           C  
ATOM   2813  NE2 HIS 01058     178.849 205.445 208.925  1.00 61.24           N  
ATOM   2814  N   GLY 01059     181.408 205.623 215.417  1.00 17.75           N  
ATOM   2815  CA  GLY 01059     182.425 205.764 216.437  1.00 11.99           C  
ATOM   2816  C   GLY 01059     181.830 205.682 217.822  1.00 14.36           C  
ATOM   2817  O   GLY 01059     180.630 205.467 218.001  1.00 18.73           O  
ATOM   2818  N   VAL 01060     182.703 205.854 218.811  1.00 12.62           N  
ATOM   2819  CA  VAL 01060     182.327 205.856 220.218  1.00  9.79           C  
ATOM   2820  C   VAL 01060     183.018 207.026 220.897  1.00 10.82           C  
ATOM   2821  O   VAL 01060     184.158 207.370 220.571  1.00 15.27           O  
ATOM   2822  CB  VAL 01060     182.695 204.531 220.917  1.00 10.51           C  
ATOM   2823  CG1 VAL 01060     184.199 204.363 220.980  1.00  8.65           C  
ATOM   2824  CG2 VAL 01060     182.092 204.476 222.304  1.00 10.83           C  
ATOM   2825  N   VAL 01061     182.321 207.639 221.848  1.00 10.67           N  
ATOM   2826  CA  VAL 01061     182.854 208.741 222.639  1.00  7.82           C  
ATOM   2827  C   VAL 01061     182.910 208.298 224.090  1.00  9.41           C  
ATOM   2828  O   VAL 01061     181.908 207.826 224.641  1.00 14.18           O  
ATOM   2829  CB  VAL 01061     182.004 210.014 222.484  1.00  6.56           C  
ATOM   2830  CG1 VAL 01061     182.486 211.093 223.433  1.00  5.20           C  
ATOM   2831  CG2 VAL 01061     182.061 210.507 221.058  1.00 21.14           C  
ATOM   2832  N   PHE 01062     184.078 208.443 224.704  1.00 11.93           N  
ATOM   2833  CA  PHE 01062     184.275 208.127 226.110  1.00  5.77           C  
ATOM   2834  C   PHE 01062     184.322 209.420 226.907  1.00  7.00           C  
ATOM   2835  O   PHE 01062     185.088 210.328 226.575  1.00 14.67           O  
ATOM   2836  CB  PHE 01062     185.570 207.347 226.329  1.00  6.01           C  
ATOM   2837  CG  PHE 01062     185.572 205.984 225.716  1.00  5.77           C  
ATOM   2838  CD1 PHE 01062     184.915 204.939 226.327  1.00  5.77           C  
ATOM   2839  CD2 PHE 01062     186.249 205.743 224.539  1.00  8.17           C  
ATOM   2840  CE1 PHE 01062     184.917 203.688 225.769  1.00 13.57           C  
ATOM   2841  CE2 PHE 01062     186.255 204.492 223.981  1.00  5.77           C  
ATOM   2842  CZ  PHE 01062     185.590 203.464 224.596  1.00  6.22           C  
ATOM   2843  N   LEU 01063     183.498 209.506 227.944  1.00  8.43           N  
ATOM   2844  CA  LEU 01063     183.557 210.620 228.884  1.00 10.29           C  
ATOM   2845  C   LEU 01063     184.394 210.170 230.074  1.00  7.03           C  
ATOM   2846  O   LEU 01063     183.887 209.534 230.997  1.00 18.64           O  
ATOM   2847  CB  LEU 01063     182.157 211.049 229.307  1.00  8.44           C  
ATOM   2848  CG  LEU 01063     181.181 211.393 228.182  1.00  7.92           C  
ATOM   2849  CD1 LEU 01063     179.834 211.752 228.770  1.00 17.42           C  
ATOM   2850  CD2 LEU 01063     181.709 212.527 227.325  1.00 10.80           C  
ATOM   2851  N   HIS 01064     185.680 210.500 230.057  1.00  5.77           N  
ATOM   2852  CA  HIS 01064     186.598 210.070 231.100  1.00  6.80           C  
ATOM   2853  C   HIS 01064     186.500 211.003 232.297  1.00  7.70           C  
ATOM   2854  O   HIS 01064     186.638 212.219 232.151  1.00 14.75           O  
ATOM   2855  CB  HIS 01064     188.035 210.056 230.585  1.00  7.17           C  
ATOM   2856  CG  HIS 01064     188.251 209.167 229.402  1.00  8.53           C  
ATOM   2857  ND1 HIS 01064     187.931 207.829 229.405  1.00  5.77           N  
ATOM   2858  CD2 HIS 01064     188.780 209.423 228.183  1.00  7.52           C  
ATOM   2859  CE1 HIS 01064     188.241 207.301 228.235  1.00  6.20           C  
ATOM   2860  NE2 HIS 01064     188.757 208.248 227.475  1.00  5.77           N  
ATOM   2861  N   VAL 01065     186.290 210.430 233.479  1.00  8.72           N  
ATOM   2862  CA  VAL 01065     186.267 211.182 234.728  1.00 11.74           C  
ATOM   2863  C   VAL 01065     187.595 210.956 235.430  1.00 17.71           C  
ATOM   2864  O   VAL 01065     187.987 209.808 235.675  1.00 18.81           O  
ATOM   2865  CB  VAL 01065     185.090 210.751 235.619  1.00  8.11           C  
ATOM   2866  CG1 VAL 01065     184.966 211.675 236.813  1.00 10.72           C  
ATOM   2867  CG2 VAL 01065     183.802 210.733 234.821  1.00 12.42           C  
ATOM   2868  N   THR 01066     188.293 212.043 235.751  1.00 18.52           N  
ATOM   2869  CA  THR 01066     189.629 211.967 236.318  1.00 16.58           C  
ATOM   2870  C   THR 01066     189.747 212.889 237.521  1.00 22.62           C  
ATOM   2871  O   THR 01066     189.220 214.004 237.518  1.00 24.39           O  
ATOM   2872  CB  THR 01066     190.688 212.342 235.278  1.00 15.40           C  
ATOM   2873  OG1 THR 01066     190.454 213.675 234.814  1.00 21.44           O  
ATOM   2874  CG2 THR 01066     190.633 211.391 234.105  1.00 17.03           C  
ATOM   2875  N   TYR 01067     190.448 212.413 238.544  1.00 19.43           N  
ATOM   2876  CA  TYR 01067     190.750 213.214 239.724  1.00 17.66           C  
ATOM   2877  C   TYR 01067     192.057 213.959 239.489  1.00 15.52           C  
ATOM   2878  O   TYR 01067     193.101 213.333 239.281  1.00 32.33           O  
ATOM   2879  CB  TYR 01067     190.836 212.307 240.950  1.00 21.29           C  
ATOM   2880  CG  TYR 01067     191.432 212.936 242.189  1.00 20.43           C  
ATOM   2881  CD1 TYR 01067     192.799 213.118 242.308  1.00 26.04           C  
ATOM   2882  CD2 TYR 01067     190.632 213.315 243.253  1.00 12.50           C  
ATOM   2883  CE1 TYR 01067     193.348 213.681 243.431  1.00 18.87           C  
ATOM   2884  CE2 TYR 01067     191.177 213.873 244.383  1.00 13.30           C  
ATOM   2885  CZ  TYR 01067     192.535 214.056 244.466  1.00 10.20           C  
ATOM   2886  OH  TYR 01067     193.086 214.616 245.593  1.00 15.46           O  
ATOM   2887  N   VAL 01068     192.005 215.285 239.530  1.00 14.61           N  
ATOM   2888  CA  VAL 01068     193.142 216.138 239.212  1.00 16.63           C  
ATOM   2889  C   VAL 01068     193.530 216.922 240.461  1.00 22.58           C  
ATOM   2890  O   VAL 01068     192.711 217.675 240.992  1.00 27.77           O  
ATOM   2891  CB  VAL 01068     192.826 217.095 238.050  1.00 15.38           C  
ATOM   2892  CG1 VAL 01068     193.979 218.048 237.818  1.00 23.57           C  
ATOM   2893  CG2 VAL 01068     192.524 216.309 236.792  1.00 14.14           C  
ATOM   2894  N   PRO 01069     194.756 216.775 240.980  1.00 25.41           N  
ATOM   2895  CA  PRO 01069     195.210 217.652 242.069  1.00 17.93           C  
ATOM   2896  C   PRO 01069     195.116 219.128 241.716  1.00 30.84           C  
ATOM   2897  O   PRO 01069     195.521 219.527 240.620  1.00 44.80           O  
ATOM   2898  CB  PRO 01069     196.661 217.215 242.276  1.00 25.88           C  
ATOM   2899  CG  PRO 01069     196.676 215.800 241.868  1.00 28.80           C  
ATOM   2900  CD  PRO 01069     195.723 215.695 240.719  1.00 27.10           C  
ATOM   2901  N   ALA 01070     194.596 219.949 242.627  1.00 34.33           N  
ATOM   2902  CA  ALA 01070     194.215 221.320 242.305  1.00 31.27           C  
ATOM   2903  C   ALA 01070     195.076 222.391 242.954  1.00 37.71           C  
ATOM   2904  O   ALA 01070     195.595 223.259 242.249  1.00 52.55           O  
ATOM   2905  CB  ALA 01070     192.756 221.559 242.705  1.00 34.14           C  
ATOM   2906  N   GLN 01071     195.251 222.369 244.276  1.00 28.22           N  
ATOM   2907  CA  GLN 01071     195.860 223.486 245.007  1.00 27.83           C  
ATOM   2908  C   GLN 01071     196.991 222.949 245.881  1.00 35.32           C  
ATOM   2909  O   GLN 01071     196.792 222.647 247.058  1.00 34.03           O  
ATOM   2910  CB  GLN 01071     194.801 224.212 245.830  1.00 33.82           C  
ATOM   2911  CG  GLN 01071     193.823 225.014 244.994  1.00 37.84           C  
ATOM   2912  CD  GLN 01071     192.546 225.331 245.736  1.00 43.33           C  
ATOM   2913  OE1 GLN 01071     191.581 224.572 245.684  1.00 41.06           O  
ATOM   2914  NE2 GLN 01071     192.530 226.457 246.434  1.00 64.97           N  
ATOM   2915  N   GLU 01072     198.183 222.850 245.301  1.00 37.64           N  
ATOM   2916  CA  GLU 01072     199.328 222.323 246.029  1.00 32.34           C  
ATOM   2917  C   GLU 01072     199.972 223.397 246.895  1.00 28.59           C  
ATOM   2918  O   GLU 01072     199.991 224.578 246.541  1.00 45.98           O  
ATOM   2919  CB  GLU 01072     200.358 221.741 245.061  1.00 31.25           C  
ATOM   2920  CG  GLU 01072     201.037 222.748 244.147  1.00 38.93           C  
ATOM   2921  CD  GLU 01072     200.325 222.908 242.822  1.00 48.75           C  
ATOM   2922  OE1 GLU 01072     199.115 222.606 242.753  1.00 49.55           O  
ATOM   2923  OE2 GLU 01072     200.981 223.328 241.845  1.00 54.34           O  
ATOM   2924  N   LYS 01073     200.502 222.974 248.040  1.00 24.28           N  
ATOM   2925  CA  LYS 01073     201.265 223.832 248.931  1.00 27.52           C  
ATOM   2926  C   LYS 01073     202.676 223.289 249.097  1.00 26.76           C  
ATOM   2927  O   LYS 01073     202.897 222.077 249.065  1.00 30.39           O  
ATOM   2928  CB  LYS 01073     200.613 223.929 250.308  1.00 31.70           C  
ATOM   2929  CG  LYS 01073     199.598 225.046 250.459  1.00 39.88           C  
ATOM   2930  CD  LYS 01073     198.942 225.011 251.836  1.00 33.98           C  
ATOM   2931  CE  LYS 01073     199.951 225.223 252.963  1.00 54.50           C  
ATOM   2932  NZ  LYS 01073     199.328 225.088 254.304  1.00 72.67           N  
ATOM   2933  N   ASN 01074     203.627 224.199 249.284  1.00 28.44           N  
ATOM   2934  CA  ASN 01074     204.987 223.807 249.624  1.00 22.18           C  
ATOM   2935  C   ASN 01074     205.039 223.252 251.042  1.00 30.15           C  
ATOM   2936  O   ASN 01074     204.394 223.776 251.953  1.00 40.05           O  
ATOM   2937  CB  ASN 01074     205.934 225.004 249.525  1.00 25.85           C  
ATOM   2938  CG  ASN 01074     206.479 225.225 248.127  1.00 38.52           C  
ATOM   2939  OD1 ASN 01074     206.294 224.404 247.232  1.00 35.46           O  
ATOM   2940  ND2 ASN 01074     207.174 226.349 247.943  1.00 72.42           N  
ATOM   2941  N   PHE 01075     205.812 222.186 251.229  1.00 23.51           N  
ATOM   2942  CA  PHE 01075     206.132 221.696 252.562  1.00 18.94           C  
ATOM   2943  C   PHE 01075     207.578 221.235 252.593  1.00 24.55           C  
ATOM   2944  O   PHE 01075     208.130 220.805 251.578  1.00 35.98           O  
ATOM   2945  CB  PHE 01075     205.231 220.531 252.993  1.00 21.28           C  
ATOM   2946  CG  PHE 01075     203.769 220.827 252.902  1.00 20.34           C  
ATOM   2947  CD1 PHE 01075     203.145 221.606 253.853  1.00 22.31           C  
ATOM   2948  CD2 PHE 01075     203.015 220.315 251.867  1.00 27.74           C  
ATOM   2949  CE1 PHE 01075     201.799 221.876 253.765  1.00 29.95           C  
ATOM   2950  CE2 PHE 01075     201.672 220.582 251.776  1.00 35.85           C  
ATOM   2951  CZ  PHE 01075     201.062 221.362 252.726  1.00 33.37           C  
ATOM   2952  N   THR 01076     208.191 221.346 253.765  1.00 28.80           N  
ATOM   2953  CA  THR 01076     209.438 220.651 254.028  1.00 21.95           C  
ATOM   2954  C   THR 01076     209.132 219.190 254.315  1.00 21.58           C  
ATOM   2955  O   THR 01076     208.091 218.858 254.885  1.00 29.96           O  
ATOM   2956  CB  THR 01076     210.176 221.278 255.210  1.00 40.01           C  
ATOM   2957  OG1 THR 01076     210.464 222.651 254.923  1.00 44.55           O  
ATOM   2958  CG2 THR 01076     211.477 220.544 255.488  1.00 33.99           C  
ATOM   2959  N   THR 01077     210.045 218.313 253.911  1.00 21.15           N  
ATOM   2960  CA  THR 01077     209.821 216.881 254.031  1.00 23.89           C  
ATOM   2961  C   THR 01077     211.110 216.196 254.453  1.00 27.17           C  
ATOM   2962  O   THR 01077     212.202 216.759 254.357  1.00 31.18           O  
ATOM   2963  CB  THR 01077     209.307 216.282 252.715  1.00 22.37           C  
ATOM   2964  OG1 THR 01077     208.959 214.908 252.914  1.00 24.22           O  
ATOM   2965  CG2 THR 01077     210.361 216.378 251.630  1.00 39.18           C  
ATOM   2966  N   ALA 01078     210.966 214.967 254.933  1.00 31.80           N  
ATOM   2967  CA  ALA 01078     212.087 214.142 255.347  1.00 24.83           C  
ATOM   2968  C   ALA 01078     211.810 212.698 254.969  1.00 24.23           C  
ATOM   2969  O   ALA 01078     210.648 212.277 254.929  1.00 24.99           O  
ATOM   2970  CB  ALA 01078     212.331 214.233 256.859  1.00 28.13           C  
ATOM   2971  N   PRO 01079     212.854 211.913 254.686  1.00 16.87           N  
ATOM   2972  CA  PRO 01079     212.633 210.496 254.372  1.00 22.77           C  
ATOM   2973  C   PRO 01079     212.386 209.625 255.587  1.00 21.35           C  
ATOM   2974  O   PRO 01079     211.760 208.567 255.443  1.00 24.79           O  
ATOM   2975  CB  PRO 01079     213.928 210.093 253.660  1.00 19.16           C  
ATOM   2976  CG  PRO 01079     214.950 210.992 254.224  1.00 19.50           C  
ATOM   2977  CD  PRO 01079     214.265 212.296 254.517  1.00 18.58           C  
ATOM   2978  N   ALA 01080     212.843 210.024 256.769  1.00 21.12           N  
ATOM   2979  CA  ALA 01080     212.670 209.212 257.963  1.00 18.70           C  
ATOM   2980  C   ALA 01080     212.721 210.121 259.179  1.00 20.12           C  
ATOM   2981  O   ALA 01080     213.139 211.277 259.094  1.00 25.26           O  
ATOM   2982  CB  ALA 01080     213.739 208.122 258.055  1.00 23.92           C  
ATOM   2983  N   ILE 01081     212.285 209.580 260.314  1.00 22.29           N  
ATOM   2984  CA  ILE 01081     212.244 210.307 261.575  1.00 22.07           C  
ATOM   2985  C   ILE 01081     212.881 209.447 262.656  1.00 31.20           C  
ATOM   2986  O   ILE 01081     212.748 208.219 262.640  1.00 33.17           O  
ATOM   2987  CB  ILE 01081     210.801 210.691 261.959  1.00 19.62           C  
ATOM   2988  CG1 ILE 01081     210.163 211.535 260.853  1.00 26.37           C  
ATOM   2989  CG2 ILE 01081     210.786 211.452 263.261  1.00 28.21           C  
ATOM   2990  CD1 ILE 01081     210.819 212.880 260.644  1.00 25.90           C  
ATOM   2991  N   CYS 01082     213.581 210.091 263.589  1.00 36.19           N  
ATOM   2992  CA  CYS 01082     214.293 209.408 264.668  1.00 34.22           C  
ATOM   2993  C   CYS 01082     213.638 209.750 265.999  1.00 40.40           C  
ATOM   2994  O   CYS 01082     213.865 210.827 266.557  1.00 54.98           O  
ATOM   2995  CB  CYS 01082     215.768 209.789 264.662  1.00 30.99           C  
ATOM   2996  SG  CYS 01082     216.676 208.784 263.508  1.00 49.54           S  
ATOM   2997  N   HIS 01083     212.825 208.827 266.506  1.00 42.40           N  
ATOM   2998  CA  HIS 01083     212.170 209.036 267.789  1.00 44.81           C  
ATOM   2999  C   HIS 01083     213.073 208.657 268.954  1.00 54.00           C  
ATOM   3000  O   HIS 01083     213.469 209.516 269.750  1.00 70.09           O  
ATOM   3001  CB  HIS 01083     210.884 208.216 267.858  1.00 44.43           C  
ATOM   3002  CG  HIS 01083     210.138 208.375 269.143  1.00 50.44           C  
ATOM   3003  ND1 HIS 01083     210.154 209.544 269.871  1.00 53.89           N  
ATOM   3004  CD2 HIS 01083     209.350 207.514 269.828  1.00 56.74           C  
ATOM   3005  CE1 HIS 01083     209.409 209.396 270.952  1.00 59.99           C  
ATOM   3006  NE2 HIS 01083     208.909 208.173 270.949  1.00 55.23           N  
ATOM   3007  N   ASP 01084     213.409 207.373 269.053  1.00 48.20           N  
ATOM   3008  CA  ASP 01084     214.113 206.853 270.217  1.00 52.80           C  
ATOM   3009  C   ASP 01084     215.425 206.194 269.819  1.00 50.92           C  
ATOM   3010  O   ASP 01084     215.767 205.128 270.341  1.00 52.19           O  
ATOM   3011  CB  ASP 01084     213.229 205.858 270.966  1.00 53.29           C  
ATOM   3012  CG  ASP 01084     213.592 205.748 272.432  1.00 77.18           C  
ATOM   3013  OD1 ASP 01084     214.775 205.965 272.770  1.00 82.85           O  
ATOM   3014  OD2 ASP 01084     212.694 205.450 273.247  1.00 71.25           O  
ATOM   3015  N   GLY 01085     216.165 206.807 268.903  1.00 43.34           N  
ATOM   3016  CA  GLY 01085     217.327 206.147 268.350  1.00 43.48           C  
ATOM   3017  C   GLY 01085     217.007 205.121 267.290  1.00 50.50           C  
ATOM   3018  O   GLY 01085     217.830 204.239 267.026  1.00 51.85           O  
ATOM   3019  N   LYS 01086     215.831 205.203 266.680  1.00 46.90           N  
ATOM   3020  CA  LYS 01086     215.426 204.324 265.593  1.00 37.40           C  
ATOM   3021  C   LYS 01086     215.093 205.179 264.372  1.00 35.17           C  
ATOM   3022  O   LYS 01086     215.255 206.400 264.384  1.00 46.18           O  
ATOM   3023  CB  LYS 01086     214.243 203.453 266.022  1.00 37.07           C  
ATOM   3024  CG  LYS 01086     214.561 202.531 267.187  1.00 37.80           C  
ATOM   3025  CD  LYS 01086     213.379 202.363 268.128  1.00 47.42           C  
ATOM   3026  CE  LYS 01086     212.284 201.513 267.516  1.00 51.57           C  
ATOM   3027  NZ  LYS 01086     211.226 201.178 268.506  1.00 41.43           N  
ATOM   3028  N   ALA 01087     214.623 204.527 263.314  1.00 29.67           N  
ATOM   3029  CA  ALA 01087     214.232 205.200 262.083  1.00 19.03           C  
ATOM   3030  C   ALA 01087     212.823 204.769 261.719  1.00 21.25           C  
ATOM   3031  O   ALA 01087     212.555 203.573 261.572  1.00 23.02           O  
ATOM   3032  CB  ALA 01087     215.196 204.873 260.943  1.00 22.49           C  
ATOM   3033  N   HIS 01088     211.931 205.740 261.571  1.00 23.17           N  
ATOM   3034  CA  HIS 01088     210.525 205.488 261.298  1.00 17.48           C  
ATOM   3035  C   HIS 01088     210.183 205.919 259.880  1.00 24.43           C  
ATOM   3036  O   HIS 01088     210.562 207.010 259.444  1.00 25.79           O  
ATOM   3037  CB  HIS 01088     209.630 206.231 262.290  1.00 23.87           C  
ATOM   3038  CG  HIS 01088     209.743 205.731 263.696  1.00 34.30           C  
ATOM   3039  ND1 HIS 01088     210.884 205.880 264.453  1.00 36.52           N  
ATOM   3040  CD2 HIS 01088     208.853 205.081 264.482  1.00 45.99           C  
ATOM   3041  CE1 HIS 01088     210.693 205.344 265.644  1.00 36.78           C  
ATOM   3042  NE2 HIS 01088     209.468 204.851 265.687  1.00 45.91           N  
ATOM   3043  N   PHE 01089     209.450 205.068 259.175  1.00 21.80           N  
ATOM   3044  CA  PHE 01089     209.003 205.348 257.823  1.00 15.87           C  
ATOM   3045  C   PHE 01089     207.490 205.232 257.759  1.00 17.74           C  
ATOM   3046  O   PHE 01089     206.903 204.404 258.459  1.00 32.20           O  
ATOM   3047  CB  PHE 01089     209.625 204.372 256.816  1.00  9.93           C  
ATOM   3048  CG  PHE 01089     211.112 204.258 256.922  1.00 14.42           C  
ATOM   3049  CD1 PHE 01089     211.936 205.082 256.185  1.00  9.23           C  
ATOM   3050  CD2 PHE 01089     211.685 203.322 257.754  1.00 20.34           C  
ATOM   3051  CE1 PHE 01089     213.302 204.976 256.281  1.00 12.48           C  
ATOM   3052  CE2 PHE 01089     213.050 203.213 257.852  1.00 28.11           C  
ATOM   3053  CZ  PHE 01089     213.859 204.041 257.115  1.00 19.21           C  
ATOM   3054  N   PRO 01090     206.829 206.045 256.937  1.00 17.62           N  
ATOM   3055  CA  PRO 01090     205.372 205.947 256.840  1.00 20.61           C  
ATOM   3056  C   PRO 01090     204.948 204.580 256.333  1.00 25.11           C  
ATOM   3057  O   PRO 01090     205.617 203.971 255.496  1.00 24.31           O  
ATOM   3058  CB  PRO 01090     205.003 207.047 255.839  1.00 20.00           C  
ATOM   3059  CG  PRO 01090     206.186 207.921 255.759  1.00 20.84           C  
ATOM   3060  CD  PRO 01090     207.362 207.056 256.011  1.00 15.60           C  
ATOM   3061  N   ARG 01091     203.819 204.094 256.847  1.00 22.04           N  
ATOM   3062  CA  ARG 01091     203.194 202.934 256.225  1.00 22.81           C  
ATOM   3063  C   ARG 01091     202.568 203.332 254.896  1.00 31.83           C  
ATOM   3064  O   ARG 01091     202.903 202.775 253.844  1.00 48.38           O  
ATOM   3065  CB  ARG 01091     202.148 202.323 257.159  1.00 29.47           C  
ATOM   3066  CG  ARG 01091     202.712 201.739 258.447  1.00 20.12           C  
ATOM   3067  CD  ARG 01091     201.623 201.075 259.276  1.00 17.03           C  
ATOM   3068  NE  ARG 01091     202.044 200.847 260.657  1.00 30.31           N  
ATOM   3069  CZ  ARG 01091     202.665 199.753 261.089  1.00 30.40           C  
ATOM   3070  NH1 ARG 01091     202.950 198.762 260.252  1.00 28.16           N  
ATOM   3071  NH2 ARG 01091     203.006 199.647 262.368  1.00 30.06           N  
ATOM   3072  N   GLU 01092     201.667 204.308 254.926  1.00 22.85           N  
ATOM   3073  CA  GLU 01092     201.195 204.995 253.737  1.00 30.75           C  
ATOM   3074  C   GLU 01092     201.383 206.487 253.951  1.00 30.35           C  
ATOM   3075  O   GLU 01092     201.140 207.006 255.043  1.00 32.95           O  
ATOM   3076  CB  GLU 01092     199.713 204.698 253.443  1.00 37.94           C  
ATOM   3077  CG  GLU 01092     199.396 203.235 253.180  1.00 40.21           C  
ATOM   3078  CD  GLU 01092     199.779 202.788 251.781  1.00 49.27           C  
ATOM   3079  OE1 GLU 01092     199.784 201.564 251.529  1.00 67.26           O  
ATOM   3080  OE2 GLU 01092     200.074 203.658 250.935  1.00 44.49           O  
ATOM   3081  N   GLY 01093     201.825 207.172 252.909  1.00 27.59           N  
ATOM   3082  CA  GLY 01093     201.959 208.610 252.964  1.00 23.96           C  
ATOM   3083  C   GLY 01093     203.400 209.063 253.060  1.00 25.87           C  
ATOM   3084  O   GLY 01093     204.350 208.316 252.816  1.00 28.46           O  
ATOM   3085  N   VAL 01094     203.550 210.332 253.435  1.00 22.40           N  
ATOM   3086  CA  VAL 01094     204.846 210.996 253.429  1.00 19.45           C  
ATOM   3087  C   VAL 01094     204.903 211.969 254.596  1.00 26.99           C  
ATOM   3088  O   VAL 01094     203.880 212.497 255.039  1.00 38.56           O  
ATOM   3089  CB  VAL 01094     205.088 211.716 252.082  1.00 23.52           C  
ATOM   3090  CG1 VAL 01094     204.033 212.783 251.854  1.00 21.02           C  
ATOM   3091  CG2 VAL 01094     206.477 212.312 252.031  1.00 26.52           C  
ATOM   3092  N   PHE 01095     206.112 212.196 255.103  1.00 25.98           N  
ATOM   3093  CA  PHE 01095     206.323 213.162 256.170  1.00 19.46           C  
ATOM   3094  C   PHE 01095     206.346 214.576 255.607  1.00 18.94           C  
ATOM   3095  O   PHE 01095     206.904 214.824 254.536  1.00 25.07           O  
ATOM   3096  CB  PHE 01095     207.637 212.875 256.895  1.00 20.63           C  
ATOM   3097  CG  PHE 01095     207.644 211.581 257.657  1.00 20.40           C  
ATOM   3098  CD1 PHE 01095     206.578 211.228 258.458  1.00 22.65           C  
ATOM   3099  CD2 PHE 01095     208.714 210.717 257.569  1.00 20.08           C  
ATOM   3100  CE1 PHE 01095     206.581 210.047 259.154  1.00 20.08           C  
ATOM   3101  CE2 PHE 01095     208.719 209.534 258.265  1.00 18.65           C  
ATOM   3102  CZ  PHE 01095     207.651 209.200 259.059  1.00 23.69           C  
ATOM   3103  N   VAL 01096     205.730 215.505 256.335  1.00 18.28           N  
ATOM   3104  CA  VAL 01096     205.733 216.912 255.962  1.00 22.66           C  
ATOM   3105  C   VAL 01096     205.784 217.760 257.222  1.00 22.70           C  
ATOM   3106  O   VAL 01096     205.199 217.414 258.251  1.00 31.95           O  
ATOM   3107  CB  VAL 01096     204.505 217.297 255.110  1.00 23.37           C  
ATOM   3108  CG1 VAL 01096     204.634 216.737 253.712  1.00 30.66           C  
ATOM   3109  CG2 VAL 01096     203.225 216.813 255.764  1.00 20.13           C  
ATOM   3110  N   SER 01097     206.501 218.874 257.135  1.00 22.02           N  
ATOM   3111  CA  SER 01097     206.523 219.882 258.180  1.00 24.66           C  
ATOM   3112  C   SER 01097     205.877 221.160 257.674  1.00 44.11           C  
ATOM   3113  O   SER 01097     206.086 221.568 256.528  1.00 48.23           O  
ATOM   3114  CB  SER 01097     207.952 220.186 258.631  1.00 27.07           C  
ATOM   3115  OG  SER 01097     207.957 221.068 259.739  1.00 23.90           O  
ATOM   3116  N   ASN 01098     205.106 221.803 258.545  1.00 41.90           N  
ATOM   3117  CA  ASN 01098     204.531 223.106 258.252  1.00 35.99           C  
ATOM   3118  C   ASN 01098     205.407 224.239 258.764  1.00 41.90           C  
ATOM   3119  O   ASN 01098     204.940 225.377 258.865  1.00 53.05           O  
ATOM   3120  CB  ASN 01098     203.122 223.209 258.839  1.00 36.56           C  
ATOM   3121  CG  ASN 01098     203.113 223.241 260.352  1.00 43.74           C  
ATOM   3122  OD1 ASN 01098     204.089 222.869 261.000  1.00 51.05           O  
ATOM   3123  ND2 ASN 01098     201.999 223.686 260.926  1.00 52.23           N  
ATOM   3124  N   GLY 01099     206.663 223.946 259.086  1.00 41.12           N  
ATOM   3125  CA  GLY 01099     207.599 224.946 259.552  1.00 43.97           C  
ATOM   3126  C   GLY 01099     208.052 224.672 260.969  1.00 43.07           C  
ATOM   3127  O   GLY 01099     209.217 224.886 261.312  1.00 45.65           O  
ATOM   3128  N   THR 01100     207.134 224.194 261.799  1.00 40.85           N  
ATOM   3129  CA  THR 01100     207.398 223.932 263.207  1.00 46.05           C  
ATOM   3130  C   THR 01100     207.086 222.505 263.621  1.00 45.22           C  
ATOM   3131  O   THR 01100     207.810 221.935 264.442  1.00 44.56           O  
ATOM   3132  CB  THR 01100     206.583 224.898 264.075  1.00 55.34           C  
ATOM   3133  OG1 THR 01100     205.202 224.827 263.700  1.00 55.78           O  
ATOM   3134  CG2 THR 01100     207.078 226.325 263.900  1.00 51.86           C  
ATOM   3135  N   HIS 01101     206.033 221.908 263.071  1.00 45.49           N  
ATOM   3136  CA  HIS 01101     205.559 220.597 263.487  1.00 44.38           C  
ATOM   3137  C   HIS 01101     205.602 219.628 262.315  1.00 38.59           C  
ATOM   3138  O   HIS 01101     205.405 220.017 261.161  1.00 42.77           O  
ATOM   3139  CB  HIS 01101     204.134 220.676 264.040  1.00 49.04           C  
ATOM   3140  CG  HIS 01101     204.028 221.440 265.321  1.00 52.18           C  
ATOM   3141  ND1 HIS 01101     204.025 222.817 265.369  1.00 51.67           N  
ATOM   3142  CD2 HIS 01101     203.932 221.019 266.603  1.00 58.85           C  
ATOM   3143  CE1 HIS 01101     203.927 223.211 266.627  1.00 61.05           C  
ATOM   3144  NE2 HIS 01101     203.868 222.139 267.395  1.00 59.49           N  
ATOM   3145  N   TRP 01102     205.866 218.363 262.623  1.00 36.88           N  
ATOM   3146  CA  TRP 01102     205.962 217.311 261.622  1.00 29.76           C  
ATOM   3147  C   TRP 01102     204.695 216.468 261.611  1.00 31.68           C  
ATOM   3148  O   TRP 01102     204.155 216.123 262.664  1.00 40.77           O  
ATOM   3149  CB  TRP 01102     207.176 216.423 261.889  1.00 27.87           C  
ATOM   3150  CG  TRP 01102     208.447 217.041 261.445  1.00 31.03           C  
ATOM   3151  CD1 TRP 01102     209.322 217.763 262.202  1.00 32.15           C  
ATOM   3152  CD2 TRP 01102     208.993 217.007 260.125  1.00 27.94           C  
ATOM   3153  NE1 TRP 01102     210.379 218.176 261.434  1.00 33.05           N  
ATOM   3154  CE2 TRP 01102     210.199 217.725 260.154  1.00 24.79           C  
ATOM   3155  CE3 TRP 01102     208.576 216.441 258.920  1.00 29.76           C  
ATOM   3156  CZ2 TRP 01102     210.991 217.891 259.029  1.00 26.66           C  
ATOM   3157  CZ3 TRP 01102     209.366 216.605 257.807  1.00 27.21           C  
ATOM   3158  CH2 TRP 01102     210.560 217.324 257.868  1.00 29.63           C  
ATOM   3159  N   PHE 01103     204.227 216.142 260.410  1.00 26.34           N  
ATOM   3160  CA  PHE 01103     203.047 215.312 260.236  1.00 20.05           C  
ATOM   3161  C   PHE 01103     203.308 214.294 259.139  1.00 22.37           C  
ATOM   3162  O   PHE 01103     204.165 214.486 258.275  1.00 32.35           O  
ATOM   3163  CB  PHE 01103     201.816 216.144 259.875  1.00 27.92           C  
ATOM   3164  CG  PHE 01103     201.644 217.366 260.716  1.00 29.14           C  
ATOM   3165  CD1 PHE 01103     200.923 217.316 261.891  1.00 37.26           C  
ATOM   3166  CD2 PHE 01103     202.200 218.567 260.331  1.00 32.80           C  
ATOM   3167  CE1 PHE 01103     200.763 218.438 262.664  1.00 40.47           C  
ATOM   3168  CE2 PHE 01103     202.043 219.693 261.100  1.00 39.82           C  
ATOM   3169  CZ  PHE 01103     201.324 219.629 262.269  1.00 43.74           C  
ATOM   3170  N   VAL 01104     202.549 213.206 259.183  1.00 22.00           N  
ATOM   3171  CA  VAL 01104     202.529 212.207 258.125  1.00 21.60           C  
ATOM   3172  C   VAL 01104     201.199 212.341 257.400  1.00 26.73           C  
ATOM   3173  O   VAL 01104     200.139 212.372 258.037  1.00 33.73           O  
ATOM   3174  CB  VAL 01104     202.727 210.786 258.682  1.00 15.27           C  
ATOM   3175  CG1 VAL 01104     201.598 210.415 259.622  1.00 26.26           C  
ATOM   3176  CG2 VAL 01104     202.836 209.783 257.556  1.00 20.90           C  
ATOM   3177  N   THR 01105     201.253 212.431 256.073  1.00 22.56           N  
ATOM   3178  CA  THR 01105     200.063 212.658 255.266  1.00 27.98           C  
ATOM   3179  C   THR 01105     200.093 211.747 254.051  1.00 32.77           C  
ATOM   3180  O   THR 01105     201.158 211.308 253.612  1.00 38.16           O  
ATOM   3181  CB  THR 01105     199.954 214.116 254.798  1.00 25.83           C  
ATOM   3182  OG1 THR 01105     198.711 214.305 254.112  1.00 30.83           O  
ATOM   3183  CG2 THR 01105     201.088 214.464 253.858  1.00 22.25           C  
ATOM   3184  N   GLN 01106     198.910 211.465 253.513  1.00 27.15           N  
ATOM   3185  CA  GLN 01106     198.820 210.700 252.279  1.00 26.42           C  
ATOM   3186  C   GLN 01106     199.421 211.503 251.132  1.00 29.24           C  
ATOM   3187  O   GLN 01106     199.367 212.735 251.117  1.00 30.89           O  
ATOM   3188  CB  GLN 01106     197.369 210.333 251.975  1.00 25.39           C  
ATOM   3189  CG  GLN 01106     196.454 211.516 251.773  1.00 19.60           C  
ATOM   3190  CD  GLN 01106     194.997 211.152 251.931  1.00 17.73           C  
ATOM   3191  OE1 GLN 01106     194.418 210.479 251.083  1.00 17.24           O  
ATOM   3192  NE2 GLN 01106     194.394 211.590 253.027  1.00 15.91           N  
ATOM   3193  N   ARG 01107     200.008 210.791 250.172  1.00 27.65           N  
ATOM   3194  CA  ARG 01107     200.844 211.438 249.169  1.00 14.42           C  
ATOM   3195  C   ARG 01107     200.046 212.333 248.230  1.00 20.75           C  
ATOM   3196  O   ARG 01107     200.570 213.350 247.763  1.00 22.92           O  
ATOM   3197  CB  ARG 01107     201.598 210.373 248.375  1.00 24.80           C  
ATOM   3198  CG  ARG 01107     202.529 209.548 249.236  1.00 26.18           C  
ATOM   3199  CD  ARG 01107     203.031 208.308 248.533  1.00 29.03           C  
ATOM   3200  NE  ARG 01107     203.913 207.539 249.406  1.00 45.91           N  
ATOM   3201  CZ  ARG 01107     204.405 206.339 249.116  1.00 41.77           C  
ATOM   3202  NH1 ARG 01107     205.199 205.722 249.982  1.00 40.31           N  
ATOM   3203  NH2 ARG 01107     204.106 205.755 247.963  1.00 42.35           N  
ATOM   3204  N   ASN 01108     198.792 211.987 247.941  1.00 34.31           N  
ATOM   3205  CA  ASN 01108     198.031 212.651 246.889  1.00 22.90           C  
ATOM   3206  C   ASN 01108     196.994 213.633 247.415  1.00 18.42           C  
ATOM   3207  O   ASN 01108     196.196 214.150 246.628  1.00 18.80           O  
ATOM   3208  CB  ASN 01108     197.344 211.611 246.005  1.00 17.25           C  
ATOM   3209  CG  ASN 01108     198.315 210.871 245.119  1.00 26.85           C  
ATOM   3210  OD1 ASN 01108     198.796 209.794 245.465  1.00 33.56           O  
ATOM   3211  ND2 ASN 01108     198.612 211.447 243.963  1.00 42.70           N  
ATOM   3212  N   PHE 01109     196.976 213.905 248.715  1.00 17.75           N  
ATOM   3213  CA  PHE 01109     196.007 214.849 249.267  1.00 21.12           C  
ATOM   3214  C   PHE 01109     196.488 215.285 250.639  1.00 18.42           C  
ATOM   3215  O   PHE 01109     196.707 214.442 251.512  1.00 29.66           O  
ATOM   3216  CB  PHE 01109     194.625 214.214 249.351  1.00 19.31           C  
ATOM   3217  CG  PHE 01109     193.550 215.155 249.795  1.00 23.76           C  
ATOM   3218  CD1 PHE 01109     192.955 216.015 248.898  1.00 23.96           C  
ATOM   3219  CD2 PHE 01109     193.125 215.171 251.107  1.00 30.33           C  
ATOM   3220  CE1 PHE 01109     191.964 216.876 249.301  1.00 22.00           C  
ATOM   3221  CE2 PHE 01109     192.133 216.031 251.514  1.00 28.68           C  
ATOM   3222  CZ  PHE 01109     191.552 216.884 250.609  1.00 22.17           C  
ATOM   3223  N   TYR 01110     196.650 216.590 250.833  1.00 21.42           N  
ATOM   3224  CA  TYR 01110     197.183 217.102 252.092  1.00 20.41           C  
ATOM   3225  C   TYR 01110     196.127 216.974 253.178  1.00 22.43           C  
ATOM   3226  O   TYR 01110     195.200 217.782 253.266  1.00 26.36           O  
ATOM   3227  CB  TYR 01110     197.634 218.548 251.945  1.00 24.79           C  
ATOM   3228  CG  TYR 01110     198.139 219.128 253.243  1.00 25.67           C  
ATOM   3229  CD1 TYR 01110     199.205 218.551 253.911  1.00 28.45           C  
ATOM   3230  CD2 TYR 01110     197.551 220.249 253.802  1.00 33.34           C  
ATOM   3231  CE1 TYR 01110     199.671 219.072 255.092  1.00 26.91           C  
ATOM   3232  CE2 TYR 01110     198.012 220.778 254.985  1.00 37.07           C  
ATOM   3233  CZ  TYR 01110     199.074 220.184 255.626  1.00 37.06           C  
ATOM   3234  OH  TYR 01110     199.545 220.702 256.808  1.00 48.30           O  
ATOM   3235  N   GLU 01111     196.276 215.952 254.015  1.00 27.97           N  
ATOM   3236  CA  GLU 01111     195.424 215.753 255.184  1.00 23.73           C  
ATOM   3237  C   GLU 01111     196.331 215.259 256.301  1.00 34.23           C  
ATOM   3238  O   GLU 01111     196.489 214.048 256.502  1.00 34.61           O  
ATOM   3239  CB  GLU 01111     194.301 214.759 254.891  1.00 21.79           C  
ATOM   3240  CG  GLU 01111     193.391 214.462 256.069  1.00 32.44           C  
ATOM   3241  CD  GLU 01111     192.128 213.733 255.651  1.00 41.28           C  
ATOM   3242  OE1 GLU 01111     191.210 214.385 255.111  1.00 38.06           O  
ATOM   3243  OE2 GLU 01111     192.059 212.503 255.850  1.00 41.70           O  
ATOM   3244  N   PRO 01112     196.947 216.170 257.053  1.00 34.36           N  
ATOM   3245  CA  PRO 01112     198.026 215.768 257.958  1.00 30.16           C  
ATOM   3246  C   PRO 01112     197.515 215.074 259.207  1.00 41.88           C  
ATOM   3247  O   PRO 01112     196.382 215.275 259.648  1.00 48.30           O  
ATOM   3248  CB  PRO 01112     198.697 217.099 258.308  1.00 27.69           C  
ATOM   3249  CG  PRO 01112     197.597 218.081 258.244  1.00 30.70           C  
ATOM   3250  CD  PRO 01112     196.669 217.614 257.151  1.00 28.95           C  
ATOM   3251  N   GLN 01113     198.380 214.236 259.770  1.00 37.50           N  
ATOM   3252  CA  GLN 01113     198.089 213.522 261.001  1.00 31.94           C  
ATOM   3253  C   GLN 01113     199.337 213.492 261.867  1.00 29.66           C  
ATOM   3254  O   GLN 01113     200.462 213.527 261.363  1.00 38.82           O  
ATOM   3255  CB  GLN 01113     197.613 212.095 260.729  1.00 33.46           C  
ATOM   3256  CG  GLN 01113     196.310 212.017 259.965  1.00 34.79           C  
ATOM   3257  CD  GLN 01113     195.857 210.594 259.758  1.00 50.50           C  
ATOM   3258  OE1 GLN 01113     196.631 209.653 259.941  1.00 70.81           O  
ATOM   3259  NE2 GLN 01113     194.596 210.420 259.380  1.00 58.72           N  
ATOM   3260  N   ILE 01114     199.128 213.441 263.183  1.00 26.30           N  
ATOM   3261  CA  ILE 01114     200.253 213.317 264.098  1.00 26.90           C  
ATOM   3262  C   ILE 01114     200.968 212.002 263.832  1.00 29.40           C  
ATOM   3263  O   ILE 01114     200.339 210.965 263.587  1.00 30.07           O  
ATOM   3264  CB  ILE 01114     199.775 213.415 265.556  1.00 28.51           C  
ATOM   3265  CG1 ILE 01114     199.129 214.778 265.818  1.00 29.60           C  
ATOM   3266  CG2 ILE 01114     200.931 213.189 266.512  1.00 26.98           C  
ATOM   3267  CD1 ILE 01114     200.073 215.962 265.663  1.00 27.95           C  
ATOM   3268  N   ILE 01115     202.296 212.042 263.873  1.00 27.39           N  
ATOM   3269  CA  ILE 01115     203.116 210.871 263.582  1.00 23.10           C  
ATOM   3270  C   ILE 01115     203.057 209.943 264.790  1.00 31.66           C  
ATOM   3271  O   ILE 01115     203.596 210.258 265.853  1.00 37.38           O  
ATOM   3272  CB  ILE 01115     204.559 211.264 263.253  1.00 18.19           C  
ATOM   3273  CG1 ILE 01115     204.578 212.270 262.102  1.00 23.66           C  
ATOM   3274  CG2 ILE 01115     205.372 210.036 262.897  1.00 31.45           C  
ATOM   3275  CD1 ILE 01115     205.950 212.795 261.755  1.00 19.19           C  
ATOM   3276  N   THR 01116     202.396 208.803 264.630  1.00 30.49           N  
ATOM   3277  CA  THR 01116     202.238 207.812 265.683  1.00 30.73           C  
ATOM   3278  C   THR 01116     202.989 206.539 265.317  1.00 28.85           C  
ATOM   3279  O   THR 01116     203.504 206.389 264.207  1.00 34.38           O  
ATOM   3280  CB  THR 01116     200.756 207.496 265.918  1.00 33.36           C  
ATOM   3281  OG1 THR 01116     200.244 206.751 264.809  1.00 43.48           O  
ATOM   3282  CG2 THR 01116     199.955 208.774 266.067  1.00 34.42           C  
ATOM   3283  N   THR 01117     203.058 205.615 266.275  1.00 25.02           N  
ATOM   3284  CA  THR 01117     203.581 204.288 265.982  1.00 24.06           C  
ATOM   3285  C   THR 01117     202.659 203.497 265.065  1.00 30.03           C  
ATOM   3286  O   THR 01117     203.083 202.475 264.515  1.00 30.07           O  
ATOM   3287  CB  THR 01117     203.806 203.510 267.280  1.00 32.62           C  
ATOM   3288  OG1 THR 01117     204.648 204.269 268.156  1.00 48.96           O  
ATOM   3289  CG2 THR 01117     204.463 202.168 266.997  1.00 31.40           C  
ATOM   3290  N   ASP 01118     201.418 203.945 264.884  1.00 39.19           N  
ATOM   3291  CA  ASP 01118     200.488 203.294 263.972  1.00 32.50           C  
ATOM   3292  C   ASP 01118     200.626 203.803 262.545  1.00 32.82           C  
ATOM   3293  O   ASP 01118     200.388 203.045 261.599  1.00 34.31           O  
ATOM   3294  CB  ASP 01118     199.049 203.505 264.450  1.00 38.75           C  
ATOM   3295  CG  ASP 01118     198.789 202.892 265.810  1.00 45.69           C  
ATOM   3296  OD1 ASP 01118     199.459 201.896 266.153  1.00 47.73           O  
ATOM   3297  OD2 ASP 01118     197.912 203.406 266.537  1.00 53.74           O  
ATOM   3298  N   ASN 01119     201.004 205.070 262.368  1.00 33.05           N  
ATOM   3299  CA  ASN 01119     201.219 205.615 261.035  1.00 20.99           C  
ATOM   3300  C   ASN 01119     202.519 205.141 260.408  1.00 25.10           C  
ATOM   3301  O   ASN 01119     202.656 205.206 259.183  1.00 29.26           O  
ATOM   3302  CB  ASN 01119     201.239 207.143 261.073  1.00 22.11           C  
ATOM   3303  CG  ASN 01119     199.928 207.736 261.527  1.00 35.21           C  
ATOM   3304  OD1 ASN 01119     199.765 208.084 262.693  1.00 52.89           O  
ATOM   3305  ND2 ASN 01119     198.982 207.861 260.605  1.00 38.76           N  
ATOM   3306  N   THR 01120     203.471 204.676 261.209  1.00 25.39           N  
ATOM   3307  CA  THR 01120     204.827 204.421 260.753  1.00 22.14           C  
ATOM   3308  C   THR 01120     205.247 203.002 261.101  1.00 21.93           C  
ATOM   3309  O   THR 01120     204.761 202.412 262.069  1.00 27.05           O  
ATOM   3310  CB  THR 01120     205.818 205.400 261.391  1.00 24.20           C  
ATOM   3311  OG1 THR 01120     205.871 205.172 262.803  1.00 29.28           O  
ATOM   3312  CG2 THR 01120     205.406 206.841 261.131  1.00 18.73           C  
ATOM   3313  N   PHE 01121     206.150 202.456 260.297  1.00 22.78           N  
ATOM   3314  CA  PHE 01121     206.882 201.248 260.639  1.00 23.61           C  
ATOM   3315  C   PHE 01121     208.342 201.608 260.881  1.00 23.52           C  
ATOM   3316  O   PHE 01121     208.776 202.731 260.619  1.00 25.80           O  
ATOM   3317  CB  PHE 01121     206.737 200.186 259.541  1.00 22.75           C  
ATOM   3318  CG  PHE 01121     207.552 200.454 258.310  1.00 20.70           C  
ATOM   3319  CD1 PHE 01121     208.834 199.960 258.197  1.00 32.05           C  
ATOM   3320  CD2 PHE 01121     207.025 201.174 257.257  1.00 21.21           C  
ATOM   3321  CE1 PHE 01121     209.580 200.194 257.070  1.00 22.27           C  
ATOM   3322  CE2 PHE 01121     207.768 201.408 256.126  1.00 18.49           C  
ATOM   3323  CZ  PHE 01121     209.047 200.920 256.035  1.00 15.15           C  
ATOM   3324  N   VAL 01122     209.103 200.648 261.398  1.00 21.05           N  
ATOM   3325  CA  VAL 01122     210.460 200.895 261.873  1.00 19.78           C  
ATOM   3326  C   VAL 01122     211.429 199.968 261.156  1.00 25.45           C  
ATOM   3327  O   VAL 01122     211.114 198.801 260.897  1.00 34.86           O  
ATOM   3328  CB  VAL 01122     210.566 200.703 263.399  1.00 18.54           C  
ATOM   3329  CG1 VAL 01122     212.002 200.868 263.854  1.00 21.35           C  
ATOM   3330  CG2 VAL 01122     209.666 201.681 264.119  1.00 25.83           C  
ATOM   3331  N   SER 01123     212.612 200.493 260.839  1.00 25.96           N  
ATOM   3332  CA  SER 01123     213.699 199.685 260.297  1.00 28.04           C  
ATOM   3333  C   SER 01123     215.020 200.375 260.597  1.00 33.58           C  
ATOM   3334  O   SER 01123     215.221 201.528 260.205  1.00 35.41           O  
ATOM   3335  CB  SER 01123     213.538 199.474 258.791  1.00 30.60           C  
ATOM   3336  OG  SER 01123     214.558 198.632 258.284  1.00 35.95           O  
ATOM   3337  N   GLY 01124     215.914 199.669 261.281  1.00 34.24           N  
ATOM   3338  CA  GLY 01124     217.264 200.142 261.514  1.00 34.54           C  
ATOM   3339  C   GLY 01124     217.327 201.342 262.442  1.00 35.87           C  
ATOM   3340  O   GLY 01124     216.437 201.587 263.262  1.00 33.36           O  
ATOM   3341  N   ASN 01125     218.407 202.109 262.299  1.00 49.21           N  
ATOM   3342  CA  ASN 01125     218.727 203.197 263.211  1.00 51.18           C  
ATOM   3343  C   ASN 01125     219.120 204.432 262.412  1.00 49.28           C  
ATOM   3344  O   ASN 01125     219.160 204.421 261.180  1.00 53.75           O  
ATOM   3345  CB  ASN 01125     219.851 202.809 264.178  1.00 56.87           C  
ATOM   3346  CG  ASN 01125     221.144 202.503 263.465  1.00 63.01           C  
ATOM   3347  OD1 ASN 01125     221.141 202.060 262.317  1.00 55.84           O  
ATOM   3348  ND2 ASN 01125     222.265 202.735 264.140  1.00 63.07           N  
ATOM   3349  N   CYS 01126     219.412 205.502 263.141  1.00 47.54           N  
ATOM   3350  CA  CYS 01126     219.590 206.860 262.635  1.00 42.01           C  
ATOM   3351  C   CYS 01126     220.896 207.087 261.898  1.00 61.17           C  
ATOM   3352  O   CYS 01126     221.109 208.244 261.524  1.00 63.09           O  
ATOM   3353  CB  CYS 01126     219.482 207.831 263.810  1.00 41.00           C  
ATOM   3354  SG  CYS 01126     217.914 207.674 264.663  1.00 40.01           S  
ATOM   3355  N   ASP 01127     221.776 206.118 261.647  1.00 61.84           N  
ATOM   3356  CA  ASP 01127     223.065 206.405 261.032  1.00 54.02           C  
ATOM   3357  C   ASP 01127     223.079 206.211 259.521  1.00 49.39           C  
ATOM   3358  O   ASP 01127     223.968 206.752 258.855  1.00 65.24           O  
ATOM   3359  CB  ASP 01127     224.152 205.518 261.652  1.00 60.20           C  
ATOM   3360  CG  ASP 01127     223.947 204.050 261.347  1.00 69.61           C  
ATOM   3361  OD1 ASP 01127     224.174 203.646 260.188  1.00 67.08           O  
ATOM   3362  OD2 ASP 01127     223.560 203.299 262.266  1.00 73.35           O  
ATOM   3363  N   VAL 01128     222.129 205.462 258.968  1.00 42.06           N  
ATOM   3364  CA  VAL 01128     222.230 204.999 257.588  1.00 39.44           C  
ATOM   3365  C   VAL 01128     221.406 205.868 256.645  1.00 42.09           C  
ATOM   3366  O   VAL 01128     221.761 206.029 255.472  1.00 40.14           O  
ATOM   3367  CB  VAL 01128     221.798 203.523 257.489  1.00 35.86           C  
ATOM   3368  CG1 VAL 01128     220.309 203.377 257.776  1.00 27.13           C  
ATOM   3369  CG2 VAL 01128     222.154 202.947 256.130  1.00 36.84           C  
ATOM   3370  N   VAL 01129     220.313 206.441 257.141  1.00 45.47           N  
ATOM   3371  CA  VAL 01129     219.348 207.129 256.286  1.00 35.47           C  
ATOM   3372  C   VAL 01129     219.837 208.551 256.023  1.00 32.90           C  
ATOM   3373  O   VAL 01129     219.913 209.373 256.938  1.00 36.02           O  
ATOM   3374  CB  VAL 01129     217.950 207.134 256.910  1.00 32.30           C  
ATOM   3375  CG1 VAL 01129     216.987 207.940 256.051  1.00 22.66           C  
ATOM   3376  CG2 VAL 01129     217.446 205.713 257.078  1.00 35.60           C  
ATOM   3377  N   ILE 01130     220.168 208.839 254.763  1.00 37.09           N  
ATOM   3378  CA  ILE 01130     220.572 210.185 254.369  1.00 34.41           C  
ATOM   3379  C   ILE 01130     219.376 211.118 254.483  1.00 31.51           C  
ATOM   3380  O   ILE 01130     218.309 210.856 253.915  1.00 35.26           O  
ATOM   3381  CB  ILE 01130     221.143 210.179 252.947  1.00 31.97           C  
ATOM   3382  CG1 ILE 01130     222.363 209.257 252.865  1.00 18.32           C  
ATOM   3383  CG2 ILE 01130     221.520 211.590 252.516  1.00 40.91           C  
ATOM   3384  CD1 ILE 01130     222.777 208.906 251.455  1.00 13.72           C  
ATOM   3385  N   GLY 01131     219.552 212.220 255.208  1.00 32.90           N  
ATOM   3386  CA  GLY 01131     218.515 213.225 255.338  1.00 38.47           C  
ATOM   3387  C   GLY 01131     217.530 213.010 256.465  1.00 31.85           C  
ATOM   3388  O   GLY 01131     216.529 213.730 256.532  1.00 21.93           O  
ATOM   3389  N   ILE 01132     217.779 212.048 257.354  1.00 30.56           N  
ATOM   3390  CA  ILE 01132     216.866 211.800 258.461  1.00 23.19           C  
ATOM   3391  C   ILE 01132     216.867 212.987 259.416  1.00 28.43           C  
ATOM   3392  O   ILE 01132     217.906 213.613 259.657  1.00 40.06           O  
ATOM   3393  CB  ILE 01132     217.263 210.500 259.178  1.00 25.34           C  
ATOM   3394  CG1 ILE 01132     216.164 210.060 260.137  1.00 29.61           C  
ATOM   3395  CG2 ILE 01132     218.567 210.682 259.933  1.00 39.90           C  
ATOM   3396  CD1 ILE 01132     216.170 208.581 260.405  1.00 27.71           C  
ATOM   3397  N   VAL 01133     215.700 213.267 259.994  1.00 27.98           N  
ATOM   3398  CA  VAL 01133     215.541 214.354 260.955  1.00 28.46           C  
ATOM   3399  C   VAL 01133     215.112 213.824 262.328  1.00 40.80           C  
ATOM   3400  O   VAL 01133     214.824 212.638 262.487  1.00 34.59           O  
ATOM   3401  CB  VAL 01133     214.512 215.391 260.470  1.00 20.48           C  
ATOM   3402  CG1 VAL 01133     214.711 215.684 258.991  1.00 24.54           C  
ATOM   3403  CG2 VAL 01133     213.097 214.900 260.738  1.00 18.42           C  
ATOM   3404  N   ASN 01134     215.076 214.720 263.310  1.00 52.56           N  
ATOM   3405  CA  ASN 01134     214.692 214.399 264.679  1.00 44.84           C  
ATOM   3406  C   ASN 01134     213.281 214.907 264.946  1.00 40.94           C  
ATOM   3407  O   ASN 01134     213.018 216.108 264.826  1.00 44.61           O  
ATOM   3408  CB  ASN 01134     215.663 215.019 265.684  1.00 50.35           C  
ATOM   3409  CG  ASN 01134     216.941 214.222 265.840  1.00 51.56           C  
ATOM   3410  OD1 ASN 01134     217.024 213.060 265.443  1.00 40.84           O  
ATOM   3411  ND2 ASN 01134     217.949 214.850 266.433  1.00 65.53           N  
ATOM   3412  N   ASN 01135     212.414 214.004 265.405  1.00 37.04           N  
ATOM   3413  CA  ASN 01135     211.029 214.327 265.748  1.00 37.09           C  
ATOM   3414  C   ASN 01135     210.383 213.221 266.594  1.00 41.96           C  
ATOM   3415  O   ASN 01135     210.620 212.038 266.349  1.00 45.12           O  
ATOM   3416  CB  ASN 01135     210.205 214.577 264.484  1.00 40.61           C  
ATOM   3417  CG  ASN 01135     208.942 215.370 264.759  1.00 38.58           C  
ATOM   3418  OD1 ASN 01135     208.969 216.599 264.823  1.00 44.95           O  
ATOM   3419  ND2 ASN 01135     207.827 214.668 264.924  1.00 38.71           N  
ATOM   3420  N   THR 01136     209.571 213.599 267.583  1.00 49.50           N  
ATOM   3421  CA  THR 01136     208.909 212.620 268.434  1.00 47.23           C  
ATOM   3422  C   THR 01136     207.876 211.825 267.642  1.00 39.52           C  
ATOM   3423  O   THR 01136     207.299 212.308 266.665  1.00 30.47           O  
ATOM   3424  CB  THR 01136     208.236 213.303 269.626  1.00 47.54           C  
ATOM   3425  OG1 THR 01136     207.992 212.337 270.656  1.00 52.89           O  
ATOM   3426  CG2 THR 01136     206.913 213.932 269.216  1.00 47.46           C  
ATOM   3427  N   VAL 01137     207.645 210.590 268.080  1.00 48.96           N  
ATOM   3428  CA  VAL 01137     206.646 209.706 267.491  1.00 45.41           C  
ATOM   3429  C   VAL 01137     205.684 209.289 268.594  1.00 43.41           C  
ATOM   3430  O   VAL 01137     206.074 208.591 269.538  1.00 50.08           O  
ATOM   3431  CB  VAL 01137     207.290 208.480 266.825  1.00 40.57           C  
ATOM   3432  CG1 VAL 01137     206.229 207.473 266.419  1.00 41.87           C  
ATOM   3433  CG2 VAL 01137     208.092 208.909 265.617  1.00 38.80           C  
ATOM   3434  N   TYR 01138     204.428 209.700 268.462  1.00 43.44           N  
ATOM   3435  CA  TYR 01138     203.436 209.466 269.502  1.00 40.96           C  
ATOM   3436  C   TYR 01138     203.089 207.986 269.587  1.00 40.57           C  
ATOM   3437  O   TYR 01138     202.803 207.344 268.575  1.00 48.98           O  
ATOM   3438  CB  TYR 01138     202.187 210.296 269.208  1.00 45.41           C  
ATOM   3439  CG  TYR 01138     201.008 210.055 270.125  1.00 48.58           C  
ATOM   3440  CD1 TYR 01138     201.178 209.900 271.492  1.00 49.90           C  
ATOM   3441  CD2 TYR 01138     199.718 210.011 269.619  1.00 50.86           C  
ATOM   3442  CE1 TYR 01138     200.097 209.691 272.323  1.00 51.89           C  
ATOM   3443  CE2 TYR 01138     198.633 209.805 270.443  1.00 50.38           C  
ATOM   3444  CZ  TYR 01138     198.828 209.647 271.795  1.00 51.65           C  
ATOM   3445  OH  TYR 01138     197.746 209.439 272.620  1.00 61.45           O  
ATOM   3446  N   ASP 01139     203.113 207.444 270.799  1.00 41.54           N  
ATOM   3447  CA  ASP 01139     202.680 206.073 271.031  1.00 44.19           C  
ATOM   3448  C   ASP 01139     201.343 206.111 271.754  1.00 53.19           C  
ATOM   3449  O   ASP 01139     201.307 206.425 272.954  1.00 60.35           O  
ATOM   3450  CB  ASP 01139     203.715 205.305 271.854  1.00 51.73           C  
ATOM   3451  CG  ASP 01139     203.397 203.829 271.957  1.00 54.24           C  
ATOM   3452  OD1 ASP 01139     202.319 203.418 271.480  1.00 54.06           O  
ATOM   3453  OD2 ASP 01139     204.227 203.078 272.509  1.00 56.64           O  
ATOM   3454  N   PRO 01140     200.224 205.806 271.091  1.00 48.96           N  
ATOM   3455  CA  PRO 01140     198.921 205.962 271.753  1.00 48.68           C  
ATOM   3456  C   PRO 01140     198.703 204.999 272.900  1.00 58.37           C  
ATOM   3457  O   PRO 01140     197.816 205.241 273.728  1.00 62.71           O  
ATOM   3458  CB  PRO 01140     197.922 205.710 270.621  1.00 46.61           C  
ATOM   3459  CG  PRO 01140     198.644 204.816 269.686  1.00 44.34           C  
ATOM   3460  CD  PRO 01140     200.093 205.199 269.756  1.00 40.94           C  
ATOM   3461  N   LEU 01141     199.481 203.921 272.983  1.00 64.58           N  
ATOM   3462  CA  LEU 01141     199.360 203.008 274.111  1.00 60.70           C  
ATOM   3463  C   LEU 01141     199.939 203.608 275.383  1.00 62.55           C  
ATOM   3464  O   LEU 01141     199.497 203.261 276.483  1.00 74.00           O  
ATOM   3465  CB  LEU 01141     200.056 201.688 273.785  1.00 61.66           C  
ATOM   3466  CG  LEU 01141     199.846 200.536 274.767  1.00 60.27           C  
ATOM   3467  CD1 LEU 01141     199.811 199.218 274.012  1.00 67.06           C  
ATOM   3468  CD2 LEU 01141     200.938 200.515 275.818  1.00 61.41           C  
ATOM   3469  N   GLN 01142     200.916 204.506 275.257  1.00 57.26           N  
ATOM   3470  CA  GLN 01142     201.537 205.090 276.444  1.00 60.49           C  
ATOM   3471  C   GLN 01142     200.520 205.781 277.340  1.00 66.54           C  
ATOM   3472  O   GLN 01142     200.336 205.344 278.489  1.00 73.69           O  
ATOM   3473  CB  GLN 01142     202.657 206.039 276.011  1.00 64.43           C  
ATOM   3474  CG  GLN 01142     203.247 206.888 277.137  1.00 65.62           C  
ATOM   3475  CD  GLN 01142     203.894 206.063 278.234  1.00 77.05           C  
ATOM   3476  OE1 GLN 01142     203.794 204.835 278.252  1.00 81.01           O  
ATOM   3477  NE2 GLN 01142     204.569 206.738 279.159  1.00 72.72           N  
ATOM   3478  N   PRO 01143     199.824 206.834 276.899  1.00 64.74           N  
ATOM   3479  CA  PRO 01143     198.860 207.476 277.802  1.00 61.58           C  
ATOM   3480  C   PRO 01143     197.750 206.543 278.238  1.00 70.56           C  
ATOM   3481  O   PRO 01143     197.262 206.664 279.368  1.00 70.21           O  
ATOM   3482  CB  PRO 01143     198.324 208.648 276.971  1.00 58.03           C  
ATOM   3483  CG  PRO 01143     198.490 208.207 275.568  1.00 58.97           C  
ATOM   3484  CD  PRO 01143     199.763 207.408 275.544  1.00 63.10           C  
ATOM   3485  N   GLU 01144     197.343 205.604 277.382  1.00 72.38           N  
ATOM   3486  CA  GLU 01144     196.326 204.639 277.775  1.00 73.29           C  
ATOM   3487  C   GLU 01144     196.783 203.786 278.949  1.00 71.94           C  
ATOM   3488  O   GLU 01144     195.941 203.266 279.689  1.00 71.91           O  
ATOM   3489  CB  GLU 01144     195.964 203.753 276.583  1.00 70.38           C  
ATOM   3490  CG  GLU 01144     194.979 202.637 276.893  1.00 68.43           C  
ATOM   3491  CD  GLU 01144     193.655 203.146 277.427  1.00 78.91           C  
ATOM   3492  OE1 GLU 01144     192.850 202.316 277.898  1.00 75.76           O  
ATOM   3493  OE2 GLU 01144     193.417 204.370 277.373  1.00 76.80           O  
ATOM   3494  N   LEU 01145     198.093 203.635 279.136  1.00 72.91           N  
ATOM   3495  CA  LEU 01145     198.631 203.021 280.339  1.00 70.54           C  
ATOM   3496  C   LEU 01145     199.017 204.046 281.393  1.00 73.58           C  
ATOM   3497  O   LEU 01145     199.073 203.704 282.580  1.00 73.05           O  
ATOM   3498  CB  LEU 01145     199.855 202.167 279.997  1.00 66.37           C  
ATOM   3499  CG  LEU 01145     199.573 200.688 279.725  1.00 66.58           C  
ATOM   3500  CD1 LEU 01145     198.638 200.518 278.539  1.00 67.22           C  
ATOM   3501  CD2 LEU 01145     200.872 199.929 279.507  1.00 67.79           C  
ATOM   3502  N   ASP 01146     199.275 205.294 280.992  1.00 74.80           N  
ATOM   3503  CA  ASP 01146     199.684 206.310 281.955  1.00 77.41           C  
ATOM   3504  C   ASP 01146     198.542 206.658 282.902  1.00 81.46           C  
ATOM   3505  O   ASP 01146     198.721 206.674 284.125  1.00 76.95           O  
ATOM   3506  CB  ASP 01146     200.174 207.560 281.226  1.00 73.78           C  
ATOM   3507  CG  ASP 01146     200.877 208.533 282.152  1.00 81.03           C  
ATOM   3508  OD1 ASP 01146     201.183 208.143 283.298  1.00 77.37           O  
ATOM   3509  OD2 ASP 01146     201.119 209.686 281.737  1.00 82.92           O  
ATOM   3510  N   SER 01147     197.357 206.940 282.355  1.00 76.85           N  
ATOM   3511  CA  SER 01147     196.197 207.156 283.211  1.00 80.73           C  
ATOM   3512  C   SER 01147     195.813 205.889 283.957  1.00 84.69           C  
ATOM   3513  O   SER 01147     195.192 205.973 285.023  1.00 89.77           O  
ATOM   3514  CB  SER 01147     195.011 207.655 282.388  1.00 78.54           C  
ATOM   3515  OG  SER 01147     194.571 206.667 281.475  1.00 83.42           O  
ATOM   3516  N   PHE 01148     196.172 204.720 283.423  1.00 80.05           N  
ATOM   3517  CA  PHE 01148     196.024 203.488 284.186  1.00 79.72           C  
ATOM   3518  C   PHE 01148     196.968 203.480 285.376  1.00 83.36           C  
ATOM   3519  O   PHE 01148     196.633 202.936 286.434  1.00 76.95           O  
ATOM   3520  CB  PHE 01148     196.298 202.283 283.287  1.00 81.73           C  
ATOM   3521  CG  PHE 01148     195.628 201.020 283.742  1.00 87.62           C  
ATOM   3522  CD1 PHE 01148     196.237 200.185 284.662  1.00 89.40           C  
ATOM   3523  CD2 PHE 01148     194.388 200.667 283.244  1.00 79.65           C  
ATOM   3524  CE1 PHE 01148     195.617 199.023 285.078  1.00 81.75           C  
ATOM   3525  CE2 PHE 01148     193.765 199.508 283.656  1.00 80.91           C  
ATOM   3526  CZ  PHE 01148     194.380 198.685 284.574  1.00 76.59           C  
ATOM   3527  N   LYS 01149     198.143 204.087 285.218  1.00 87.33           N  
ATOM   3528  CA  LYS 01149     199.077 204.213 286.330  1.00 89.50           C  
ATOM   3529  C   LYS 01149     198.569 205.218 287.356  1.00 85.85           C  
ATOM   3530  O   LYS 01149     198.668 204.983 288.566  1.00 83.15           O  
ATOM   3531  CB  LYS 01149     200.455 204.602 285.783  1.00 80.99           C  
ATOM   3532  CG  LYS 01149     201.212 205.702 286.523  1.00 77.16           C  
ATOM   3533  CD  LYS 01149     201.808 205.208 287.825  1.00 80.93           C  
ATOM   3534  CE  LYS 01149     202.787 206.222 288.392  1.00 80.83           C  
ATOM   3535  NZ  LYS 01149     202.117 207.510 288.722  1.00 82.16           N  
ATOM   3536  N   GLU 01150     198.014 206.341 286.892  1.00 83.06           N  
ATOM   3537  CA  GLU 01150     197.435 207.313 287.812  1.00 90.68           C  
ATOM   3538  C   GLU 01150     196.222 206.736 288.530  1.00 95.08           C  
ATOM   3539  O   GLU 01150     196.036 206.971 289.730  1.00 92.08           O  
ATOM   3540  CB  GLU 01150     197.058 208.588 287.056  1.00 88.05           C  
ATOM   3541  CG  GLU 01150     198.242 209.294 286.409  1.00 84.03           C  
ATOM   3542  CD  GLU 01150     199.247 209.797 287.426  1.00 78.98           C  
ATOM   3543  OE1 GLU 01150     198.860 210.611 288.290  1.00 81.62           O  
ATOM   3544  OE2 GLU 01150     200.420 209.371 287.369  1.00 82.86           O  
ATOM   3545  N   GLU 01151     195.389 205.974 287.819  1.00 88.09           N  
ATOM   3546  CA  GLU 01151     194.307 205.257 288.486  1.00 88.06           C  
ATOM   3547  C   GLU 01151     194.872 204.310 289.534  1.00 91.11           C  
ATOM   3548  O   GLU 01151     194.347 204.206 290.648  1.00 92.46           O  
ATOM   3549  CB  GLU 01151     193.469 204.493 287.458  1.00 88.41           C  
ATOM   3550  CG  GLU 01151     192.430 203.546 288.060  1.00 87.68           C  
ATOM   3551  CD  GLU 01151     191.687 202.749 287.006  1.00 82.45           C  
ATOM   3552  OE1 GLU 01151     191.777 203.108 285.813  1.00 81.76           O  
ATOM   3553  OE2 GLU 01151     191.019 201.758 287.368  1.00 79.48           O  
ATOM   3554  N   LEU 01152     195.954 203.612 289.189  1.00 94.01           N  
ATOM   3555  CA  LEU 01152     196.604 202.732 290.151  1.00 91.67           C  
ATOM   3556  C   LEU 01152     197.159 203.522 291.329  1.00 88.31           C  
ATOM   3557  O   LEU 01152     197.045 203.094 292.484  1.00 84.29           O  
ATOM   3558  CB  LEU 01152     197.715 201.944 289.455  1.00 88.07           C  
ATOM   3559  CG  LEU 01152     198.606 201.049 290.317  1.00 89.55           C  
ATOM   3560  CD1 LEU 01152     197.781 199.982 291.012  1.00 88.94           C  
ATOM   3561  CD2 LEU 01152     199.697 200.418 289.463  1.00 83.08           C  
ATOM   3562  N   ASP 01153     197.764 204.682 291.058  1.00 90.89           N  
ATOM   3563  CA  ASP 01153     198.401 205.446 292.124  1.00 94.66           C  
ATOM   3564  C   ASP 01153     197.384 205.912 293.156  1.00 92.74           C  
ATOM   3565  O   ASP 01153     197.623 205.801 294.365  1.00 95.11           O  
ATOM   3566  CB  ASP 01153     199.144 206.644 291.536  1.00 85.76           C  
ATOM   3567  CG  ASP 01153     200.043 207.324 292.548  1.00 87.28           C  
ATOM   3568  OD1 ASP 01153     200.237 206.760 293.646  1.00 90.66           O  
ATOM   3569  OD2 ASP 01153     200.553 208.424 292.250  1.00 88.45           O  
ATOM   3570  N   LYS 01154     196.241 206.432 292.704  1.00 90.92           N  
ATOM   3571  CA  LYS 01154     195.228 206.892 293.647  1.00 94.28           C  
ATOM   3572  C   LYS 01154     194.655 205.730 294.445  1.00 91.94           C  
ATOM   3573  O   LYS 01154     194.285 205.895 295.613  1.00 92.90           O  
ATOM   3574  CB  LYS 01154     194.121 207.645 292.911  1.00 93.80           C  
ATOM   3575  CG  LYS 01154     194.519 209.057 292.507  1.00 84.65           C  
ATOM   3576  CD  LYS 01154     193.314 209.912 292.153  1.00 76.93           C  
ATOM   3577  CE  LYS 01154     193.733 211.339 291.835  1.00 75.32           C  
ATOM   3578  NZ  LYS 01154     192.561 212.219 291.576  1.00 74.06           N  
ATOM   3579  N   TYR 01155     194.569 204.547 293.834  1.00 91.80           N  
ATOM   3580  CA  TYR 01155     194.142 203.370 294.579  1.00 97.91           C  
ATOM   3581  C   TYR 01155     195.082 203.097 295.746  1.00 92.74           C  
ATOM   3582  O   TYR 01155     194.638 202.862 296.875  1.00 88.63           O  
ATOM   3583  CB  TYR 01155     194.071 202.155 293.652  1.00 90.94           C  
ATOM   3584  CG  TYR 01155     192.715 201.928 293.015  1.00 87.65           C  
ATOM   3585  CD1 TYR 01155     191.810 202.972 292.854  1.00 91.39           C  
ATOM   3586  CD2 TYR 01155     192.335 200.665 292.582  1.00 93.61           C  
ATOM   3587  CE1 TYR 01155     190.574 202.763 292.277  1.00 90.35           C  
ATOM   3588  CE2 TYR 01155     191.100 200.449 292.004  1.00 99.05           C  
ATOM   3589  CZ  TYR 01155     190.224 201.501 291.854  1.00 96.96           C  
ATOM   3590  OH  TYR 01155     188.992 201.292 291.279  1.00 93.55           O  
ATOM   3591  N   PHE 01156     196.392 203.132 295.493  1.00 93.17           N  
ATOM   3592  CA  PHE 01156     197.352 202.917 296.569  1.00 94.49           C  
ATOM   3593  C   PHE 01156     197.260 204.025 297.611  1.00 95.19           C  
ATOM   3594  O   PHE 01156     197.277 203.760 298.819  1.00 94.40           O  
ATOM   3595  CB  PHE 01156     198.769 202.830 296.000  1.00 90.56           C  
ATOM   3596  CG  PHE 01156     199.157 201.451 295.541  1.00 96.56           C  
ATOM   3597  CD1 PHE 01156     199.242 200.405 296.444  1.00 96.26           C  
ATOM   3598  CD2 PHE 01156     199.449 201.203 294.210  1.00 88.75           C  
ATOM   3599  CE1 PHE 01156     199.599 199.140 296.030  1.00 87.87           C  
ATOM   3600  CE2 PHE 01156     199.811 199.938 293.792  1.00 84.13           C  
ATOM   3601  CZ  PHE 01156     199.885 198.906 294.702  1.00 85.42           C  
ATOM   3602  N   LYS 01157     197.163 205.277 297.160  1.00 94.09           N  
ATOM   3603  CA  LYS 01157     197.092 206.395 298.097  1.00 92.82           C  
ATOM   3604  C   LYS 01157     195.897 206.250 299.029  1.00 94.54           C  
ATOM   3605  O   LYS 01157     196.021 206.408 300.249  1.00 90.14           O  
ATOM   3606  CB  LYS 01157     197.015 207.717 297.335  1.00 92.55           C  
ATOM   3607  CG  LYS 01157     198.297 208.530 297.371  1.00 88.71           C  
ATOM   3608  CD  LYS 01157     199.410 207.864 296.581  1.00 85.98           C  
ATOM   3609  CE  LYS 01157     200.594 208.802 296.404  1.00 82.35           C  
ATOM   3610  NZ  LYS 01157     201.694 208.183 295.614  1.00 78.67           N  
ATOM   3611  N   ASN 01158     194.723 205.955 298.467  1.00 96.23           N  
ATOM   3612  CA  ASN 01158     193.535 205.747 299.284  1.00 96.14           C  
ATOM   3613  C   ASN 01158     193.685 204.547 300.208  1.00 94.23           C  
ATOM   3614  O   ASN 01158     193.121 204.553 301.307  1.00 90.46           O  
ATOM   3615  CB  ASN 01158     192.314 205.572 298.375  1.00100.24           C  
ATOM   3616  CG  ASN 01158     191.015 205.416 299.146  1.00104.79           C  
ATOM   3617  OD1 ASN 01158     190.953 204.713 300.153  1.00100.81           O  
ATOM   3618  ND2 ASN 01158     189.964 206.076 298.665  1.00108.56           N  
ATOM   3619  N   HIS 01159     194.455 203.534 299.804  1.00 95.01           N  
ATOM   3620  CA  HIS 01159     194.622 202.352 300.639  1.00 96.29           C  
ATOM   3621  C   HIS 01159     195.499 202.630 301.851  1.00 90.71           C  
ATOM   3622  O   HIS 01159     195.400 201.914 302.852  1.00 89.51           O  
ATOM   3623  CB  HIS 01159     195.220 201.211 299.808  1.00 93.55           C  
ATOM   3624  CG  HIS 01159     195.117 199.863 300.455  1.00 99.23           C  
ATOM   3625  ND1 HIS 01159     195.757 198.751 299.952  1.00 97.86           N  
ATOM   3626  CD2 HIS 01159     194.443 199.444 301.553  1.00102.02           C  
ATOM   3627  CE1 HIS 01159     195.486 197.706 300.715  1.00 97.08           C  
ATOM   3628  NE2 HIS 01159     194.691 198.100 301.693  1.00 98.76           N  
ATOM   3629  N   THR 01160     196.348 203.658 301.782  1.00 94.52           N  
ATOM   3630  CA  THR 01160     197.107 204.075 302.955  1.00 92.72           C  
ATOM   3631  C   THR 01160     196.216 204.770 303.978  1.00 94.46           C  
ATOM   3632  O   THR 01160     196.516 204.748 305.177  1.00 88.72           O  
ATOM   3633  CB  THR 01160     198.243 205.014 302.544  1.00 92.55           C  
ATOM   3634  OG1 THR 01160     197.696 206.191 301.932  1.00 94.93           O  
ATOM   3635  CG2 THR 01160     199.192 204.328 301.567  1.00 83.89           C  
ATOM   3636  N   SER 01161     195.120 205.388 303.522  1.00102.66           N  
ATOM   3637  CA  SER 01161     194.332 206.238 304.414  1.00 96.53           C  
ATOM   3638  C   SER 01161     193.735 205.465 305.582  1.00 93.75           C  
ATOM   3639  O   SER 01161     193.908 205.900 306.735  1.00 93.44           O  
ATOM   3640  CB  SER 01161     193.245 206.956 303.613  1.00 94.63           C  
ATOM   3641  OG  SER 01161     193.804 207.754 302.585  1.00 99.69           O  
ATOM   3642  N   PRO 01162     193.030 204.340 305.382  1.00 95.71           N  
ATOM   3643  CA  PRO 01162     192.436 203.671 306.545  1.00 98.60           C  
ATOM   3644  C   PRO 01162     193.446 202.871 307.362  1.00 99.17           C  
ATOM   3645  O   PRO 01162     194.096 201.983 306.812  1.00 99.23           O  
ATOM   3646  CB  PRO 01162     191.392 202.750 305.917  1.00 96.90           C  
ATOM   3647  CG  PRO 01162     191.941 202.435 304.573  1.00 93.93           C  
ATOM   3648  CD  PRO 01162     192.654 203.680 304.119  1.00 90.39           C  
TER    3649      PRO 01162                                                       
ATOM   3649  N   SER 1 689     241.044 177.842 207.280  1.00 72.13           N  
ATOM   3650  CA  SER 1 689     240.473 176.868 208.203  1.00 72.09           C  
ATOM   3651  C   SER 1 689     238.980 177.114 208.410  1.00 66.13           C  
ATOM   3652  O   SER 1 689     238.287 176.299 209.018  1.00 61.72           O  
ATOM   3653  CB  SER 1 689     241.206 176.916 209.547  1.00 70.14           C  
ATOM   3654  OG  SER 1 689     241.165 178.217 210.108  1.00 59.86           O  
ATOM   3655  N   GLN 1 690     238.492 178.242 207.901  1.00 68.21           N  
ATOM   3656  CA  GLN 1 690     237.090 178.604 208.049  1.00 63.65           C  
ATOM   3657  C   GLN 1 690     236.228 177.869 207.029  1.00 58.26           C  
ATOM   3658  O   GLN 1 690     236.634 177.668 205.881  1.00 55.29           O  
ATOM   3659  CB  GLN 1 690     236.916 180.114 207.879  1.00 68.15           C  
ATOM   3660  CG  GLN 1 690     237.725 180.971 208.848  1.00 60.09           C  
ATOM   3661  CD  GLN 1 690     237.088 181.067 210.219  1.00 64.21           C  
ATOM   3662  OE1 GLN 1 690     236.157 180.329 210.536  1.00 57.50           O  
ATOM   3663  NE2 GLN 1 690     237.583 181.988 211.040  1.00 73.66           N  
ATOM   3664  N   SER 1 691     235.030 177.472 207.452  1.00 53.79           N  
ATOM   3665  CA  SER 1 691     234.063 176.870 206.545  1.00 44.27           C  
ATOM   3666  C   SER 1 691     232.669 177.061 207.122  1.00 46.16           C  
ATOM   3667  O   SER 1 691     232.503 177.347 208.310  1.00 52.11           O  
ATOM   3668  CB  SER 1 691     234.355 175.383 206.313  1.00 48.65           C  
ATOM   3669  OG  SER 1 691     234.187 174.641 207.507  1.00 52.90           O  
ATOM   3670  N   ILE 1 692     231.669 176.901 206.261  1.00 49.35           N  
ATOM   3671  CA  ILE 1 692     230.276 177.095 206.650  1.00 47.23           C  
ATOM   3672  C   ILE 1 692     229.798 175.860 207.402  1.00 45.06           C  
ATOM   3673  O   ILE 1 692     229.896 174.737 206.897  1.00 51.25           O  
ATOM   3674  CB  ILE 1 692     229.395 177.369 205.424  1.00 35.63           C  
ATOM   3675  CG1 ILE 1 692     229.854 178.654 204.734  1.00 36.68           C  
ATOM   3676  CG2 ILE 1 692     227.933 177.470 205.824  1.00 31.89           C  
ATOM   3677  CD1 ILE 1 692     229.058 179.019 203.507  1.00 35.89           C  
ATOM   3678  N   ILE 1 693     229.285 176.065 208.612  1.00 43.86           N  
ATOM   3679  CA  ILE 1 693     228.717 174.991 209.417  1.00 45.68           C  
ATOM   3680  C   ILE 1 693     227.205 175.151 209.457  1.00 46.84           C  
ATOM   3681  O   ILE 1 693     226.673 176.265 209.422  1.00 49.28           O  
ATOM   3682  CB  ILE 1 693     229.311 174.972 210.841  1.00 50.26           C  
ATOM   3683  CG1 ILE 1 693     229.187 176.347 211.496  1.00 51.32           C  
ATOM   3684  CG2 ILE 1 693     230.764 174.540 210.793  1.00 63.22           C  
ATOM   3685  CD1 ILE 1 693     229.365 176.324 212.993  1.00 62.31           C  
ATOM   3686  N   ALA 1 694     226.507 174.022 209.530  1.00 41.55           N  
ATOM   3687  CA  ALA 1 694     225.058 173.991 209.652  1.00 31.99           C  
ATOM   3688  C   ALA 1 694     224.688 173.188 210.887  1.00 39.45           C  
ATOM   3689  O   ALA 1 694     225.234 172.108 211.121  1.00 52.41           O  
ATOM   3690  CB  ALA 1 694     224.405 173.381 208.413  1.00 29.75           C  
ATOM   3691  N   TYR 1 695     223.757 173.720 211.675  1.00 41.79           N  
ATOM   3692  CA  TYR 1 695     223.437 173.147 212.972  1.00 33.51           C  
ATOM   3693  C   TYR 1 695     221.985 173.434 213.315  1.00 32.65           C  
ATOM   3694  O   TYR 1 695     221.375 174.360 212.774  1.00 41.93           O  
ATOM   3695  CB  TYR 1 695     224.343 173.722 214.063  1.00 36.71           C  
ATOM   3696  CG  TYR 1 695     224.356 175.232 214.079  1.00 30.53           C  
ATOM   3697  CD1 TYR 1 695     223.389 175.945 214.764  1.00 32.01           C  
ATOM   3698  CD2 TYR 1 695     225.328 175.942 213.398  1.00 35.30           C  
ATOM   3699  CE1 TYR 1 695     223.393 177.320 214.774  1.00 39.44           C  
ATOM   3700  CE2 TYR 1 695     225.339 177.316 213.406  1.00 36.67           C  
ATOM   3701  CZ  TYR 1 695     224.369 178.000 214.094  1.00 37.30           C  
ATOM   3702  OH  TYR 1 695     224.377 179.374 214.103  1.00 41.83           O  
ATOM   3703  N   THR 1 696     221.437 172.624 214.216  1.00 22.76           N  
ATOM   3704  CA  THR 1 696     220.132 172.918 214.790  1.00 22.95           C  
ATOM   3705  C   THR 1 696     220.282 173.978 215.874  1.00 29.68           C  
ATOM   3706  O   THR 1 696     221.048 173.803 216.825  1.00 42.34           O  
ATOM   3707  CB  THR 1 696     219.507 171.649 215.365  1.00 23.95           C  
ATOM   3708  OG1 THR 1 696     219.435 170.646 214.345  1.00 21.77           O  
ATOM   3709  CG2 THR 1 696     218.109 171.926 215.890  1.00 35.27           C  
ATOM   3710  N   MET 1 697     219.544 175.075 215.733  1.00 33.87           N  
ATOM   3711  CA  MET 1 697     219.715 176.207 216.631  1.00 36.31           C  
ATOM   3712  C   MET 1 697     219.345 175.828 218.059  1.00 38.91           C  
ATOM   3713  O   MET 1 697     218.422 175.046 218.302  1.00 34.59           O  
ATOM   3714  CB  MET 1 697     218.857 177.385 216.170  1.00 38.81           C  
ATOM   3715  CG  MET 1 697     217.375 177.073 216.069  1.00 32.43           C  
ATOM   3716  SD  MET 1 697     216.388 178.499 215.585  1.00 62.98           S  
ATOM   3717  CE  MET 1 697     216.522 179.529 217.045  1.00 52.64           C  
ATOM   3718  N   SER 1 698     220.084 176.390 219.009  1.00 44.70           N  
ATOM   3719  CA  SER 1 698     219.756 176.234 220.416  1.00 37.54           C  
ATOM   3720  C   SER 1 698     218.728 177.277 220.825  1.00 32.30           C  
ATOM   3721  O   SER 1 698     218.801 178.437 220.411  1.00 34.88           O  
ATOM   3722  CB  SER 1 698     221.005 176.380 221.282  1.00 41.91           C  
ATOM   3723  OG  SER 1 698     221.467 177.719 221.272  1.00 49.42           O  
ATOM   3724  N   LEU 1 699     217.770 176.861 221.648  1.00 31.75           N  
ATOM   3725  CA  LEU 1 699     216.774 177.786 222.169  1.00 24.70           C  
ATOM   3726  C   LEU 1 699     217.301 178.562 223.367  1.00 36.87           C  
ATOM   3727  O   LEU 1 699     217.008 179.753 223.513  1.00 43.59           O  
ATOM   3728  CB  LEU 1 699     215.507 177.024 222.555  1.00 30.50           C  
ATOM   3729  CG  LEU 1 699     215.008 176.032 221.501  1.00 23.23           C  
ATOM   3730  CD1 LEU 1 699     213.694 175.400 221.921  1.00 22.75           C  
ATOM   3731  CD2 LEU 1 699     214.867 176.706 220.150  1.00 22.59           C  
ATOM   3732  N   GLY 1 700     218.073 177.907 224.224  1.00 41.72           N  
ATOM   3733  CA  GLY 1 700     218.683 178.588 225.347  1.00 36.24           C  
ATOM   3734  C   GLY 1 700     219.265 177.580 226.310  1.00 44.16           C  
ATOM   3735  O   GLY 1 700     219.299 176.379 226.036  1.00 40.39           O  
ATOM   3736  N   ALA 1 701     219.727 178.087 227.449  1.00 46.02           N  
ATOM   3737  CA  ALA 1 701     220.175 177.206 228.516  1.00 40.57           C  
ATOM   3738  C   ALA 1 701     218.993 176.424 229.077  1.00 43.42           C  
ATOM   3739  O   ALA 1 701     217.862 176.913 229.122  1.00 48.85           O  
ATOM   3740  CB  ALA 1 701     220.852 178.016 229.622  1.00 27.59           C  
ATOM   3741  N   GLU 1 702     219.260 175.193 229.502  1.00 33.07           N  
ATOM   3742  CA  GLU 1 702     218.243 174.316 230.066  1.00 40.09           C  
ATOM   3743  C   GLU 1 702     218.439 174.240 231.574  1.00 47.24           C  
ATOM   3744  O   GLU 1 702     219.553 173.986 232.046  1.00 55.01           O  
ATOM   3745  CB  GLU 1 702     218.314 172.923 229.437  1.00 42.39           C  
ATOM   3746  CG  GLU 1 702     217.140 172.025 229.796  1.00 59.13           C  
ATOM   3747  CD  GLU 1 702     216.940 170.897 228.802  1.00 76.45           C  
ATOM   3748  OE1 GLU 1 702     217.177 171.114 227.594  1.00 73.47           O  
ATOM   3749  OE2 GLU 1 702     216.549 169.791 229.229  1.00 64.44           O  
ATOM   3750  N   ASN 1 703     217.356 174.452 232.326  1.00 49.13           N  
ATOM   3751  CA  ASN 1 703     217.463 174.758 233.753  1.00 47.65           C  
ATOM   3752  C   ASN 1 703     216.238 174.204 234.478  1.00 50.75           C  
ATOM   3753  O   ASN 1 703     215.147 174.764 234.367  1.00 47.08           O  
ATOM   3754  CB  ASN 1 703     217.589 176.261 233.958  1.00 41.59           C  
ATOM   3755  CG  ASN 1 703     217.854 176.636 235.397  1.00 47.51           C  
ATOM   3756  OD1 ASN 1 703     217.420 175.950 236.321  1.00 52.43           O  
ATOM   3757  ND2 ASN 1 703     218.567 177.737 235.597  1.00 37.64           N  
ATOM   3758  N   SER 1 704     216.427 173.120 235.229  1.00 59.55           N  
ATOM   3759  CA  SER 1 704     215.364 172.601 236.084  1.00 54.29           C  
ATOM   3760  C   SER 1 704     215.295 173.410 237.375  1.00 55.62           C  
ATOM   3761  O   SER 1 704     216.298 173.549 238.082  1.00 52.89           O  
ATOM   3762  CB  SER 1 704     215.602 171.124 236.388  1.00 46.49           C  
ATOM   3763  OG  SER 1 704     214.516 170.581 237.120  1.00 49.31           O  
ATOM   3764  N   VAL 1 705     214.111 173.940 237.684  1.00 50.36           N  
ATOM   3765  CA  VAL 1 705     213.919 174.779 238.864  1.00 45.71           C  
ATOM   3766  C   VAL 1 705     213.806 173.905 240.106  1.00 39.22           C  
ATOM   3767  O   VAL 1 705     213.276 172.789 240.056  1.00 45.25           O  
ATOM   3768  CB  VAL 1 705     212.676 175.670 238.694  1.00 38.70           C  
ATOM   3769  CG1 VAL 1 705     212.521 176.593 239.894  1.00 27.76           C  
ATOM   3770  CG2 VAL 1 705     212.770 176.471 237.406  1.00 35.75           C  
ATOM   3771  N   ALA 1 706     214.294 174.421 241.235  1.00 32.20           N  
ATOM   3772  CA  ALA 1 706     214.363 173.662 242.478  1.00 26.88           C  
ATOM   3773  C   ALA 1 706     213.043 173.678 243.238  1.00 28.27           C  
ATOM   3774  O   ALA 1 706     213.006 174.047 244.415  1.00 35.99           O  
ATOM   3775  CB  ALA 1 706     215.474 174.224 243.367  1.00 40.23           C  
ATOM   3776  N   TYR 1 707     211.960 173.275 242.582  1.00 31.50           N  
ATOM   3777  CA  TYR 1 707     210.642 173.340 243.200  1.00 31.82           C  
ATOM   3778  C   TYR 1 707     210.464 172.267 244.269  1.00 38.59           C  
ATOM   3779  O   TYR 1 707     210.939 171.137 244.132  1.00 37.38           O  
ATOM   3780  CB  TYR 1 707     209.560 173.194 242.131  1.00 31.29           C  
ATOM   3781  CG  TYR 1 707     208.158 173.179 242.684  1.00 36.53           C  
ATOM   3782  CD1 TYR 1 707     207.486 174.359 242.954  1.00 34.90           C  
ATOM   3783  CD2 TYR 1 707     207.507 171.984 242.938  1.00 39.91           C  
ATOM   3784  CE1 TYR 1 707     206.209 174.348 243.461  1.00 29.99           C  
ATOM   3785  CE2 TYR 1 707     206.228 171.967 243.444  1.00 34.62           C  
ATOM   3786  CZ  TYR 1 707     205.585 173.152 243.705  1.00 25.15           C  
ATOM   3787  OH  TYR 1 707     204.308 173.140 244.210  1.00 29.77           O  
ATOM   3788  N   SER 1 708     209.759 172.634 245.338  1.00 37.21           N  
ATOM   3789  CA  SER 1 708     209.335 171.713 246.383  1.00 33.17           C  
ATOM   3790  C   SER 1 708     208.134 172.330 247.081  1.00 31.98           C  
ATOM   3791  O   SER 1 708     207.945 173.547 247.043  1.00 41.28           O  
ATOM   3792  CB  SER 1 708     210.451 171.429 247.392  1.00 48.99           C  
ATOM   3793  OG  SER 1 708     209.970 170.634 248.462  1.00 51.35           O  
ATOM   3794  N   ASN 1 709     207.324 171.485 247.719  1.00 28.06           N  
ATOM   3795  CA  ASN 1 709     206.074 171.971 248.292  1.00 32.31           C  
ATOM   3796  C   ASN 1 709     206.281 172.906 249.478  1.00 34.75           C  
ATOM   3797  O   ASN 1 709     205.307 173.515 249.931  1.00 46.23           O  
ATOM   3798  CB  ASN 1 709     205.167 170.799 248.695  1.00 44.00           C  
ATOM   3799  CG  ASN 1 709     205.788 169.893 249.745  1.00 51.24           C  
ATOM   3800  OD1 ASN 1 709     206.915 170.105 250.189  1.00 62.04           O  
ATOM   3801  ND2 ASN 1 709     205.036 168.869 250.149  1.00 51.12           N  
ATOM   3802  N   ASN 1 710     207.505 173.036 250.002  1.00 38.06           N  
ATOM   3803  CA  ASN 1 710     207.737 173.959 251.108  1.00 26.45           C  
ATOM   3804  C   ASN 1 710     209.019 174.770 250.949  1.00 26.01           C  
ATOM   3805  O   ASN 1 710     209.537 175.288 251.945  1.00 30.91           O  
ATOM   3806  CB  ASN 1 710     207.787 173.209 252.441  1.00 36.41           C  
ATOM   3807  CG  ASN 1 710     208.949 172.242 252.524  1.00 30.34           C  
ATOM   3808  OD1 ASN 1 710     209.835 172.235 251.670  1.00 30.02           O  
ATOM   3809  ND2 ASN 1 710     208.953 171.418 253.563  1.00 35.12           N  
ATOM   3810  N   SER 1 711     209.550 174.891 249.740  1.00 27.50           N  
ATOM   3811  CA  SER 1 711     210.800 175.597 249.497  1.00 17.24           C  
ATOM   3812  C   SER 1 711     210.528 176.884 248.736  1.00 22.18           C  
ATOM   3813  O   SER 1 711     209.766 176.890 247.765  1.00 28.65           O  
ATOM   3814  CB  SER 1 711     211.773 174.725 248.703  1.00 35.03           C  
ATOM   3815  OG  SER 1 711     212.987 175.411 248.459  1.00 33.66           O  
ATOM   3816  N   ILE 1 712     211.152 177.974 249.180  1.00 17.16           N  
ATOM   3817  CA  ILE 1 712     211.016 179.271 248.532  1.00 14.70           C  
ATOM   3818  C   ILE 1 712     212.376 179.949 248.477  1.00 21.10           C  
ATOM   3819  O   ILE 1 712     213.191 179.824 249.395  1.00 26.26           O  
ATOM   3820  CB  ILE 1 712     209.998 180.172 249.258  1.00 15.37           C  
ATOM   3821  CG1 ILE 1 712     209.593 181.339 248.363  1.00 19.28           C  
ATOM   3822  CG2 ILE 1 712     210.586 180.696 250.551  1.00 16.81           C  
ATOM   3823  CD1 ILE 1 712     208.425 182.130 248.894  1.00 18.09           C  
ATOM   3824  N   ALA 1 713     212.613 180.673 247.388  1.00 19.01           N  
ATOM   3825  CA  ALA 1 713     213.828 181.451 247.191  1.00 17.02           C  
ATOM   3826  C   ALA 1 713     213.480 182.931 247.222  1.00 20.05           C  
ATOM   3827  O   ALA 1 713     212.516 183.356 246.580  1.00 23.92           O  
ATOM   3828  CB  ALA 1 713     214.498 181.095 245.865  1.00 20.11           C  
ATOM   3829  N   ILE 1 714     214.260 183.709 247.965  1.00 24.31           N  
ATOM   3830  CA  ILE 1 714     213.984 185.134 248.127  1.00 22.88           C  
ATOM   3831  C   ILE 1 714     215.262 185.925 247.870  1.00 23.17           C  
ATOM   3832  O   ILE 1 714     216.320 185.576 248.408  1.00 33.29           O  
ATOM   3833  CB  ILE 1 714     213.413 185.427 249.523  1.00 24.74           C  
ATOM   3834  CG1 ILE 1 714     212.133 184.620 249.734  1.00 30.77           C  
ATOM   3835  CG2 ILE 1 714     213.134 186.911 249.690  1.00 26.93           C  
ATOM   3836  CD1 ILE 1 714     211.414 184.940 251.006  1.00 32.81           C  
ATOM   3837  N   PRO 1 715     215.216 186.997 247.076  1.00 15.11           N  
ATOM   3838  CA  PRO 1 715     216.441 187.747 246.760  1.00 23.48           C  
ATOM   3839  C   PRO 1 715     216.962 188.511 247.967  1.00 23.31           C  
ATOM   3840  O   PRO 1 715     216.237 189.291 248.586  1.00 24.23           O  
ATOM   3841  CB  PRO 1 715     215.994 188.694 245.646  1.00 46.68           C  
ATOM   3842  CG  PRO 1 715     214.546 188.876 245.884  1.00 24.33           C  
ATOM   3843  CD  PRO 1 715     214.041 187.569 246.400  1.00 23.76           C  
ATOM   3844  N   THR 1 716     218.228 188.274 248.304  1.00 26.52           N  
ATOM   3845  CA  THR 1 716     218.897 189.038 249.348  1.00 33.26           C  
ATOM   3846  C   THR 1 716     219.448 190.369 248.852  1.00 33.71           C  
ATOM   3847  O   THR 1 716     219.840 191.201 249.674  1.00 46.80           O  
ATOM   3848  CB  THR 1 716     220.037 188.214 249.951  1.00 42.04           C  
ATOM   3849  OG1 THR 1 716     221.070 188.034 248.975  1.00 45.27           O  
ATOM   3850  CG2 THR 1 716     219.533 186.851 250.404  1.00 28.14           C  
ATOM   3851  N   ASN 1 717     219.470 190.597 247.543  1.00 34.17           N  
ATOM   3852  CA  ASN 1 717     220.125 191.764 246.966  1.00 25.35           C  
ATOM   3853  C   ASN 1 717     219.410 192.088 245.663  1.00 27.43           C  
ATOM   3854  O   ASN 1 717     218.536 191.343 245.216  1.00 31.55           O  
ATOM   3855  CB  ASN 1 717     221.619 191.499 246.741  1.00 40.22           C  
ATOM   3856  CG  ASN 1 717     222.448 192.772 246.655  1.00 44.49           C  
ATOM   3857  OD1 ASN 1 717     221.968 193.868 246.935  1.00 41.94           O  
ATOM   3858  ND2 ASN 1 717     223.713 192.620 246.266  1.00 42.56           N  
ATOM   3859  N   PHE 1 718     219.770 193.223 245.070  1.00 38.45           N  
ATOM   3860  CA  PHE 1 718     219.151 193.662 243.829  1.00 28.27           C  
ATOM   3861  C   PHE 1 718     220.189 194.312 242.927  1.00 35.29           C  
ATOM   3862  O   PHE 1 718     221.227 194.793 243.385  1.00 42.00           O  
ATOM   3863  CB  PHE 1 718     218.014 194.646 244.094  1.00 17.38           C  
ATOM   3864  CG  PHE 1 718     218.418 195.825 244.924  1.00 22.44           C  
ATOM   3865  CD1 PHE 1 718     219.156 196.852 244.375  1.00 29.15           C  
ATOM   3866  CD2 PHE 1 718     218.054 195.909 246.253  1.00 34.71           C  
ATOM   3867  CE1 PHE 1 718     219.529 197.929 245.134  1.00 31.45           C  
ATOM   3868  CE2 PHE 1 718     218.422 196.987 247.016  1.00 31.41           C  
ATOM   3869  CZ  PHE 1 718     219.161 197.999 246.456  1.00 29.30           C  
ATOM   3870  N   THR 1 719     219.891 194.319 241.633  1.00 28.55           N  
ATOM   3871  CA  THR 1 719     220.663 195.059 240.646  1.00 26.86           C  
ATOM   3872  C   THR 1 719     219.764 196.089 239.981  1.00 25.34           C  
ATOM   3873  O   THR 1 719     218.703 195.741 239.457  1.00 25.57           O  
ATOM   3874  CB  THR 1 719     221.252 194.126 239.584  1.00 30.45           C  
ATOM   3875  OG1 THR 1 719     220.244 193.209 239.146  1.00 33.50           O  
ATOM   3876  CG2 THR 1 719     222.433 193.351 240.135  1.00 42.75           C  
ATOM   3877  N   ILE 1 720     220.181 197.353 240.016  1.00 33.61           N  
ATOM   3878  CA  ILE 1 720     219.568 198.358 239.160  1.00 17.28           C  
ATOM   3879  C   ILE 1 720     220.170 198.231 237.769  1.00 29.07           C  
ATOM   3880  O   ILE 1 720     221.397 198.221 237.605  1.00 34.21           O  
ATOM   3881  CB  ILE 1 720     219.781 199.765 239.736  1.00 17.49           C  
ATOM   3882  CG1 ILE 1 720     219.143 199.887 241.123  1.00 23.55           C  
ATOM   3883  CG2 ILE 1 720     219.219 200.818 238.796  1.00 16.94           C  
ATOM   3884  CD1 ILE 1 720     217.631 199.838 241.133  1.00 18.53           C  
ATOM   3885  N   SER 1 721     219.313 198.127 236.759  1.00 29.85           N  
ATOM   3886  CA  SER 1 721     219.769 197.939 235.393  1.00 18.07           C  
ATOM   3887  C   SER 1 721     218.973 198.841 234.467  1.00 17.62           C  
ATOM   3888  O   SER 1 721     217.769 199.034 234.645  1.00 14.66           O  
ATOM   3889  CB  SER 1 721     219.630 196.480 234.948  1.00 15.60           C  
ATOM   3890  OG  SER 1 721     218.272 196.092 234.892  1.00 13.07           O  
ATOM   3891  N   VAL 1 722     219.661 199.387 233.469  1.00 19.96           N  
ATOM   3892  CA  VAL 1 722     219.065 200.282 232.489  1.00 12.39           C  
ATOM   3893  C   VAL 1 722     219.232 199.654 231.115  1.00 23.28           C  
ATOM   3894  O   VAL 1 722     220.346 199.279 230.730  1.00 12.03           O  
ATOM   3895  CB  VAL 1 722     219.703 201.682 232.535  1.00 10.14           C  
ATOM   3896  CG1 VAL 1 722     218.977 202.621 231.597  1.00 11.72           C  
ATOM   3897  CG2 VAL 1 722     219.687 202.221 233.954  1.00 11.78           C  
ATOM   3898  N   THR 1 723     218.127 199.529 230.386  1.00  8.16           N  
ATOM   3899  CA  THR 1 723     218.113 198.920 229.066  1.00 10.07           C  
ATOM   3900  C   THR 1 723     217.517 199.891 228.059  1.00 11.04           C  
ATOM   3901  O   THR 1 723     216.477 200.503 228.315  1.00 13.49           O  
ATOM   3902  CB  THR 1 723     217.311 197.618 229.067  1.00 12.29           C  
ATOM   3903  OG1 THR 1 723     215.988 197.867 229.556  1.00 23.33           O  
ATOM   3904  CG2 THR 1 723     217.984 196.578 229.944  1.00 20.97           C  
ATOM   3905  N   THR 1 724     218.184 200.029 226.919  1.00 11.88           N  
ATOM   3906  CA  THR 1 724     217.719 200.911 225.858  1.00 12.00           C  
ATOM   3907  C   THR 1 724     216.684 200.207 224.988  1.00 21.88           C  
ATOM   3908  O   THR 1 724     216.848 199.035 224.638  1.00 32.85           O  
ATOM   3909  CB  THR 1 724     218.897 201.378 225.004  1.00 26.93           C  
ATOM   3910  OG1 THR 1 724     218.425 202.214 223.942  1.00 47.20           O  
ATOM   3911  CG2 THR 1 724     219.648 200.192 224.411  1.00 25.55           C  
ATOM   3912  N   GLU 1 725     215.613 200.921 224.647  1.00 17.55           N  
ATOM   3913  CA  GLU 1 725     214.597 200.440 223.718  1.00 15.23           C  
ATOM   3914  C   GLU 1 725     214.398 201.481 222.626  1.00 22.07           C  
ATOM   3915  O   GLU 1 725     214.104 202.642 222.924  1.00 25.09           O  
ATOM   3916  CB  GLU 1 725     213.280 200.161 224.439  1.00 13.45           C  
ATOM   3917  CG  GLU 1 725     212.093 200.066 223.507  1.00 19.14           C  
ATOM   3918  CD  GLU 1 725     210.935 199.315 224.115  1.00 24.76           C  
ATOM   3919  OE1 GLU 1 725     210.257 198.573 223.375  1.00 27.91           O  
ATOM   3920  OE2 GLU 1 725     210.705 199.457 225.334  1.00 16.46           O  
ATOM   3921  N   ILE 1 726     214.530 201.061 221.371  1.00 23.21           N  
ATOM   3922  CA  ILE 1 726     214.513 201.962 220.223  1.00 21.14           C  
ATOM   3923  C   ILE 1 726     213.257 201.679 219.409  1.00 25.40           C  
ATOM   3924  O   ILE 1 726     212.994 200.529 219.040  1.00 27.38           O  
ATOM   3925  CB  ILE 1 726     215.775 201.799 219.363  1.00 22.55           C  
ATOM   3926  CG1 ILE 1 726     217.026 201.974 220.225  1.00 28.49           C  
ATOM   3927  CG2 ILE 1 726     215.779 202.800 218.231  1.00 26.46           C  
ATOM   3928  CD1 ILE 1 726     217.690 200.675 220.610  1.00 30.01           C  
ATOM   3929  N   LEU 1 727     212.481 202.727 219.128  1.00 25.60           N  
ATOM   3930  CA  LEU 1 727     211.223 202.599 218.404  1.00 24.32           C  
ATOM   3931  C   LEU 1 727     211.171 203.594 217.251  1.00 21.88           C  
ATOM   3932  O   LEU 1 727     211.410 204.793 217.464  1.00 30.04           O  
ATOM   3933  CB  LEU 1 727     210.032 202.836 219.341  1.00 19.41           C  
ATOM   3934  CG  LEU 1 727     209.838 201.855 220.493  1.00 17.36           C  
ATOM   3935  CD1 LEU 1 727     208.591 202.219 221.269  1.00  9.98           C  
ATOM   3936  CD2 LEU 1 727     209.757 200.428 219.986  1.00 33.57           C  
ATOM   3937  N   PRO 1 728     210.869 203.156 216.028  1.00 20.60           N  
ATOM   3938  CA  PRO 1 728     210.534 204.119 214.974  1.00 19.76           C  
ATOM   3939  C   PRO 1 728     209.314 204.941 215.362  1.00 20.81           C  
ATOM   3940  O   PRO 1 728     208.359 204.425 215.943  1.00 47.35           O  
ATOM   3941  CB  PRO 1 728     210.253 203.232 213.758  1.00 14.22           C  
ATOM   3942  CG  PRO 1 728     210.982 201.979 214.029  1.00 15.37           C  
ATOM   3943  CD  PRO 1 728     210.928 201.782 215.506  1.00 17.83           C  
ATOM   3944  N   VAL 1 729     209.349 206.230 215.035  1.00 13.87           N  
ATOM   3945  CA  VAL 1 729     208.231 207.118 215.331  1.00 13.53           C  
ATOM   3946  C   VAL 1 729     207.677 207.685 214.034  1.00 25.06           C  
ATOM   3947  O   VAL 1 729     206.459 207.753 213.843  1.00 35.93           O  
ATOM   3948  CB  VAL 1 729     208.641 208.253 216.284  1.00 13.55           C  
ATOM   3949  CG1 VAL 1 729     207.539 209.286 216.364  1.00 18.93           C  
ATOM   3950  CG2 VAL 1 729     208.939 207.706 217.660  1.00 20.71           C  
ATOM   3951  N   SER 1 730     208.563 208.111 213.142  1.00 24.52           N  
ATOM   3952  CA  SER 1 730     208.157 208.719 211.888  1.00 18.51           C  
ATOM   3953  C   SER 1 730     209.058 208.212 210.775  1.00 21.81           C  
ATOM   3954  O   SER 1 730     210.099 207.597 211.016  1.00 29.66           O  
ATOM   3955  CB  SER 1 730     208.212 210.249 211.966  1.00 29.89           C  
ATOM   3956  OG  SER 1 730     209.536 210.700 212.177  1.00 28.19           O  
ATOM   3957  N   MET 1 731     208.640 208.472 209.542  1.00 21.80           N  
ATOM   3958  CA  MET 1 731     209.431 208.172 208.362  1.00 15.06           C  
ATOM   3959  C   MET 1 731     209.453 209.406 207.473  1.00 29.41           C  
ATOM   3960  O   MET 1 731     208.690 210.354 207.669  1.00 33.44           O  
ATOM   3961  CB  MET 1 731     208.874 206.966 207.598  1.00 19.65           C  
ATOM   3962  CG  MET 1 731     207.472 207.156 207.057  1.00 17.86           C  
ATOM   3963  SD  MET 1 731     206.918 205.712 206.141  1.00  9.18           S  
ATOM   3964  CE  MET 1 731     205.507 206.389 205.283  1.00 16.06           C  
ATOM   3965  N   THR 1 732     210.338 209.386 206.485  1.00 30.55           N  
ATOM   3966  CA  THR 1 732     210.541 210.562 205.653  1.00 25.19           C  
ATOM   3967  C   THR 1 732     209.263 210.920 204.909  1.00 34.90           C  
ATOM   3968  O   THR 1 732     208.616 210.058 204.307  1.00 43.04           O  
ATOM   3969  CB  THR 1 732     211.667 210.318 204.654  1.00 30.42           C  
ATOM   3970  OG1 THR 1 732     211.279 209.281 203.746  1.00 42.60           O  
ATOM   3971  CG2 THR 1 732     212.936 209.907 205.373  1.00 34.85           C  
ATOM   3972  N   LYS 1 733     208.898 212.197 204.961  1.00 38.83           N  
ATOM   3973  CA  LYS 1 733     207.834 212.707 204.112  1.00 27.60           C  
ATOM   3974  C   LYS 1 733     208.304 212.746 202.666  1.00 29.42           C  
ATOM   3975  O   LYS 1 733     209.467 213.043 202.385  1.00 29.69           O  
ATOM   3976  CB  LYS 1 733     207.432 214.112 204.540  1.00 28.35           C  
ATOM   3977  CG  LYS 1 733     206.990 214.269 205.970  1.00 17.19           C  
ATOM   3978  CD  LYS 1 733     206.918 215.747 206.292  1.00 15.01           C  
ATOM   3979  CE  LYS 1 733     206.007 216.044 207.454  1.00 16.15           C  
ATOM   3980  NZ  LYS 1 733     205.725 217.500 207.538  1.00 35.66           N  
ATOM   3981  N   THR 1 734     207.402 212.432 201.745  1.00 34.60           N  
ATOM   3982  CA  THR 1 734     207.693 212.547 200.327  1.00 39.79           C  
ATOM   3983  C   THR 1 734     206.506 213.160 199.602  1.00 29.22           C  
ATOM   3984  O   THR 1 734     205.355 213.039 200.027  1.00 31.25           O  
ATOM   3985  CB  THR 1 734     208.040 211.187 199.708  1.00 36.44           C  
ATOM   3986  OG1 THR 1 734     207.015 210.239 200.023  1.00 34.50           O  
ATOM   3987  CG2 THR 1 734     209.365 210.689 200.242  1.00 36.66           C  
ATOM   3988  N   SER 1 735     206.810 213.832 198.498  1.00 33.18           N  
ATOM   3989  CA  SER 1 735     205.803 214.333 197.579  1.00 32.53           C  
ATOM   3990  C   SER 1 735     206.326 214.141 196.167  1.00 28.20           C  
ATOM   3991  O   SER 1 735     207.533 214.205 195.928  1.00 38.29           O  
ATOM   3992  CB  SER 1 735     205.480 215.810 197.830  1.00 29.68           C  
ATOM   3993  OG  SER 1 735     204.431 216.247 196.987  1.00 33.63           O  
ATOM   3994  N   VAL 1 736     205.413 213.897 195.234  1.00 23.25           N  
ATOM   3995  CA  VAL 1 736     205.766 213.613 193.850  1.00 27.00           C  
ATOM   3996  C   VAL 1 736     205.011 214.566 192.940  1.00 36.32           C  
ATOM   3997  O   VAL 1 736     203.798 214.751 193.092  1.00 48.20           O  
ATOM   3998  CB  VAL 1 736     205.464 212.153 193.471  1.00 20.59           C  
ATOM   3999  CG1 VAL 1 736     205.798 211.914 192.013  1.00 22.80           C  
ATOM   4000  CG2 VAL 1 736     206.250 211.211 194.356  1.00 24.66           C  
ATOM   4001  N   ASP 1 737     205.731 215.173 192.003  1.00 26.23           N  
ATOM   4002  CA  ASP 1 737     205.116 215.881 190.885  1.00 26.36           C  
ATOM   4003  C   ASP 1 737     204.749 214.825 189.851  1.00 32.25           C  
ATOM   4004  O   ASP 1 737     205.558 214.437 189.009  1.00 31.96           O  
ATOM   4005  CB  ASP 1 737     206.063 216.930 190.323  1.00 38.47           C  
ATOM   4006  CG  ASP 1 737     205.373 217.892 189.384  1.00 44.58           C  
ATOM   4007  OD1 ASP 1 737     204.585 217.442 188.529  1.00 52.74           O  
ATOM   4008  OD2 ASP 1 737     205.609 219.108 189.513  1.00 52.76           O  
ATOM   4009  N   CYS 1 738     203.509 214.342 189.935  1.00 41.15           N  
ATOM   4010  CA  CYS 1 738     203.091 213.198 189.132  1.00 30.90           C  
ATOM   4011  C   CYS 1 738     203.406 213.404 187.657  1.00 28.13           C  
ATOM   4012  O   CYS 1 738     203.839 212.474 186.970  1.00 27.02           O  
ATOM   4013  CB  CYS 1 738     201.599 212.948 189.337  1.00 30.33           C  
ATOM   4014  SG  CYS 1 738     200.956 211.439 188.591  1.00 64.99           S  
ATOM   4015  N   THR 1 739     203.185 214.614 187.149  1.00 30.04           N  
ATOM   4016  CA  THR 1 739     203.476 214.880 185.746  1.00 20.82           C  
ATOM   4017  C   THR 1 739     204.974 214.868 185.477  1.00 28.20           C  
ATOM   4018  O   THR 1 739     205.424 214.310 184.471  1.00 37.18           O  
ATOM   4019  CB  THR 1 739     202.874 216.219 185.331  1.00 22.61           C  
ATOM   4020  OG1 THR 1 739     201.485 216.248 185.680  1.00 21.82           O  
ATOM   4021  CG2 THR 1 739     203.014 216.423 183.835  1.00 41.30           C  
ATOM   4022  N   MET 1 740     205.766 215.472 186.364  1.00 23.24           N  
ATOM   4023  CA  MET 1 740     207.196 215.597 186.106  1.00 20.29           C  
ATOM   4024  C   MET 1 740     207.889 214.246 186.129  1.00 19.06           C  
ATOM   4025  O   MET 1 740     208.887 214.052 185.428  1.00 25.63           O  
ATOM   4026  CB  MET 1 740     207.832 216.529 187.132  1.00 32.95           C  
ATOM   4027  CG  MET 1 740     209.222 216.994 186.754  1.00 37.31           C  
ATOM   4028  SD  MET 1 740     209.747 218.430 187.703  1.00 56.72           S  
ATOM   4029  CE  MET 1 740     208.528 219.638 187.185  1.00 60.32           C  
ATOM   4030  N   TYR 1 741     207.390 213.308 186.932  1.00 23.27           N  
ATOM   4031  CA  TYR 1 741     207.959 211.966 186.937  1.00 16.76           C  
ATOM   4032  C   TYR 1 741     207.590 211.219 185.662  1.00 26.89           C  
ATOM   4033  O   TYR 1 741     208.459 210.693 184.960  1.00 30.35           O  
ATOM   4034  CB  TYR 1 741     207.481 211.199 188.171  1.00 16.52           C  
ATOM   4035  CG  TYR 1 741     207.914 209.753 188.188  1.00 24.69           C  
ATOM   4036  CD1 TYR 1 741     209.171 209.390 188.637  1.00 24.94           C  
ATOM   4037  CD2 TYR 1 741     207.065 208.750 187.755  1.00 24.90           C  
ATOM   4038  CE1 TYR 1 741     209.569 208.074 188.650  1.00 20.41           C  
ATOM   4039  CE2 TYR 1 741     207.457 207.432 187.767  1.00 21.14           C  
ATOM   4040  CZ  TYR 1 741     208.711 207.101 188.214  1.00 15.09           C  
ATOM   4041  OH  TYR 1 741     209.109 205.786 188.229  1.00 16.18           O  
ATOM   4042  N   ILE 1 742     206.295 211.162 185.351  1.00 25.79           N  
ATOM   4043  CA  ILE 1 742     205.831 210.418 184.184  1.00 23.68           C  
ATOM   4044  C   ILE 1 742     206.295 211.094 182.900  1.00 32.59           C  
ATOM   4045  O   ILE 1 742     206.859 210.451 182.008  1.00 50.14           O  
ATOM   4046  CB  ILE 1 742     204.300 210.271 184.215  1.00 21.32           C  
ATOM   4047  CG1 ILE 1 742     203.854 209.606 185.516  1.00 19.26           C  
ATOM   4048  CG2 ILE 1 742     203.821 209.456 183.028  1.00 24.55           C  
ATOM   4049  CD1 ILE 1 742     202.364 209.462 185.642  1.00 16.79           C  
ATOM   4050  N   CYS 1 743     206.084 212.405 182.798  1.00 28.34           N  
ATOM   4051  CA  CYS 1 743     206.198 213.113 181.528  1.00 20.19           C  
ATOM   4052  C   CYS 1 743     207.191 214.261 181.612  1.00 27.15           C  
ATOM   4053  O   CYS 1 743     206.875 215.383 181.205  1.00 36.07           O  
ATOM   4054  CB  CYS 1 743     204.841 213.675 181.095  1.00 37.73           C  
ATOM   4055  SG  CYS 1 743     203.556 212.482 180.657  1.00 68.32           S  
ATOM   4056  N   GLY 1 744     208.379 214.010 182.154  1.00 34.58           N  
ATOM   4057  CA  GLY 1 744     209.341 215.086 182.304  1.00 28.37           C  
ATOM   4058  C   GLY 1 744     209.607 215.779 180.979  1.00 50.90           C  
ATOM   4059  O   GLY 1 744     209.797 215.136 179.945  1.00 60.59           O  
ATOM   4060  N   ASP 1 745     209.587 217.107 181.021  1.00 56.11           N  
ATOM   4061  CA  ASP 1 745     209.915 217.988 179.895  1.00 42.60           C  
ATOM   4062  C   ASP 1 745     209.362 217.463 178.568  1.00 47.67           C  
ATOM   4063  O   ASP 1 745     210.082 217.277 177.588  1.00 57.42           O  
ATOM   4064  CB  ASP 1 745     211.429 218.229 179.815  1.00 49.36           C  
ATOM   4065  CG  ASP 1 745     212.236 216.964 179.528  1.00 58.79           C  
ATOM   4066  OD1 ASP 1 745     211.741 216.044 178.848  1.00 65.98           O  
ATOM   4067  OD2 ASP 1 745     213.396 216.899 179.988  1.00 62.11           O  
ATOM   4068  N   SER 1 746     208.046 217.265 178.537  1.00 43.07           N  
ATOM   4069  CA  SER 1 746     207.370 216.852 177.310  1.00 40.03           C  
ATOM   4070  C   SER 1 746     205.932 217.345 177.363  1.00 45.35           C  
ATOM   4071  O   SER 1 746     205.122 216.805 178.121  1.00 50.22           O  
ATOM   4072  CB  SER 1 746     207.421 215.337 177.134  1.00 38.74           C  
ATOM   4073  OG  SER 1 746     206.524 214.915 176.122  1.00 36.03           O  
ATOM   4074  N   THR 1 747     205.619 218.369 176.564  1.00 49.83           N  
ATOM   4075  CA  THR 1 747     204.241 218.839 176.474  1.00 44.95           C  
ATOM   4076  C   THR 1 747     203.337 217.794 175.837  1.00 45.66           C  
ATOM   4077  O   THR 1 747     202.162 217.685 176.203  1.00 52.87           O  
ATOM   4078  CB  THR 1 747     204.179 220.143 175.677  1.00 57.22           C  
ATOM   4079  OG1 THR 1 747     205.020 221.124 176.295  1.00 66.23           O  
ATOM   4080  CG2 THR 1 747     202.754 220.671 175.623  1.00 65.25           C  
ATOM   4081  N   GLU 1 748     203.859 217.027 174.879  1.00 45.02           N  
ATOM   4082  CA  GLU 1 748     203.040 216.013 174.223  1.00 42.97           C  
ATOM   4083  C   GLU 1 748     202.592 214.950 175.215  1.00 45.13           C  
ATOM   4084  O   GLU 1 748     201.427 214.540 175.215  1.00 45.18           O  
ATOM   4085  CB  GLU 1 748     203.811 215.370 173.070  1.00 45.41           C  
ATOM   4086  CG  GLU 1 748     204.247 216.335 171.972  1.00 39.03           C  
ATOM   4087  CD  GLU 1 748     205.475 217.138 172.347  1.00 47.22           C  
ATOM   4088  OE1 GLU 1 748     206.034 216.896 173.437  1.00 53.44           O  
ATOM   4089  OE2 GLU 1 748     205.882 218.013 171.556  1.00 58.03           O  
ATOM   4090  N   CYS 1 749     203.507 214.493 176.070  1.00 45.26           N  
ATOM   4091  CA  CYS 1 749     203.143 213.530 177.103  1.00 41.85           C  
ATOM   4092  C   CYS 1 749     202.225 214.160 178.140  1.00 47.52           C  
ATOM   4093  O   CYS 1 749     201.266 213.527 178.594  1.00 54.86           O  
ATOM   4094  CB  CYS 1 749     204.409 212.987 177.762  1.00 43.83           C  
ATOM   4095  SG  CYS 1 749     204.207 211.620 178.937  1.00 52.24           S  
ATOM   4096  N   SER 1 750     202.500 215.408 178.526  1.00 46.98           N  
ATOM   4097  CA  SER 1 750     201.659 216.080 179.509  1.00 37.46           C  
ATOM   4098  C   SER 1 750     200.223 216.208 179.023  1.00 40.81           C  
ATOM   4099  O   SER 1 750     199.288 216.100 179.823  1.00 47.53           O  
ATOM   4100  CB  SER 1 750     202.231 217.457 179.830  1.00 54.32           C  
ATOM   4101  OG  SER 1 750     203.538 217.351 180.363  1.00 58.99           O  
ATOM   4102  N   ASN 1 751     200.025 216.443 177.725  1.00 46.53           N  
ATOM   4103  CA  ASN 1 751     198.668 216.502 177.197  1.00 42.88           C  
ATOM   4104  C   ASN 1 751     198.006 215.134 177.215  1.00 37.78           C  
ATOM   4105  O   ASN 1 751     196.791 215.036 177.416  1.00 46.09           O  
ATOM   4106  CB  ASN 1 751     198.674 217.054 175.773  1.00 47.62           C  
ATOM   4107  CG  ASN 1 751     199.111 218.498 175.711  1.00 53.83           C  
ATOM   4108  OD1 ASN 1 751     199.212 219.174 176.734  1.00 58.56           O  
ATOM   4109  ND2 ASN 1 751     199.366 218.986 174.502  1.00 68.74           N  
ATOM   4110  N   LEU 1 752     198.783 214.070 177.016  1.00 37.13           N  
ATOM   4111  CA  LEU 1 752     198.222 212.727 177.038  1.00 38.63           C  
ATOM   4112  C   LEU 1 752     197.940 212.258 178.456  1.00 43.71           C  
ATOM   4113  O   LEU 1 752     196.997 211.489 178.673  1.00 45.33           O  
ATOM   4114  CB  LEU 1 752     199.171 211.753 176.342  1.00 35.98           C  
ATOM   4115  CG  LEU 1 752     199.294 211.944 174.832  1.00 35.65           C  
ATOM   4116  CD1 LEU 1 752     200.468 211.160 174.290  1.00 27.19           C  
ATOM   4117  CD2 LEU 1 752     198.006 211.530 174.134  1.00 50.99           C  
ATOM   4118  N   LEU 1 753     198.730 212.710 179.429  1.00 38.98           N  
ATOM   4119  CA  LEU 1 753     198.477 212.327 180.811  1.00 31.91           C  
ATOM   4120  C   LEU 1 753     197.166 212.911 181.315  1.00 38.06           C  
ATOM   4121  O   LEU 1 753     196.533 212.334 182.205  1.00 47.56           O  
ATOM   4122  CB  LEU 1 753     199.637 212.774 181.697  1.00 41.39           C  
ATOM   4123  CG  LEU 1 753     199.562 212.346 183.162  1.00 34.67           C  
ATOM   4124  CD1 LEU 1 753     199.485 210.831 183.283  1.00 41.89           C  
ATOM   4125  CD2 LEU 1 753     200.756 212.884 183.919  1.00 28.08           C  
ATOM   4126  N   LEU 1 754     196.744 214.050 180.762  1.00 40.94           N  
ATOM   4127  CA  LEU 1 754     195.459 214.623 181.140  1.00 39.63           C  
ATOM   4128  C   LEU 1 754     194.326 213.632 180.928  1.00 40.43           C  
ATOM   4129  O   LEU 1 754     193.318 213.678 181.641  1.00 43.13           O  
ATOM   4130  CB  LEU 1 754     195.189 215.898 180.341  1.00 42.26           C  
ATOM   4131  CG  LEU 1 754     195.302 217.220 181.102  1.00 41.89           C  
ATOM   4132  CD1 LEU 1 754     196.753 217.577 181.367  1.00 40.70           C  
ATOM   4133  CD2 LEU 1 754     194.606 218.332 180.340  1.00 43.91           C  
ATOM   4134  N   GLN 1 755     194.472 212.725 179.963  1.00 42.97           N  
ATOM   4135  CA  GLN 1 755     193.421 211.764 179.657  1.00 37.39           C  
ATOM   4136  C   GLN 1 755     193.232 210.729 180.755  1.00 36.74           C  
ATOM   4137  O   GLN 1 755     192.313 209.912 180.653  1.00 40.97           O  
ATOM   4138  CB  GLN 1 755     193.722 211.056 178.334  1.00 36.99           C  
ATOM   4139  CG  GLN 1 755     194.157 211.975 177.191  1.00 43.41           C  
ATOM   4140  CD  GLN 1 755     193.111 213.005 176.813  1.00 52.50           C  
ATOM   4141  OE1 GLN 1 755     192.378 213.511 177.661  1.00 58.22           O  
ATOM   4142  NE2 GLN 1 755     193.035 213.322 175.526  1.00 53.10           N  
ATOM   4143  N   TYR 1 756     194.076 210.733 181.784  1.00 42.13           N  
ATOM   4144  CA  TYR 1 756     193.898 209.899 182.967  1.00 38.69           C  
ATOM   4145  C   TYR 1 756     193.326 210.668 184.145  1.00 41.10           C  
ATOM   4146  O   TYR 1 756     192.501 210.131 184.887  1.00 34.79           O  
ATOM   4147  CB  TYR 1 756     195.235 209.271 183.374  1.00 35.48           C  
ATOM   4148  CG  TYR 1 756     195.764 208.263 182.381  1.00 34.55           C  
ATOM   4149  CD1 TYR 1 756     196.205 208.659 181.128  1.00 37.62           C  
ATOM   4150  CD2 TYR 1 756     195.835 206.919 182.700  1.00 32.39           C  
ATOM   4151  CE1 TYR 1 756     196.690 207.747 180.221  1.00 25.59           C  
ATOM   4152  CE2 TYR 1 756     196.322 205.999 181.798  1.00 40.26           C  
ATOM   4153  CZ  TYR 1 756     196.748 206.421 180.560  1.00 32.57           C  
ATOM   4154  OH  TYR 1 756     197.234 205.512 179.653  1.00 39.06           O  
ATOM   4155  N   GLY 1 757     193.747 211.917 184.330  1.00 43.25           N  
ATOM   4156  CA  GLY 1 757     193.093 212.826 185.250  1.00 46.59           C  
ATOM   4157  C   GLY 1 757     193.350 212.588 186.723  1.00 43.89           C  
ATOM   4158  O   GLY 1 757     194.466 212.782 187.213  1.00 44.93           O  
ATOM   4159  N   SER 1 758     192.302 212.179 187.440  1.00 41.90           N  
ATOM   4160  CA  SER 1 758     192.355 212.109 188.894  1.00 32.15           C  
ATOM   4161  C   SER 1 758     193.434 211.170 189.408  1.00 33.41           C  
ATOM   4162  O   SER 1 758     193.844 211.300 190.565  1.00 29.24           O  
ATOM   4163  CB  SER 1 758     190.995 211.675 189.439  1.00 50.98           C  
ATOM   4164  OG  SER 1 758     190.536 210.502 188.794  1.00 41.63           O  
ATOM   4165  N   PHE 1 759     193.898 210.222 188.593  1.00 46.16           N  
ATOM   4166  CA  PHE 1 759     194.869 209.252 189.082  1.00 35.02           C  
ATOM   4167  C   PHE 1 759     196.101 209.943 189.647  1.00 26.34           C  
ATOM   4168  O   PHE 1 759     196.618 209.552 190.698  1.00 41.04           O  
ATOM   4169  CB  PHE 1 759     195.251 208.281 187.965  1.00 29.21           C  
ATOM   4170  CG  PHE 1 759     194.518 206.967 188.029  1.00 35.55           C  
ATOM   4171  CD1 PHE 1 759     194.505 206.223 189.199  1.00 46.24           C  
ATOM   4172  CD2 PHE 1 759     193.836 206.480 186.928  1.00 44.76           C  
ATOM   4173  CE1 PHE 1 759     193.833 205.021 189.267  1.00 48.16           C  
ATOM   4174  CE2 PHE 1 759     193.162 205.275 186.993  1.00 50.35           C  
ATOM   4175  CZ  PHE 1 759     193.162 204.547 188.164  1.00 52.78           C  
ATOM   4176  N   CYS 1 760     196.589 210.980 188.966  1.00 30.16           N  
ATOM   4177  CA  CYS 1 760     197.740 211.707 189.487  1.00 24.62           C  
ATOM   4178  C   CYS 1 760     197.414 212.389 190.809  1.00 25.37           C  
ATOM   4179  O   CYS 1 760     198.242 212.404 191.725  1.00 34.83           O  
ATOM   4180  CB  CYS 1 760     198.230 212.728 188.463  1.00 28.23           C  
ATOM   4181  SG  CYS 1 760     199.497 212.095 187.340  1.00 38.53           S  
ATOM   4182  N   THR 1 761     196.216 212.965 190.931  1.00 27.02           N  
ATOM   4183  CA  THR 1 761     195.853 213.637 192.173  1.00 21.62           C  
ATOM   4184  C   THR 1 761     195.523 212.648 193.279  1.00 22.12           C  
ATOM   4185  O   THR 1 761     195.699 212.966 194.459  1.00 28.26           O  
ATOM   4186  CB  THR 1 761     194.661 214.566 191.957  1.00 22.12           C  
ATOM   4187  OG1 THR 1 761     194.984 215.540 190.958  1.00 27.09           O  
ATOM   4188  CG2 THR 1 761     194.308 215.277 193.252  1.00 15.79           C  
ATOM   4189  N   GLN 1 762     195.033 211.462 192.928  1.00 26.36           N  
ATOM   4190  CA  GLN 1 762     194.797 210.439 193.939  1.00 27.59           C  
ATOM   4191  C   GLN 1 762     196.106 210.031 194.601  1.00 29.45           C  
ATOM   4192  O   GLN 1 762     196.159 209.798 195.813  1.00 30.05           O  
ATOM   4193  CB  GLN 1 762     194.105 209.234 193.307  1.00 35.95           C  
ATOM   4194  CG  GLN 1 762     193.483 208.289 194.314  1.00 52.29           C  
ATOM   4195  CD  GLN 1 762     192.815 207.099 193.663  1.00 67.62           C  
ATOM   4196  OE1 GLN 1 762     192.937 206.886 192.458  1.00 56.15           O  
ATOM   4197  NE2 GLN 1 762     192.100 206.313 194.461  1.00 67.75           N  
ATOM   4198  N   LEU 1 763     197.173 209.915 193.810  1.00 29.36           N  
ATOM   4199  CA  LEU 1 763     198.491 209.639 194.369  1.00 22.37           C  
ATOM   4200  C   LEU 1 763     198.908 210.712 195.365  1.00 41.69           C  
ATOM   4201  O   LEU 1 763     199.425 210.402 196.443  1.00 34.24           O  
ATOM   4202  CB  LEU 1 763     199.517 209.537 193.243  1.00 17.84           C  
ATOM   4203  CG  LEU 1 763     199.312 208.373 192.277  1.00 18.73           C  
ATOM   4204  CD1 LEU 1 763     200.032 208.629 190.970  1.00 25.98           C  
ATOM   4205  CD2 LEU 1 763     199.801 207.090 192.908  1.00 34.68           C  
ATOM   4206  N   ASN 1 764     198.702 211.984 195.019  1.00 27.73           N  
ATOM   4207  CA  ASN 1 764     199.159 213.062 195.888  1.00 26.69           C  
ATOM   4208  C   ASN 1 764     198.328 213.157 197.159  1.00 22.63           C  
ATOM   4209  O   ASN 1 764     198.850 213.547 198.207  1.00 28.07           O  
ATOM   4210  CB  ASN 1 764     199.129 214.390 195.137  1.00 39.43           C  
ATOM   4211  CG  ASN 1 764     200.192 214.474 194.062  1.00 47.09           C  
ATOM   4212  OD1 ASN 1 764     201.143 213.695 194.055  1.00 37.58           O  
ATOM   4213  ND2 ASN 1 764     200.040 215.428 193.150  1.00 56.34           N  
ATOM   4214  N   ARG 1 765     197.041 212.816 197.094  1.00 23.80           N  
ATOM   4215  CA  ARG 1 765     196.238 212.795 198.311  1.00 18.11           C  
ATOM   4216  C   ARG 1 765     196.751 211.743 199.282  1.00 19.35           C  
ATOM   4217  O   ARG 1 765     196.795 211.978 200.494  1.00 23.57           O  
ATOM   4218  CB  ARG 1 765     194.771 212.534 197.979  1.00 17.99           C  
ATOM   4219  CG  ARG 1 765     194.054 213.710 197.355  1.00 32.61           C  
ATOM   4220  CD  ARG 1 765     192.557 213.629 197.602  1.00 40.80           C  
ATOM   4221  NE  ARG 1 765     191.974 212.396 197.080  1.00 45.89           N  
ATOM   4222  CZ  ARG 1 765     191.425 212.265 195.875  1.00 52.50           C  
ATOM   4223  NH1 ARG 1 765     191.372 213.292 195.035  1.00 54.51           N  
ATOM   4224  NH2 ARG 1 765     190.925 211.096 195.505  1.00 74.84           N  
ATOM   4225  N   ALA 1 766     197.129 210.571 198.769  1.00 24.40           N  
ATOM   4226  CA  ALA 1 766     197.661 209.520 199.627  1.00 13.56           C  
ATOM   4227  C   ALA 1 766     198.963 209.954 200.283  1.00 14.68           C  
ATOM   4228  O   ALA 1 766     199.127 209.836 201.501  1.00 23.74           O  
ATOM   4229  CB  ALA 1 766     197.871 208.244 198.815  1.00 19.40           C  
ATOM   4230  N   LEU 1 767     199.906 210.458 199.485  1.00 15.30           N  
ATOM   4231  CA  LEU 1 767     201.191 210.873 200.038  1.00 22.49           C  
ATOM   4232  C   LEU 1 767     201.034 212.017 201.027  1.00 14.10           C  
ATOM   4233  O   LEU 1 767     201.791 212.101 201.999  1.00 39.68           O  
ATOM   4234  CB  LEU 1 767     202.141 211.280 198.915  1.00  9.79           C  
ATOM   4235  CG  LEU 1 767     202.674 210.156 198.030  1.00  9.31           C  
ATOM   4236  CD1 LEU 1 767     203.456 210.736 196.870  1.00 13.26           C  
ATOM   4237  CD2 LEU 1 767     203.540 209.203 198.831  1.00 10.69           C  
ATOM   4238  N   THR 1 768     200.069 212.908 200.802  1.00 16.31           N  
ATOM   4239  CA  THR 1 768     199.847 213.991 201.752  1.00 11.63           C  
ATOM   4240  C   THR 1 768     199.263 213.460 203.052  1.00 14.68           C  
ATOM   4241  O   THR 1 768     199.661 213.892 204.140  1.00 20.60           O  
ATOM   4242  CB  THR 1 768     198.924 215.043 201.144  1.00 16.53           C  
ATOM   4243  OG1 THR 1 768     199.520 215.573 199.954  1.00 25.41           O  
ATOM   4244  CG2 THR 1 768     198.683 216.171 202.129  1.00 20.23           C  
ATOM   4245  N   GLY 1 769     198.321 212.521 202.963  1.00 15.64           N  
ATOM   4246  CA  GLY 1 769     197.819 211.885 204.167  1.00 12.49           C  
ATOM   4247  C   GLY 1 769     198.920 211.203 204.952  1.00 18.51           C  
ATOM   4248  O   GLY 1 769     198.930 211.234 206.184  1.00 18.53           O  
ATOM   4249  N   ILE 1 770     199.862 210.575 204.250  1.00 10.69           N  
ATOM   4250  CA  ILE 1 770     201.014 209.980 204.921  1.00 10.93           C  
ATOM   4251  C   ILE 1 770     201.857 211.067 205.571  1.00 11.81           C  
ATOM   4252  O   ILE 1 770     202.186 210.996 206.759  1.00 20.10           O  
ATOM   4253  CB  ILE 1 770     201.846 209.148 203.931  1.00  9.21           C  
ATOM   4254  CG1 ILE 1 770     201.060 207.922 203.474  1.00  5.51           C  
ATOM   4255  CG2 ILE 1 770     203.160 208.726 204.567  1.00  9.27           C  
ATOM   4256  CD1 ILE 1 770     201.684 207.206 202.306  1.00  4.91           C  
ATOM   4257  N   ALA 1 771     202.207 212.098 204.799  1.00 12.63           N  
ATOM   4258  CA  ALA 1 771     203.096 213.137 205.308  1.00 12.80           C  
ATOM   4259  C   ALA 1 771     202.460 213.899 206.461  1.00 14.00           C  
ATOM   4260  O   ALA 1 771     203.109 214.150 207.481  1.00 18.97           O  
ATOM   4261  CB  ALA 1 771     203.476 214.094 204.183  1.00 10.34           C  
ATOM   4262  N   VAL 1 772     201.188 214.272 206.322  1.00 17.74           N  
ATOM   4263  CA  VAL 1 772     200.545 215.078 207.353  1.00 14.48           C  
ATOM   4264  C   VAL 1 772     200.519 214.341 208.681  1.00 18.06           C  
ATOM   4265  O   VAL 1 772     200.590 214.968 209.745  1.00 33.02           O  
ATOM   4266  CB  VAL 1 772     199.129 215.482 206.909  1.00 20.30           C  
ATOM   4267  CG1 VAL 1 772     198.357 216.075 208.072  1.00 38.29           C  
ATOM   4268  CG2 VAL 1 772     199.201 216.475 205.765  1.00 19.46           C  
ATOM   4269  N   GLU 1 773     200.410 213.014 208.656  1.00 17.74           N  
ATOM   4270  CA  GLU 1 773     200.342 212.250 209.893  1.00 17.80           C  
ATOM   4271  C   GLU 1 773     201.709 211.878 210.445  1.00 18.13           C  
ATOM   4272  O   GLU 1 773     201.788 211.428 211.591  1.00 27.71           O  
ATOM   4273  CB  GLU 1 773     199.507 210.981 209.694  1.00 17.23           C  
ATOM   4274  CG  GLU 1 773     200.294 209.708 209.421  1.00 17.50           C  
ATOM   4275  CD  GLU 1 773     199.393 208.497 209.359  1.00 23.31           C  
ATOM   4276  OE1 GLU 1 773     199.560 207.672 208.436  1.00 26.45           O  
ATOM   4277  OE2 GLU 1 773     198.509 208.377 210.234  1.00 25.86           O  
ATOM   4278  N   GLN 1 774     202.783 212.042 209.673  1.00 19.41           N  
ATOM   4279  CA  GLN 1 774     204.110 211.893 210.257  1.00 16.74           C  
ATOM   4280  C   GLN 1 774     204.363 212.973 211.293  1.00 19.85           C  
ATOM   4281  O   GLN 1 774     205.063 212.733 212.282  1.00 26.73           O  
ATOM   4282  CB  GLN 1 774     205.186 211.940 209.174  1.00 12.13           C  
ATOM   4283  CG  GLN 1 774     205.055 210.865 208.114  1.00 14.90           C  
ATOM   4284  CD  GLN 1 774     204.673 209.520 208.687  1.00 14.77           C  
ATOM   4285  OE1 GLN 1 774     205.467 208.876 209.366  1.00 22.40           O  
ATOM   4286  NE2 GLN 1 774     203.447 209.090 208.423  1.00 14.82           N  
ATOM   4287  N   ASP 1 775     203.809 214.165 211.078  1.00 24.57           N  
ATOM   4288  CA  ASP 1 775     203.844 215.197 212.105  1.00 18.19           C  
ATOM   4289  C   ASP 1 775     202.968 214.815 213.288  1.00 20.92           C  
ATOM   4290  O   ASP 1 775     203.338 215.052 214.442  1.00 28.21           O  
ATOM   4291  CB  ASP 1 775     203.405 216.531 211.511  1.00 28.84           C  
ATOM   4292  CG  ASP 1 775     204.288 216.969 210.365  1.00 31.49           C  
ATOM   4293  OD1 ASP 1 775     205.497 216.652 210.388  1.00 42.16           O  
ATOM   4294  OD2 ASP 1 775     203.775 217.623 209.434  1.00 25.02           O  
ATOM   4295  N   LYS 1 776     201.801 214.227 213.023  1.00 16.59           N  
ATOM   4296  CA  LYS 1 776     200.950 213.732 214.098  1.00 19.18           C  
ATOM   4297  C   LYS 1 776     201.690 212.702 214.941  1.00 20.69           C  
ATOM   4298  O   LYS 1 776     201.734 212.800 216.171  1.00 25.16           O  
ATOM   4299  CB  LYS 1 776     199.673 213.133 213.509  1.00 23.64           C  
ATOM   4300  CG  LYS 1 776     198.719 212.524 214.530  1.00 25.36           C  
ATOM   4301  CD  LYS 1 776     197.671 211.651 213.856  1.00 39.81           C  
ATOM   4302  CE  LYS 1 776     198.246 210.310 213.413  1.00 34.69           C  
ATOM   4303  NZ  LYS 1 776     198.664 209.460 214.564  1.00 13.36           N  
ATOM   4304  N   ASN 1 777     202.278 211.697 214.288  1.00 22.30           N  
ATOM   4305  CA  ASN 1 777     203.007 210.667 215.019  1.00 16.70           C  
ATOM   4306  C   ASN 1 777     204.046 211.281 215.941  1.00 18.43           C  
ATOM   4307  O   ASN 1 777     204.171 210.884 217.103  1.00 26.23           O  
ATOM   4308  CB  ASN 1 777     203.680 209.705 214.041  1.00 15.38           C  
ATOM   4309  CG  ASN 1 777     202.696 208.819 213.328  1.00 15.97           C  
ATOM   4310  OD1 ASN 1 777     201.487 208.954 213.498  1.00 13.30           O  
ATOM   4311  ND2 ASN 1 777     203.207 207.907 212.515  1.00 16.41           N  
ATOM   4312  N   THR 1 778     204.804 212.254 215.440  1.00 15.07           N  
ATOM   4313  CA  THR 1 778     205.810 212.904 216.267  1.00 10.43           C  
ATOM   4314  C   THR 1 778     205.173 213.740 217.367  1.00 18.29           C  
ATOM   4315  O   THR 1 778     205.744 213.873 218.452  1.00 31.30           O  
ATOM   4316  CB  THR 1 778     206.712 213.776 215.400  1.00 19.33           C  
ATOM   4317  OG1 THR 1 778     207.160 213.020 214.269  1.00 24.97           O  
ATOM   4318  CG2 THR 1 778     207.912 214.244 216.187  1.00 31.83           C  
ATOM   4319  N   GLN 1 779     203.997 214.309 217.107  1.00 15.71           N  
ATOM   4320  CA  GLN 1 779     203.318 215.095 218.130  1.00 17.33           C  
ATOM   4321  C   GLN 1 779     202.768 214.202 219.231  1.00 15.42           C  
ATOM   4322  O   GLN 1 779     202.839 214.547 220.415  1.00 24.25           O  
ATOM   4323  CB  GLN 1 779     202.191 215.906 217.496  1.00 20.68           C  
ATOM   4324  CG  GLN 1 779     201.639 217.007 218.383  1.00 38.32           C  
ATOM   4325  CD  GLN 1 779     202.443 218.284 218.290  1.00 49.85           C  
ATOM   4326  OE1 GLN 1 779     203.609 218.269 217.893  1.00 50.94           O  
ATOM   4327  NE2 GLN 1 779     201.822 219.404 218.648  1.00 47.85           N  
ATOM   4328  N   GLU 1 780     202.212 213.051 218.860  1.00 13.84           N  
ATOM   4329  CA  GLU 1 780     201.613 212.164 219.849  1.00 19.07           C  
ATOM   4330  C   GLU 1 780     202.659 211.632 220.819  1.00 21.90           C  
ATOM   4331  O   GLU 1 780     202.367 211.425 222.002  1.00 27.01           O  
ATOM   4332  CB  GLU 1 780     200.902 211.013 219.142  1.00 25.07           C  
ATOM   4333  CG  GLU 1 780     199.767 211.452 218.227  1.00 34.76           C  
ATOM   4334  CD  GLU 1 780     198.502 211.790 218.984  1.00 36.63           C  
ATOM   4335  OE1 GLU 1 780     197.504 211.055 218.828  1.00 54.32           O  
ATOM   4336  OE2 GLU 1 780     198.507 212.784 219.740  1.00 33.35           O  
ATOM   4337  N   VAL 1 781     203.879 211.402 220.341  1.00 18.50           N  
ATOM   4338  CA  VAL 1 781     204.911 210.803 221.180  1.00 13.21           C  
ATOM   4339  C   VAL 1 781     205.545 211.847 222.088  1.00 14.68           C  
ATOM   4340  O   VAL 1 781     205.615 211.673 223.309  1.00 24.36           O  
ATOM   4341  CB  VAL 1 781     205.973 210.112 220.308  1.00 11.81           C  
ATOM   4342  CG1 VAL 1 781     207.089 209.554 221.174  1.00 11.90           C  
ATOM   4343  CG2 VAL 1 781     205.341 209.015 219.483  1.00 13.54           C  
ATOM   4344  N   PHE 1 782     206.020 212.945 221.507  1.00 15.73           N  
ATOM   4345  CA  PHE 1 782     206.883 213.880 222.217  1.00 14.79           C  
ATOM   4346  C   PHE 1 782     206.123 215.029 222.863  1.00 22.40           C  
ATOM   4347  O   PHE 1 782     206.515 215.502 223.934  1.00 30.20           O  
ATOM   4348  CB  PHE 1 782     207.936 214.433 221.259  1.00 16.64           C  
ATOM   4349  CG  PHE 1 782     208.962 213.424 220.855  1.00 12.82           C  
ATOM   4350  CD1 PHE 1 782     209.977 213.075 221.719  1.00 13.44           C  
ATOM   4351  CD2 PHE 1 782     208.907 212.817 219.618  1.00 12.44           C  
ATOM   4352  CE1 PHE 1 782     210.916 212.145 221.357  1.00 17.13           C  
ATOM   4353  CE2 PHE 1 782     209.848 211.886 219.252  1.00 14.38           C  
ATOM   4354  CZ  PHE 1 782     210.853 211.550 220.123  1.00 16.90           C  
ATOM   4355  N   ALA 1 783     205.038 215.485 222.246  1.00 20.26           N  
ATOM   4356  CA  ALA 1 783     204.372 216.704 222.684  1.00 19.26           C  
ATOM   4357  C   ALA 1 783     203.329 216.412 223.751  1.00 25.04           C  
ATOM   4358  O   ALA 1 783     202.358 217.159 223.897  1.00 45.33           O  
ATOM   4359  CB  ALA 1 783     203.720 217.412 221.500  1.00 21.81           C  
ATOM   4360  N   GLN 1 784     203.519 215.325 224.499  1.00 22.63           N  
ATOM   4361  CA  GLN 1 784     202.516 214.923 225.476  1.00 28.68           C  
ATOM   4362  C   GLN 1 784     202.294 215.993 226.538  1.00 31.83           C  
ATOM   4363  O   GLN 1 784     201.160 216.185 226.989  1.00 37.49           O  
ATOM   4364  CB  GLN 1 784     202.930 213.603 226.120  1.00 26.95           C  
ATOM   4365  CG  GLN 1 784     203.098 212.480 225.116  1.00 19.70           C  
ATOM   4366  CD  GLN 1 784     202.708 211.136 225.675  1.00 14.01           C  
ATOM   4367  OE1 GLN 1 784     202.562 210.973 226.884  1.00 13.61           O  
ATOM   4368  NE2 GLN 1 784     202.527 210.158 224.794  1.00 17.62           N  
ATOM   4369  N   VAL 1 785     203.345 216.700 226.942  1.00 41.34           N  
ATOM   4370  CA  VAL 1 785     203.234 217.807 227.886  1.00 35.69           C  
ATOM   4371  C   VAL 1 785     203.387 219.108 227.112  1.00 45.33           C  
ATOM   4372  O   VAL 1 785     204.346 219.282 226.353  1.00 46.07           O  
ATOM   4373  CB  VAL 1 785     204.278 217.709 229.009  1.00 32.54           C  
ATOM   4374  CG1 VAL 1 785     203.963 216.542 229.929  1.00 31.20           C  
ATOM   4375  CG2 VAL 1 785     205.684 217.586 228.435  1.00 22.91           C  
ATOM   4376  N   LYS 1 786     202.438 220.020 227.300  1.00 47.46           N  
ATOM   4377  CA  LYS 1 786     202.470 221.324 226.642  1.00 48.84           C  
ATOM   4378  C   LYS 1 786     203.125 222.391 227.507  1.00 56.44           C  
ATOM   4379  O   LYS 1 786     202.803 223.576 227.393  1.00 53.60           O  
ATOM   4380  CB  LYS 1 786     201.049 221.733 226.260  1.00 43.75           C  
ATOM   4381  CG  LYS 1 786     200.360 220.794 225.272  1.00 49.44           C  
ATOM   4382  CD  LYS 1 786     201.108 220.674 223.945  1.00 54.93           C  
ATOM   4383  CE  LYS 1 786     201.228 222.008 223.228  1.00 40.00           C  
ATOM   4384  NZ  LYS 1 786     202.013 221.898 221.968  1.00 39.67           N  
ATOM   4385  N   GLN 1 787     204.046 221.990 228.381  1.00 41.65           N  
ATOM   4386  CA  GLN 1 787     204.772 222.925 229.232  1.00 36.53           C  
ATOM   4387  C   GLN 1 787     206.220 222.473 229.292  1.00 34.43           C  
ATOM   4388  O   GLN 1 787     206.505 221.378 229.781  1.00 42.17           O  
ATOM   4389  CB  GLN 1 787     204.174 222.982 230.636  1.00 38.63           C  
ATOM   4390  CG  GLN 1 787     202.797 223.599 230.702  1.00 42.57           C  
ATOM   4391  CD  GLN 1 787     202.249 223.618 232.112  1.00 46.77           C  
ATOM   4392  OE1 GLN 1 787     202.701 222.866 232.973  1.00 45.46           O  
ATOM   4393  NE2 GLN 1 787     201.273 224.483 232.358  1.00 50.00           N  
ATOM   4394  N   ILE 1 788     207.126 223.313 228.797  1.00 38.46           N  
ATOM   4395  CA  ILE 1 788     208.533 222.953 228.706  1.00 44.21           C  
ATOM   4396  C   ILE 1 788     209.197 223.151 230.061  1.00 45.73           C  
ATOM   4397  O   ILE 1 788     209.693 224.241 230.367  1.00 48.29           O  
ATOM   4398  CB  ILE 1 788     209.246 223.782 227.622  1.00 38.72           C  
ATOM   4399  CG1 ILE 1 788     208.560 223.600 226.263  1.00 32.91           C  
ATOM   4400  CG2 ILE 1 788     210.710 223.393 227.535  1.00 47.70           C  
ATOM   4401  CD1 ILE 1 788     208.621 222.190 225.716  1.00 39.10           C  
ATOM   4402  N   TYR 1 789     209.218 222.101 230.876  1.00 40.79           N  
ATOM   4403  CA  TYR 1 789     209.922 222.162 232.147  1.00 29.76           C  
ATOM   4404  C   TYR 1 789     211.425 222.208 231.911  1.00 28.52           C  
ATOM   4405  O   TYR 1 789     211.936 221.679 230.922  1.00 28.36           O  
ATOM   4406  CB  TYR 1 789     209.571 220.958 233.020  1.00 30.92           C  
ATOM   4407  CG  TYR 1 789     208.104 220.835 233.344  1.00 24.64           C  
ATOM   4408  CD1 TYR 1 789     207.511 221.655 234.287  1.00 33.34           C  
ATOM   4409  CD2 TYR 1 789     207.314 219.890 232.714  1.00 31.05           C  
ATOM   4410  CE1 TYR 1 789     206.176 221.546 234.584  1.00 37.64           C  
ATOM   4411  CE2 TYR 1 789     205.978 219.773 233.006  1.00 32.36           C  
ATOM   4412  CZ  TYR 1 789     205.413 220.603 233.943  1.00 37.41           C  
ATOM   4413  OH  TYR 1 789     204.075 220.494 234.241  1.00 37.51           O  
ATOM   4414  N   LYS 1 790     212.136 222.856 232.828  1.00 44.21           N  
ATOM   4415  CA  LYS 1 790     213.586 222.937 232.761  1.00 52.28           C  
ATOM   4416  C   LYS 1 790     214.187 222.587 234.113  1.00 49.02           C  
ATOM   4417  O   LYS 1 790     213.600 222.854 235.164  1.00 53.23           O  
ATOM   4418  CB  LYS 1 790     214.050 224.327 232.319  1.00 50.83           C  
ATOM   4419  CG  LYS 1 790     213.662 225.448 233.257  1.00 50.04           C  
ATOM   4420  CD  LYS 1 790     213.817 226.801 232.580  1.00 62.29           C  
ATOM   4421  CE  LYS 1 790     215.246 227.037 232.112  1.00 57.24           C  
ATOM   4422  NZ  LYS 1 790     215.403 228.358 231.446  1.00 69.73           N  
ATOM   4423  N   THR 1 791     215.366 221.976 234.068  1.00 47.70           N  
ATOM   4424  CA  THR 1 791     215.995 221.465 235.273  1.00 54.47           C  
ATOM   4425  C   THR 1 791     216.553 222.604 236.126  1.00 60.33           C  
ATOM   4426  O   THR 1 791     216.951 223.647 235.601  1.00 67.77           O  
ATOM   4427  CB  THR 1 791     217.123 220.503 234.914  1.00 50.88           C  
ATOM   4428  OG1 THR 1 791     217.759 220.043 236.111  1.00 54.89           O  
ATOM   4429  CG2 THR 1 791     218.157 221.190 234.027  1.00 47.70           C  
ATOM   4430  N   PRO 1 792     216.598 222.432 237.445  1.00 60.71           N  
ATOM   4431  CA  PRO 1 792     217.310 223.396 238.286  1.00 57.00           C  
ATOM   4432  C   PRO 1 792     218.806 223.303 238.055  1.00 67.79           C  
ATOM   4433  O   PRO 1 792     219.310 222.252 237.631  1.00 71.35           O  
ATOM   4434  CB  PRO 1 792     216.935 222.968 239.711  1.00 63.29           C  
ATOM   4435  CG  PRO 1 792     216.641 221.524 239.596  1.00 62.38           C  
ATOM   4436  CD  PRO 1 792     216.009 221.343 238.245  1.00 54.45           C  
ATOM   4437  N   PRO 1 793     219.554 224.377 238.315  1.00 63.39           N  
ATOM   4438  CA  PRO 1 793     221.012 224.290 238.147  1.00 55.96           C  
ATOM   4439  C   PRO 1 793     221.688 223.438 239.205  1.00 57.55           C  
ATOM   4440  O   PRO 1 793     222.733 222.839 238.926  1.00 52.00           O  
ATOM   4441  CB  PRO 1 793     221.460 225.755 238.224  1.00 63.78           C  
ATOM   4442  CG  PRO 1 793     220.424 226.416 239.056  1.00 67.76           C  
ATOM   4443  CD  PRO 1 793     219.127 225.716 238.757  1.00 61.10           C  
ATOM   4444  N   ILE 1 794     221.122 223.357 240.407  1.00 59.23           N  
ATOM   4445  CA  ILE 1 794     221.724 222.609 241.508  1.00 67.23           C  
ATOM   4446  C   ILE 1 794     221.238 221.165 241.393  1.00 66.15           C  
ATOM   4447  O   ILE 1 794     220.103 220.842 241.747  1.00 58.15           O  
ATOM   4448  CB  ILE 1 794     221.394 223.234 242.867  1.00 58.16           C  
ATOM   4449  CG1 ILE 1 794     221.901 222.353 244.015  1.00 61.16           C  
ATOM   4450  CG2 ILE 1 794     219.896 223.492 243.013  1.00 55.11           C  
ATOM   4451  CD1 ILE 1 794     223.394 222.095 243.981  1.00 61.05           C  
ATOM   4452  N   LYS 1 795     222.106 220.294 240.880  1.00 60.94           N  
ATOM   4453  CA  LYS 1 795     221.757 218.905 240.603  1.00 51.56           C  
ATOM   4454  C   LYS 1 795     221.932 218.009 241.823  1.00 50.98           C  
ATOM   4455  O   LYS 1 795     222.675 217.025 241.771  1.00 51.74           O  
ATOM   4456  CB  LYS 1 795     222.609 218.370 239.453  1.00 45.81           C  
ATOM   4457  CG  LYS 1 795     222.744 219.321 238.275  1.00 51.09           C  
ATOM   4458  CD  LYS 1 795     221.416 219.561 237.580  1.00 51.51           C  
ATOM   4459  CE  LYS 1 795     221.541 220.646 236.525  1.00 51.99           C  
ATOM   4460  NZ  LYS 1 795     222.496 220.263 235.450  1.00 55.23           N  
ATOM   4461  N   ASP 1 796     221.268 218.342 242.926  1.00 56.61           N  
ATOM   4462  CA  ASP 1 796     221.333 217.520 244.129  1.00 52.70           C  
ATOM   4463  C   ASP 1 796     220.291 216.411 244.098  1.00 44.72           C  
ATOM   4464  O   ASP 1 796     219.472 216.305 245.015  1.00 48.10           O  
ATOM   4465  CB  ASP 1 796     221.128 218.383 245.372  1.00 58.21           C  
ATOM   4466  CG  ASP 1 796     219.868 219.221 245.292  1.00 60.39           C  
ATOM   4467  OD1 ASP 1 796     219.141 219.101 244.283  1.00 50.03           O  
ATOM   4468  OD2 ASP 1 796     219.610 220.003 246.230  1.00 59.27           O  
ATOM   4469  N   PHE 1 797     220.306 215.581 243.056  1.00 41.72           N  
ATOM   4470  CA  PHE 1 797     219.310 214.520 242.911  1.00 30.91           C  
ATOM   4471  C   PHE 1 797     219.656 213.257 243.689  1.00 31.96           C  
ATOM   4472  O   PHE 1 797     219.692 212.166 243.118  1.00 34.31           O  
ATOM   4473  CB  PHE 1 797     219.125 214.204 241.430  1.00 28.47           C  
ATOM   4474  CG  PHE 1 797     218.654 215.373 240.619  1.00 30.97           C  
ATOM   4475  CD1 PHE 1 797     217.415 215.937 240.847  1.00 33.22           C  
ATOM   4476  CD2 PHE 1 797     219.451 215.907 239.628  1.00 36.34           C  
ATOM   4477  CE1 PHE 1 797     216.983 217.014 240.105  1.00 35.91           C  
ATOM   4478  CE2 PHE 1 797     219.021 216.983 238.882  1.00 33.65           C  
ATOM   4479  CZ  PHE 1 797     217.787 217.536 239.122  1.00 36.17           C  
ATOM   4480  N   GLY 1 798     219.911 213.373 244.989  1.00 37.38           N  
ATOM   4481  CA  GLY 1 798     220.084 212.197 245.821  1.00 39.01           C  
ATOM   4482  C   GLY 1 798     221.243 211.308 245.441  1.00 34.40           C  
ATOM   4483  O   GLY 1 798     221.274 210.145 245.845  1.00 25.96           O  
ATOM   4484  N   GLY 1 799     222.205 211.819 244.679  1.00 38.49           N  
ATOM   4485  CA  GLY 1 799     223.334 211.025 244.245  1.00 34.88           C  
ATOM   4486  C   GLY 1 799     223.172 210.362 242.896  1.00 34.12           C  
ATOM   4487  O   GLY 1 799     224.114 209.708 242.431  1.00 38.73           O  
ATOM   4488  N   PHE 1 800     222.014 210.495 242.257  1.00 30.94           N  
ATOM   4489  CA  PHE 1 800     221.833 210.002 240.900  1.00 23.88           C  
ATOM   4490  C   PHE 1 800     222.381 211.016 239.904  1.00 31.04           C  
ATOM   4491  O   PHE 1 800     222.228 212.227 240.083  1.00 44.15           O  
ATOM   4492  CB  PHE 1 800     220.355 209.726 240.628  1.00 20.77           C  
ATOM   4493  CG  PHE 1 800     219.767 208.651 241.506  1.00 23.04           C  
ATOM   4494  CD1 PHE 1 800     219.440 208.915 242.824  1.00 27.96           C  
ATOM   4495  CD2 PHE 1 800     219.542 207.380 241.015  1.00 26.88           C  
ATOM   4496  CE1 PHE 1 800     218.903 207.933 243.630  1.00 22.87           C  
ATOM   4497  CE2 PHE 1 800     219.005 206.397 241.820  1.00 28.98           C  
ATOM   4498  CZ  PHE 1 800     218.686 206.676 243.127  1.00 24.07           C  
ATOM   4499  N   ASN 1 801     223.024 210.516 238.852  1.00 33.24           N  
ATOM   4500  CA  ASN 1 801     223.803 211.334 237.920  1.00 31.48           C  
ATOM   4501  C   ASN 1 801     223.114 211.323 236.559  1.00 40.22           C  
ATOM   4502  O   ASN 1 801     223.362 210.452 235.723  1.00 46.78           O  
ATOM   4503  CB  ASN 1 801     225.230 210.809 237.831  1.00 46.16           C  
ATOM   4504  CG  ASN 1 801     226.204 211.842 237.308  1.00 49.78           C  
ATOM   4505  OD1 ASN 1 801     225.816 212.934 236.896  1.00 52.36           O  
ATOM   4506  ND2 ASN 1 801     227.482 211.499 237.321  1.00 57.11           N  
ATOM   4507  N   PHE 1 802     222.236 212.299 236.343  1.00 40.48           N  
ATOM   4508  CA  PHE 1 802     221.534 212.448 235.076  1.00 29.99           C  
ATOM   4509  C   PHE 1 802     222.283 213.317 234.077  1.00 34.04           C  
ATOM   4510  O   PHE 1 802     221.739 213.607 233.008  1.00 38.27           O  
ATOM   4511  CB  PHE 1 802     220.143 213.026 235.329  1.00 21.92           C  
ATOM   4512  CG  PHE 1 802     219.346 212.238 236.314  1.00 22.28           C  
ATOM   4513  CD1 PHE 1 802     219.039 210.918 236.066  1.00 17.44           C  
ATOM   4514  CD2 PHE 1 802     218.912 212.810 237.490  1.00 21.64           C  
ATOM   4515  CE1 PHE 1 802     218.318 210.190 236.966  1.00 13.09           C  
ATOM   4516  CE2 PHE 1 802     218.189 212.082 238.390  1.00 22.84           C  
ATOM   4517  CZ  PHE 1 802     217.893 210.771 238.127  1.00 16.29           C  
ATOM   4518  N   SER 1 803     223.505 213.746 234.396  1.00 41.29           N  
ATOM   4519  CA  SER 1 803     224.245 214.611 233.486  1.00 42.54           C  
ATOM   4520  C   SER 1 803     224.441 213.976 232.119  1.00 40.83           C  
ATOM   4521  O   SER 1 803     224.569 214.698 231.125  1.00 40.79           O  
ATOM   4522  CB  SER 1 803     225.607 214.957 234.081  1.00 42.59           C  
ATOM   4523  OG  SER 1 803     226.386 213.789 234.265  1.00 41.73           O  
ATOM   4524  N   GLN 1 804     224.463 212.647 232.043  1.00 35.31           N  
ATOM   4525  CA  GLN 1 804     224.692 211.969 230.776  1.00 27.59           C  
ATOM   4526  C   GLN 1 804     223.453 211.939 229.892  1.00 25.80           C  
ATOM   4527  O   GLN 1 804     223.568 211.631 228.703  1.00 28.80           O  
ATOM   4528  CB  GLN 1 804     225.175 210.542 231.032  1.00 33.26           C  
ATOM   4529  CG  GLN 1 804     226.435 210.461 231.877  1.00 43.34           C  
ATOM   4530  CD  GLN 1 804     226.490 209.203 232.713  1.00 50.38           C  
ATOM   4531  OE1 GLN 1 804     227.173 208.242 232.364  1.00 59.74           O  
ATOM   4532  NE2 GLN 1 804     225.770 209.200 233.830  1.00 36.18           N  
ATOM   4533  N   ILE 1 805     222.279 212.250 230.439  1.00 25.92           N  
ATOM   4534  CA  ILE 1 805     221.051 212.276 229.651  1.00 27.62           C  
ATOM   4535  C   ILE 1 805     220.381 213.637 229.638  1.00 33.76           C  
ATOM   4536  O   ILE 1 805     219.513 213.882 228.783  1.00 35.91           O  
ATOM   4537  CB  ILE 1 805     220.057 211.202 230.151  1.00 21.84           C  
ATOM   4538  CG1 ILE 1 805     219.696 211.441 231.618  1.00 20.83           C  
ATOM   4539  CG2 ILE 1 805     220.631 209.812 229.948  1.00 27.50           C  
ATOM   4540  CD1 ILE 1 805     218.787 210.384 232.209  1.00 15.75           C  
ATOM   4541  N   LEU 1 806     220.717 214.546 230.546  1.00 35.22           N  
ATOM   4542  CA  LEU 1 806     220.176 215.890 230.500  1.00 31.99           C  
ATOM   4543  C   LEU 1 806     220.865 216.704 229.407  1.00 39.43           C  
ATOM   4544  O   LEU 1 806     221.950 216.348 228.943  1.00 49.16           O  
ATOM   4545  CB  LEU 1 806     220.345 216.574 231.851  1.00 40.24           C  
ATOM   4546  CG  LEU 1 806     219.369 216.137 232.942  1.00 32.09           C  
ATOM   4547  CD1 LEU 1 806     219.891 216.557 234.300  1.00 33.94           C  
ATOM   4548  CD2 LEU 1 806     217.988 216.723 232.694  1.00 18.08           C  
ATOM   4549  N   PRO 1 807     220.249 217.805 228.979  1.00 37.18           N  
ATOM   4550  CA  PRO 1 807     220.830 218.604 227.895  1.00 47.14           C  
ATOM   4551  C   PRO 1 807     222.281 218.976 228.165  1.00 56.33           C  
ATOM   4552  O   PRO 1 807     222.704 219.133 229.311  1.00 64.51           O  
ATOM   4553  CB  PRO 1 807     219.937 219.847 227.858  1.00 49.59           C  
ATOM   4554  CG  PRO 1 807     218.641 219.388 228.392  1.00 50.77           C  
ATOM   4555  CD  PRO 1 807     218.950 218.341 229.418  1.00 36.95           C  
ATOM   4556  N   ASP 1 808     223.042 219.106 227.083  1.00 59.98           N  
ATOM   4557  CA  ASP 1 808     224.415 219.590 227.127  1.00 71.74           C  
ATOM   4558  C   ASP 1 808     224.422 221.008 226.566  1.00 72.88           C  
ATOM   4559  O   ASP 1 808     224.608 221.198 225.357  1.00 69.09           O  
ATOM   4560  CB  ASP 1 808     225.342 218.671 226.333  1.00 68.14           C  
ATOM   4561  CG  ASP 1 808     226.793 218.825 226.735  1.00 75.70           C  
ATOM   4562  OD1 ASP 1 808     227.097 219.736 227.533  1.00 75.23           O  
ATOM   4563  OD2 ASP 1 808     227.629 218.027 226.261  1.00 87.59           O  
ATOM   4564  N   PRO 1 809     224.223 222.026 227.409  1.00 68.56           N  
ATOM   4565  CA  PRO 1 809     223.834 223.346 226.884  1.00 67.36           C  
ATOM   4566  C   PRO 1 809     224.829 223.965 225.918  1.00 79.57           C  
ATOM   4567  O   PRO 1 809     224.410 224.659 224.984  1.00 77.06           O  
ATOM   4568  CB  PRO 1 809     223.695 224.198 228.154  1.00 64.21           C  
ATOM   4569  CG  PRO 1 809     223.569 223.223 229.278  1.00 69.89           C  
ATOM   4570  CD  PRO 1 809     224.365 222.037 228.875  1.00 64.89           C  
ATOM   4571  N   SER 1 810     226.131 223.741 226.104  1.00 79.41           N  
ATOM   4572  CA  SER 1 810     227.123 224.461 225.313  1.00 69.31           C  
ATOM   4573  C   SER 1 810     227.136 224.035 223.850  1.00 70.67           C  
ATOM   4574  O   SER 1 810     227.693 224.754 223.015  1.00 73.64           O  
ATOM   4575  CB  SER 1 810     228.512 224.263 225.919  1.00 74.54           C  
ATOM   4576  OG  SER 1 810     228.823 222.886 226.034  1.00 74.85           O  
ATOM   4577  N   LYS 1 811     226.541 222.894 223.521  1.00 75.19           N  
ATOM   4578  CA  LYS 1 811     226.539 222.429 222.146  1.00 78.80           C  
ATOM   4579  C   LYS 1 811     225.560 223.252 221.307  1.00 77.53           C  
ATOM   4580  O   LYS 1 811     224.585 223.795 221.833  1.00 78.32           O  
ATOM   4581  CB  LYS 1 811     226.166 220.951 222.094  1.00 75.86           C  
ATOM   4582  CG  LYS 1 811     227.122 220.052 222.868  1.00 78.74           C  
ATOM   4583  CD  LYS 1 811     228.534 220.130 222.309  1.00 75.72           C  
ATOM   4584  CE  LYS 1 811     229.491 219.231 223.069  1.00 77.16           C  
ATOM   4585  NZ  LYS 1 811     230.867 219.298 222.508  1.00 72.66           N  
ATOM   4586  N   PRO 1 812     225.798 223.361 219.995  1.00 73.89           N  
ATOM   4587  CA  PRO 1 812     224.928 224.220 219.176  1.00 76.91           C  
ATOM   4588  C   PRO 1 812     223.473 223.801 219.213  1.00 79.60           C  
ATOM   4589  O   PRO 1 812     222.589 224.667 219.210  1.00 80.00           O  
ATOM   4590  CB  PRO 1 812     225.518 224.082 217.766  1.00 82.01           C  
ATOM   4591  CG  PRO 1 812     226.263 222.794 217.785  1.00 79.52           C  
ATOM   4592  CD  PRO 1 812     226.793 222.645 219.179  1.00 80.90           C  
ATOM   4593  N   SER 1 813     223.198 222.503 219.251  1.00 90.67           N  
ATOM   4594  CA  SER 1 813     221.865 221.986 219.517  1.00 80.67           C  
ATOM   4595  C   SER 1 813     221.847 221.457 220.942  1.00 73.42           C  
ATOM   4596  O   SER 1 813     222.666 220.606 221.303  1.00 67.20           O  
ATOM   4597  CB  SER 1 813     221.489 220.883 218.527  1.00 61.11           C  
ATOM   4598  OG  SER 1 813     222.437 219.831 218.553  1.00 58.41           O  
ATOM   4599  N   LYS 1 814     220.910 221.952 221.743  1.00 77.67           N  
ATOM   4600  CA  LYS 1 814     220.941 221.686 223.173  1.00 72.58           C  
ATOM   4601  C   LYS 1 814     220.441 220.280 223.474  1.00 62.06           C  
ATOM   4602  O   LYS 1 814     219.460 220.105 224.205  1.00 59.69           O  
ATOM   4603  CB  LYS 1 814     220.109 222.729 223.918  1.00 67.08           C  
ATOM   4604  CG  LYS 1 814     220.603 224.152 223.708  1.00 76.27           C  
ATOM   4605  CD  LYS 1 814     219.909 225.136 224.629  1.00 70.82           C  
ATOM   4606  CE  LYS 1 814     220.577 226.500 224.570  1.00 79.87           C  
ATOM   4607  NZ  LYS 1 814     220.345 227.196 223.273  1.00 80.81           N  
ATOM   4608  N   ARG 1 815     221.103 219.277 222.904  1.00 60.64           N  
ATOM   4609  CA  ARG 1 815     220.788 217.882 223.155  1.00 50.95           C  
ATOM   4610  C   ARG 1 815     221.668 217.329 224.270  1.00 50.61           C  
ATOM   4611  O   ARG 1 815     222.662 217.933 224.677  1.00 57.71           O  
ATOM   4612  CB  ARG 1 815     220.970 217.054 221.883  1.00 54.81           C  
ATOM   4613  CG  ARG 1 815     219.951 217.354 220.806  1.00 64.56           C  
ATOM   4614  CD  ARG 1 815     219.823 216.200 219.831  1.00 49.72           C  
ATOM   4615  NE  ARG 1 815     221.020 216.037 219.011  1.00 37.30           N  
ATOM   4616  CZ  ARG 1 815     221.160 216.496 217.770  1.00 42.30           C  
ATOM   4617  NH1 ARG 1 815     220.180 217.159 217.172  1.00 41.22           N  
ATOM   4618  NH2 ARG 1 815     222.295 216.285 217.121  1.00 39.88           N  
ATOM   4619  N   SER 1 816     221.288 216.157 224.765  1.00 38.63           N  
ATOM   4620  CA  SER 1 816     222.050 215.496 225.808  1.00 37.29           C  
ATOM   4621  C   SER 1 816     223.278 214.824 225.204  1.00 41.49           C  
ATOM   4622  O   SER 1 816     223.492 214.830 223.990  1.00 52.55           O  
ATOM   4623  CB  SER 1 816     221.177 214.482 226.537  1.00 32.15           C  
ATOM   4624  OG  SER 1 816     220.740 213.467 225.657  1.00 41.84           O  
ATOM   4625  N   PHE 1 817     224.108 214.245 226.069  1.00 37.67           N  
ATOM   4626  CA  PHE 1 817     225.276 213.519 225.587  1.00 28.90           C  
ATOM   4627  C   PHE 1 817     224.860 212.277 224.814  1.00 34.11           C  
ATOM   4628  O   PHE 1 817     225.315 212.049 223.688  1.00 43.34           O  
ATOM   4629  CB  PHE 1 817     226.176 213.145 226.763  1.00 36.94           C  
ATOM   4630  CG  PHE 1 817     227.418 212.406 226.366  1.00 43.11           C  
ATOM   4631  CD1 PHE 1 817     227.406 211.031 226.220  1.00 42.57           C  
ATOM   4632  CD2 PHE 1 817     228.600 213.085 226.145  1.00 42.24           C  
ATOM   4633  CE1 PHE 1 817     228.546 210.351 225.856  1.00 42.74           C  
ATOM   4634  CE2 PHE 1 817     229.744 212.409 225.781  1.00 36.66           C  
ATOM   4635  CZ  PHE 1 817     229.716 211.040 225.636  1.00 39.53           C  
ATOM   4636  N   ILE 1 818     223.986 211.464 225.405  1.00 34.61           N  
ATOM   4637  CA  ILE 1 818     223.612 210.198 224.785  1.00 32.41           C  
ATOM   4638  C   ILE 1 818     222.846 210.436 223.491  1.00 34.83           C  
ATOM   4639  O   ILE 1 818     222.988 209.676 222.526  1.00 45.86           O  
ATOM   4640  CB  ILE 1 818     222.813 209.342 225.783  1.00 21.00           C  
ATOM   4641  CG1 ILE 1 818     223.783 208.587 226.694  1.00 28.58           C  
ATOM   4642  CG2 ILE 1 818     221.893 208.377 225.055  1.00 34.70           C  
ATOM   4643  CD1 ILE 1 818     223.152 207.966 227.917  1.00 32.47           C  
ATOM   4644  N   GLU 1 819     222.025 211.486 223.440  1.00 42.43           N  
ATOM   4645  CA  GLU 1 819     221.290 211.771 222.213  1.00 36.14           C  
ATOM   4646  C   GLU 1 819     222.229 212.063 221.052  1.00 36.27           C  
ATOM   4647  O   GLU 1 819     221.928 211.705 219.909  1.00 43.74           O  
ATOM   4648  CB  GLU 1 819     220.340 212.947 222.425  1.00 34.98           C  
ATOM   4649  CG  GLU 1 819     219.099 212.602 223.217  1.00 34.50           C  
ATOM   4650  CD  GLU 1 819     218.233 213.812 223.493  1.00 41.66           C  
ATOM   4651  OE1 GLU 1 819     217.174 213.945 222.851  1.00 40.38           O  
ATOM   4652  OE2 GLU 1 819     218.616 214.637 224.347  1.00 51.03           O  
ATOM   4653  N   ASP 1 820     223.368 212.707 221.318  1.00 33.69           N  
ATOM   4654  CA  ASP 1 820     224.327 212.978 220.255  1.00 35.25           C  
ATOM   4655  C   ASP 1 820     224.961 211.705 219.717  1.00 36.26           C  
ATOM   4656  O   ASP 1 820     225.378 211.680 218.555  1.00 38.35           O  
ATOM   4657  CB  ASP 1 820     225.421 213.923 220.750  1.00 37.03           C  
ATOM   4658  CG  ASP 1 820     225.095 215.378 220.496  1.00 44.52           C  
ATOM   4659  OD1 ASP 1 820     223.942 215.676 220.126  1.00 53.61           O  
ATOM   4660  OD2 ASP 1 820     225.999 216.224 220.660  1.00 52.65           O  
ATOM   4661  N   LEU 1 821     225.046 210.652 220.529  1.00 30.38           N  
ATOM   4662  CA  LEU 1 821     225.445 209.353 220.002  1.00 29.11           C  
ATOM   4663  C   LEU 1 821     224.375 208.803 219.073  1.00 33.52           C  
ATOM   4664  O   LEU 1 821     224.674 208.341 217.968  1.00 50.30           O  
ATOM   4665  CB  LEU 1 821     225.709 208.375 221.144  1.00 24.50           C  
ATOM   4666  CG  LEU 1 821     227.104 208.395 221.765  1.00 34.95           C  
ATOM   4667  CD1 LEU 1 821     227.396 209.733 222.419  1.00 37.80           C  
ATOM   4668  CD2 LEU 1 821     227.235 207.264 222.766  1.00 39.50           C  
ATOM   4669  N   LEU 1 822     223.114 208.865 219.500  1.00 33.37           N  
ATOM   4670  CA  LEU 1 822     222.031 208.325 218.688  1.00 26.54           C  
ATOM   4671  C   LEU 1 822     221.967 209.011 217.332  1.00 27.71           C  
ATOM   4672  O   LEU 1 822     221.751 208.357 216.306  1.00 35.12           O  
ATOM   4673  CB  LEU 1 822     220.705 208.479 219.428  1.00 33.48           C  
ATOM   4674  CG  LEU 1 822     220.632 207.753 220.771  1.00 21.88           C  
ATOM   4675  CD1 LEU 1 822     219.371 208.136 221.516  1.00 28.29           C  
ATOM   4676  CD2 LEU 1 822     220.701 206.249 220.572  1.00 23.25           C  
ATOM   4677  N   PHE 1 823     222.157 210.330 217.303  1.00 28.16           N  
ATOM   4678  CA  PHE 1 823     222.080 211.051 216.041  1.00 32.83           C  
ATOM   4679  C   PHE 1 823     223.271 210.765 215.140  1.00 34.46           C  
ATOM   4680  O   PHE 1 823     223.167 210.949 213.924  1.00 40.10           O  
ATOM   4681  CB  PHE 1 823     221.952 212.551 216.302  1.00 31.03           C  
ATOM   4682  CG  PHE 1 823     220.529 213.024 216.366  1.00 36.64           C  
ATOM   4683  CD1 PHE 1 823     219.771 212.831 217.507  1.00 38.37           C  
ATOM   4684  CD2 PHE 1 823     219.942 213.645 215.278  1.00 37.87           C  
ATOM   4685  CE1 PHE 1 823     218.459 213.255 217.563  1.00 40.88           C  
ATOM   4686  CE2 PHE 1 823     218.631 214.070 215.332  1.00 43.79           C  
ATOM   4687  CZ  PHE 1 823     217.889 213.874 216.475  1.00 44.77           C  
ATOM   4688  N   ASN 1 824     224.391 210.312 215.699  1.00 32.32           N  
ATOM   4689  CA  ASN 1 824     225.533 209.920 214.885  1.00 36.23           C  
ATOM   4690  C   ASN 1 824     225.434 208.486 214.390  1.00 37.65           C  
ATOM   4691  O   ASN 1 824     226.028 208.151 213.359  1.00 44.71           O  
ATOM   4692  CB  ASN 1 824     226.833 210.085 215.676  1.00 50.53           C  
ATOM   4693  CG  ASN 1 824     227.223 211.533 215.862  1.00 53.61           C  
ATOM   4694  OD1 ASN 1 824     226.486 212.443 215.484  1.00 41.51           O  
ATOM   4695  ND2 ASN 1 824     228.391 211.756 216.454  1.00 62.22           N  
ATOM   4696  N   LYS 1 825     224.699 207.632 215.098  1.00 36.12           N  
ATOM   4697  CA  LYS 1 825     224.601 206.231 214.718  1.00 39.68           C  
ATOM   4698  C   LYS 1 825     223.610 205.997 213.586  1.00 48.06           C  
ATOM   4699  O   LYS 1 825     223.608 204.909 213.001  1.00 67.89           O  
ATOM   4700  CB  LYS 1 825     224.213 205.391 215.936  1.00 35.39           C  
ATOM   4701  CG  LYS 1 825     225.214 205.482 217.081  1.00 31.04           C  
ATOM   4702  CD  LYS 1 825     226.483 204.694 216.810  1.00 57.11           C  
ATOM   4703  CE  LYS 1 825     226.259 203.203 216.958  1.00 57.05           C  
ATOM   4704  NZ  LYS 1 825     227.502 202.513 217.399  1.00 64.05           N  
ATOM   4705  N   VAL 1 826     222.768 206.977 213.269  1.00 43.27           N  
ATOM   4706  CA  VAL 1 826     221.885 206.917 212.110  1.00 48.18           C  
ATOM   4707  C   VAL 1 826     222.379 207.925 211.084  1.00 54.42           C  
ATOM   4708  O   VAL 1 826     222.519 209.117 211.389  1.00 47.19           O  
ATOM   4709  CB  VAL 1 826     220.425 207.201 212.501  1.00 45.20           C  
ATOM   4710  CG1 VAL 1 826     219.495 206.937 211.325  1.00 38.04           C  
ATOM   4711  CG2 VAL 1 826     220.022 206.368 213.704  1.00 46.20           C  
ATOM   4712  N   THR 1 827     222.638 207.454 209.869  1.00 61.00           N  
ATOM   4713  CA  THR 1 827     223.156 208.282 208.789  1.00 54.13           C  
ATOM   4714  C   THR 1 827     222.091 208.445 207.714  1.00 60.62           C  
ATOM   4715  O   THR 1 827     221.481 207.460 207.285  1.00 61.02           O  
ATOM   4716  CB  THR 1 827     224.418 207.662 208.187  1.00 58.45           C  
ATOM   4717  OG1 THR 1 827     224.141 206.317 207.777  1.00 53.71           O  
ATOM   4718  CG2 THR 1 827     225.543 207.654 209.204  1.00 63.35           C  
ATOM   4719  N   LEU 1 828     221.886 209.683 207.270  1.00 61.91           N  
ATOM   4720  CA  LEU 1 828     220.894 210.006 206.257  1.00 62.96           C  
ATOM   4721  C   LEU 1 828     221.583 210.550 205.014  1.00 75.53           C  
ATOM   4722  O   LEU 1 828     222.625 211.208 205.097  1.00 73.60           O  
ATOM   4723  CB  LEU 1 828     219.874 211.033 206.767  1.00 54.42           C  
ATOM   4724  CG  LEU 1 828     219.153 210.688 208.070  1.00 51.09           C  
ATOM   4725  CD1 LEU 1 828     219.968 211.127 209.278  1.00 50.60           C  
ATOM   4726  CD2 LEU 1 828     217.769 211.316 208.097  1.00 58.33           C  
ATOM   4727  N   ALA 1 829     220.987 210.266 203.856  1.00 85.04           N  
ATOM   4728  CA  ALA 1 829     221.596 210.648 202.587  1.00 85.99           C  
ATOM   4729  C   ALA 1 829     221.633 212.157 202.379  1.00 83.70           C  
ATOM   4730  O   ALA 1 829     222.478 212.639 201.618  1.00 84.49           O  
ATOM   4731  CB  ALA 1 829     220.846 209.989 201.428  1.00 85.83           C  
ATOM   4732  N   ASP 1 830     220.749 212.911 203.030  1.00 79.49           N  
ATOM   4733  CA  ASP 1 830     220.652 214.347 202.814  1.00 85.54           C  
ATOM   4734  C   ASP 1 830     220.529 215.077 204.145  1.00 85.58           C  
ATOM   4735  O   ASP 1 830     220.094 214.512 205.152  1.00 82.31           O  
ATOM   4736  CB  ASP 1 830     219.455 214.686 201.917  1.00 95.25           C  
ATOM   4737  CG  ASP 1 830     218.193 213.966 202.341  1.00 83.79           C  
ATOM   4738  OD1 ASP 1 830     218.254 213.196 203.322  1.00 85.73           O  
ATOM   4739  OD2 ASP 1 830     217.142 214.167 201.695  1.00 68.01           O  
ATOM   4740  N   ALA 1 831     220.916 216.353 204.134  1.00 82.53           N  
ATOM   4741  CA  ALA 1 831     220.889 217.186 205.328  1.00 88.27           C  
ATOM   4742  C   ALA 1 831     220.426 218.593 204.978  1.00 86.51           C  
ATOM   4743  O   ALA 1 831     220.862 219.173 203.980  1.00 91.47           O  
ATOM   4744  CB  ALA 1 831     222.269 217.251 205.994  1.00 78.74           C  
ATOM   4745  N   GLY 1 832     219.549 219.140 205.818  1.00 81.88           N  
ATOM   4746  CA  GLY 1 832     219.082 220.505 205.688  1.00 69.78           C  
ATOM   4747  C   GLY 1 832     217.940 220.717 204.719  1.00 71.46           C  
ATOM   4748  O   GLY 1 832     217.385 221.823 204.680  1.00 79.66           O  
ATOM   4749  N   PHE 1 833     217.575 219.706 203.931  1.00 71.37           N  
ATOM   4750  CA  PHE 1 833     216.365 219.735 203.115  1.00 68.84           C  
ATOM   4751  C   PHE 1 833     216.354 220.817 202.038  1.00 69.17           C  
ATOM   4752  O   PHE 1 833     215.352 220.963 201.332  1.00 55.47           O  
ATOM   4753  CB  PHE 1 833     215.140 219.905 204.013  1.00 64.30           C  
ATOM   4754  CG  PHE 1 833     214.911 218.747 204.937  1.00 72.21           C  
ATOM   4755  CD1 PHE 1 833     214.345 217.576 204.467  1.00 50.48           C  
ATOM   4756  CD2 PHE 1 833     215.268 218.824 206.273  1.00 69.74           C  
ATOM   4757  CE1 PHE 1 833     214.137 216.507 205.309  1.00 45.21           C  
ATOM   4758  CE2 PHE 1 833     215.061 217.757 207.120  1.00 48.74           C  
ATOM   4759  CZ  PHE 1 833     214.495 216.597 206.637  1.00 45.88           C  
ATOM   4760  N   ILE 1 834     217.435 221.581 201.894  1.00 75.89           N  
ATOM   4761  CA  ILE 1 834     217.574 222.545 200.806  1.00 65.89           C  
ATOM   4762  C   ILE 1 834     218.785 222.152 199.975  1.00 63.72           C  
ATOM   4763  O   ILE 1 834     219.913 222.106 200.482  1.00 74.79           O  
ATOM   4764  CB  ILE 1 834     217.694 223.986 201.327  1.00 63.12           C  
ATOM   4765  CG1 ILE 1 834     216.383 224.431 201.989  1.00 59.98           C  
ATOM   4766  CG2 ILE 1 834     218.080 224.938 200.201  1.00 64.01           C  
ATOM   4767  CD1 ILE 1 834     215.129 224.197 201.170  1.00 57.93           C  
ATOM   4768  N   LYS 1 835     218.547 221.875 198.696  1.00 50.65           N  
ATOM   4769  CA  LYS 1 835     219.598 221.539 197.738  1.00 57.22           C  
ATOM   4770  C   LYS 1 835     219.322 222.360 196.485  1.00 55.43           C  
ATOM   4771  O   LYS 1 835     218.450 222.011 195.685  1.00 57.23           O  
ATOM   4772  CB  LYS 1 835     219.622 220.043 197.444  1.00 66.42           C  
ATOM   4773  CG  LYS 1 835     220.561 219.640 196.322  1.00 64.50           C  
ATOM   4774  CD  LYS 1 835     220.796 218.142 196.324  1.00 60.30           C  
ATOM   4775  CE  LYS 1 835     221.844 217.752 197.349  1.00 49.03           C  
ATOM   4776  NZ  LYS 1 835     223.206 218.152 196.905  1.00 63.87           N  
ATOM   4777  N   GLN 1 836     220.070 223.444 196.315  1.00 60.52           N  
ATOM   4778  CA  GLN 1 836     219.756 224.420 195.289  1.00 58.89           C  
ATOM   4779  C   GLN 1 836     220.099 223.884 193.904  1.00 60.42           C  
ATOM   4780  O   GLN 1 836     220.780 222.869 193.740  1.00 67.86           O  
ATOM   4781  CB  GLN 1 836     220.508 225.724 195.545  1.00 65.21           C  
ATOM   4782  CG  GLN 1 836     220.159 226.388 196.859  1.00 65.14           C  
ATOM   4783  CD  GLN 1 836     221.362 227.022 197.518  1.00 62.20           C  
ATOM   4784  OE1 GLN 1 836     221.858 226.532 198.531  1.00 76.03           O  
ATOM   4785  NE2 GLN 1 836     221.843 228.118 196.945  1.00 63.29           N  
ATOM   4786  N   TYR 1 837     219.606 224.597 192.894  1.00 49.54           N  
ATOM   4787  CA  TYR 1 837     219.913 224.251 191.514  1.00 54.79           C  
ATOM   4788  C   TYR 1 837     221.411 224.313 191.246  1.00 60.51           C  
ATOM   4789  O   TYR 1 837     221.946 223.476 190.511  1.00 67.41           O  
ATOM   4790  CB  TYR 1 837     219.159 225.199 190.584  1.00 56.41           C  
ATOM   4791  CG  TYR 1 837     218.996 224.714 189.165  1.00 58.60           C  
ATOM   4792  CD1 TYR 1 837     218.259 223.578 188.880  1.00 53.08           C  
ATOM   4793  CD2 TYR 1 837     219.555 225.411 188.106  1.00 65.30           C  
ATOM   4794  CE1 TYR 1 837     218.103 223.137 187.585  1.00 54.56           C  
ATOM   4795  CE2 TYR 1 837     219.402 224.978 186.809  1.00 61.07           C  
ATOM   4796  CZ  TYR 1 837     218.675 223.842 186.553  1.00 62.20           C  
ATOM   4797  OH  TYR 1 837     218.519 223.407 185.259  1.00 69.66           O  
ATOM   4798  N   GLY 1 838     222.104 225.281 191.841  1.00 56.95           N  
ATOM   4799  CA  GLY 1 838     223.520 225.471 191.596  1.00 63.59           C  
ATOM   4800  C   GLY 1 838     224.394 224.289 191.963  1.00 68.57           C  
ATOM   4801  O   GLY 1 838     225.187 223.816 191.143  1.00 71.84           O  
ATOM   4802  N   ASP 1 839     224.258 223.801 193.194  1.00 62.52           N  
ATOM   4803  CA  ASP 1 839     225.103 222.735 193.718  1.00 66.84           C  
ATOM   4804  C   ASP 1 839     224.652 221.346 193.280  1.00 69.40           C  
ATOM   4805  O   ASP 1 839     225.116 220.351 193.848  1.00 72.31           O  
ATOM   4806  CB  ASP 1 839     225.142 222.806 195.248  1.00 64.65           C  
ATOM   4807  CG  ASP 1 839     223.755 222.805 195.867  1.00 59.80           C  
ATOM   4808  OD1 ASP 1 839     223.018 221.816 195.676  1.00 59.94           O  
ATOM   4809  OD2 ASP 1 839     223.401 223.794 196.543  1.00 56.77           O  
ATOM   4810  N   CYS 1 840     223.764 221.255 192.291  1.00 64.73           N  
ATOM   4811  CA  CYS 1 840     223.150 219.984 191.928  1.00 62.18           C  
ATOM   4812  C   CYS 1 840     223.111 219.777 190.417  1.00 58.17           C  
ATOM   4813  O   CYS 1 840     222.861 218.662 189.950  1.00 61.67           O  
ATOM   4814  CB  CYS 1 840     221.744 219.932 192.529  1.00 66.72           C  
ATOM   4815  SG  CYS 1 840     220.692 218.514 192.137  1.00 76.18           S  
ATOM   4816  N   LEU 1 841     223.361 220.831 189.649  1.00 60.00           N  
ATOM   4817  CA  LEU 1 841     223.231 220.776 188.201  1.00 63.75           C  
ATOM   4818  C   LEU 1 841     224.557 220.426 187.536  1.00 66.34           C  
ATOM   4819  O   LEU 1 841     225.638 220.621 188.098  1.00 74.37           O  
ATOM   4820  CB  LEU 1 841     222.714 222.109 187.657  1.00 59.12           C  
ATOM   4821  CG  LEU 1 841     223.617 223.341 187.794  1.00 58.75           C  
ATOM   4822  CD1 LEU 1 841     224.706 223.371 186.732  1.00 66.00           C  
ATOM   4823  CD2 LEU 1 841     222.781 224.602 187.725  1.00 60.91           C  
ATOM   4824  N   GLY 1 842     224.458 219.908 186.316  1.00 63.03           N  
ATOM   4825  CA  GLY 1 842     225.625 219.643 185.502  1.00 62.48           C  
ATOM   4826  C   GLY 1 842     226.394 218.411 185.923  1.00 68.12           C  
ATOM   4827  O   GLY 1 842     225.906 217.286 185.781  1.00 67.95           O  
ATOM   4828  N   ASP 1 843     227.603 218.612 186.451  1.00 83.22           N  
ATOM   4829  CA  ASP 1 843     228.430 217.478 186.846  1.00 81.42           C  
ATOM   4830  C   ASP 1 843     227.771 216.681 187.961  1.00 77.93           C  
ATOM   4831  O   ASP 1 843     227.939 215.458 188.041  1.00 76.16           O  
ATOM   4832  CB  ASP 1 843     229.812 217.959 187.287  1.00 69.18           C  
ATOM   4833  CG  ASP 1 843     230.488 218.835 186.252  1.00 77.98           C  
ATOM   4834  OD1 ASP 1 843     230.171 218.699 185.052  1.00 74.30           O  
ATOM   4835  OD2 ASP 1 843     231.341 219.660 186.639  1.00 91.84           O  
ATOM   4836  N   ILE 1 844     227.021 217.355 188.835  1.00 71.93           N  
ATOM   4837  CA  ILE 1 844     226.419 216.704 189.992  1.00 67.82           C  
ATOM   4838  C   ILE 1 844     224.984 216.271 189.734  1.00 60.88           C  
ATOM   4839  O   ILE 1 844     224.361 215.669 190.617  1.00 59.24           O  
ATOM   4840  CB  ILE 1 844     226.485 217.606 191.242  1.00 68.36           C  
ATOM   4841  CG1 ILE 1 844     227.505 218.735 191.051  1.00 66.88           C  
ATOM   4842  CG2 ILE 1 844     226.854 216.773 192.459  1.00 57.79           C  
ATOM   4843  CD1 ILE 1 844     227.929 219.405 192.338  1.00 73.26           C  
ATOM   4844  N   ALA 1 845     224.440 216.553 188.549  1.00 64.93           N  
ATOM   4845  CA  ALA 1 845     223.177 215.938 188.162  1.00 67.53           C  
ATOM   4846  C   ALA 1 845     223.370 214.451 187.910  1.00 77.76           C  
ATOM   4847  O   ALA 1 845     222.501 213.638 188.244  1.00 68.56           O  
ATOM   4848  CB  ALA 1 845     222.613 216.625 186.916  1.00 61.57           C  
ATOM   4849  N   ALA 1 846     224.512 214.089 187.325  1.00 78.11           N  
ATOM   4850  CA  ALA 1 846     224.826 212.686 187.091  1.00 77.94           C  
ATOM   4851  C   ALA 1 846     225.035 211.924 188.395  1.00 82.98           C  
ATOM   4852  O   ALA 1 846     224.685 210.742 188.490  1.00 77.69           O  
ATOM   4853  CB  ALA 1 846     226.074 212.577 186.219  1.00 75.70           C  
ATOM   4854  N   ARG 1 847     225.606 212.575 189.407  1.00 77.72           N  
ATOM   4855  CA  ARG 1 847     226.233 211.844 190.501  1.00 72.34           C  
ATOM   4856  C   ARG 1 847     225.302 211.513 191.659  1.00 64.70           C  
ATOM   4857  O   ARG 1 847     225.369 210.400 192.194  1.00 72.98           O  
ATOM   4858  CB  ARG 1 847     227.416 212.647 191.054  1.00 70.32           C  
ATOM   4859  CG  ARG 1 847     228.671 212.614 190.200  1.00 68.42           C  
ATOM   4860  CD  ARG 1 847     229.869 213.126 190.984  1.00 73.78           C  
ATOM   4861  NE  ARG 1 847     229.806 214.567 191.215  1.00 76.47           N  
ATOM   4862  CZ  ARG 1 847     230.309 215.482 190.392  1.00 80.31           C  
ATOM   4863  NH1 ARG 1 847     230.912 215.118 189.268  1.00 86.81           N  
ATOM   4864  NH2 ARG 1 847     230.209 216.769 190.688  1.00 71.72           N  
ATOM   4865  N   ASP 1 848     224.432 212.430 192.070  1.00 63.03           N  
ATOM   4866  CA  ASP 1 848     223.814 212.344 193.389  1.00 56.02           C  
ATOM   4867  C   ASP 1 848     222.444 211.685 193.317  1.00 49.05           C  
ATOM   4868  O   ASP 1 848     221.653 211.967 192.413  1.00 49.10           O  
ATOM   4869  CB  ASP 1 848     223.701 213.737 194.019  1.00 50.60           C  
ATOM   4870  CG  ASP 1 848     223.092 213.713 195.415  1.00 52.05           C  
ATOM   4871  OD1 ASP 1 848     223.519 212.900 196.264  1.00 59.77           O  
ATOM   4872  OD2 ASP 1 848     222.190 214.539 195.669  1.00 52.01           O  
ATOM   4873  N   LEU 1 849     222.176 210.794 194.277  1.00 53.07           N  
ATOM   4874  CA  LEU 1 849     220.856 210.178 194.380  1.00 37.61           C  
ATOM   4875  C   LEU 1 849     219.768 211.234 194.475  1.00 33.57           C  
ATOM   4876  O   LEU 1 849     218.777 211.193 193.740  1.00 47.55           O  
ATOM   4877  CB  LEU 1 849     220.798 209.261 195.604  1.00 36.72           C  
ATOM   4878  CG  LEU 1 849     221.739 208.061 195.653  1.00 52.53           C  
ATOM   4879  CD1 LEU 1 849     221.668 207.420 197.034  1.00 63.52           C  
ATOM   4880  CD2 LEU 1 849     221.405 207.057 194.572  1.00 54.32           C  
ATOM   4881  N   ILE 1 850     219.948 212.204 195.371  1.00 37.48           N  
ATOM   4882  CA  ILE 1 850     218.895 213.179 195.618  1.00 39.44           C  
ATOM   4883  C   ILE 1 850     218.673 214.042 194.385  1.00 41.58           C  
ATOM   4884  O   ILE 1 850     217.540 214.442 194.095  1.00 53.81           O  
ATOM   4885  CB  ILE 1 850     219.234 214.033 196.855  1.00 43.35           C  
ATOM   4886  CG1 ILE 1 850     219.248 213.163 198.114  1.00 62.00           C  
ATOM   4887  CG2 ILE 1 850     218.234 215.168 197.013  1.00 49.13           C  
ATOM   4888  CD1 ILE 1 850     220.589 212.535 198.425  1.00 55.24           C  
ATOM   4889  N   CYS 1 851     219.741 214.349 193.647  1.00 40.13           N  
ATOM   4890  CA  CYS 1 851     219.601 215.135 192.426  1.00 36.48           C  
ATOM   4891  C   CYS 1 851     218.807 214.372 191.374  1.00 39.90           C  
ATOM   4892  O   CYS 1 851     217.955 214.945 190.686  1.00 53.12           O  
ATOM   4893  CB  CYS 1 851     220.984 215.529 191.911  1.00 55.45           C  
ATOM   4894  SG  CYS 1 851     221.654 216.895 192.882  1.00 76.93           S  
ATOM   4895  N   ALA 1 852     219.069 213.071 191.239  1.00 34.93           N  
ATOM   4896  CA  ALA 1 852     218.268 212.254 190.334  1.00 24.35           C  
ATOM   4897  C   ALA 1 852     216.811 212.230 190.773  1.00 31.48           C  
ATOM   4898  O   ALA 1 852     215.900 212.282 189.939  1.00 36.28           O  
ATOM   4899  CB  ALA 1 852     218.830 210.836 190.272  1.00 25.74           C  
ATOM   4900  N   GLN 1 853     216.573 212.142 192.081  1.00 32.30           N  
ATOM   4901  CA  GLN 1 853     215.212 212.169 192.596  1.00 28.80           C  
ATOM   4902  C   GLN 1 853     214.537 213.499 192.288  1.00 28.33           C  
ATOM   4903  O   GLN 1 853     213.433 213.539 191.735  1.00 40.50           O  
ATOM   4904  CB  GLN 1 853     215.225 211.914 194.103  1.00 32.71           C  
ATOM   4905  CG  GLN 1 853     215.614 210.503 194.503  1.00 23.66           C  
ATOM   4906  CD  GLN 1 853     215.715 210.342 195.999  1.00 28.61           C  
ATOM   4907  OE1 GLN 1 853     215.324 211.230 196.756  1.00 36.93           O  
ATOM   4908  NE2 GLN 1 853     216.244 209.209 196.441  1.00 29.70           N  
ATOM   4909  N   LYS 1 854     215.192 214.607 192.642  1.00 32.33           N  
ATOM   4910  CA  LYS 1 854     214.552 215.912 192.525  1.00 40.86           C  
ATOM   4911  C   LYS 1 854     214.237 216.249 191.076  1.00 39.13           C  
ATOM   4912  O   LYS 1 854     213.199 216.854 190.784  1.00 37.07           O  
ATOM   4913  CB  LYS 1 854     215.444 216.990 193.138  1.00 36.59           C  
ATOM   4914  CG  LYS 1 854     215.754 216.774 194.608  1.00 43.37           C  
ATOM   4915  CD  LYS 1 854     214.955 217.707 195.497  1.00 53.83           C  
ATOM   4916  CE  LYS 1 854     215.069 217.295 196.957  1.00 57.31           C  
ATOM   4917  NZ  LYS 1 854     214.377 218.245 197.875  1.00 53.09           N  
ATOM   4918  N   PHE 1 855     215.124 215.877 190.152  1.00 36.34           N  
ATOM   4919  CA  PHE 1 855     214.891 216.197 188.750  1.00 33.17           C  
ATOM   4920  C   PHE 1 855     213.687 215.449 188.198  1.00 41.84           C  
ATOM   4921  O   PHE 1 855     212.957 215.990 187.361  1.00 44.99           O  
ATOM   4922  CB  PHE 1 855     216.137 215.877 187.925  1.00 33.55           C  
ATOM   4923  CG  PHE 1 855     217.245 216.885 188.075  1.00 38.97           C  
ATOM   4924  CD1 PHE 1 855     216.985 218.244 188.038  1.00 40.39           C  
ATOM   4925  CD2 PHE 1 855     218.550 216.468 188.249  1.00 37.07           C  
ATOM   4926  CE1 PHE 1 855     218.005 219.161 188.172  1.00 46.61           C  
ATOM   4927  CE2 PHE 1 855     219.570 217.382 188.385  1.00 52.46           C  
ATOM   4928  CZ  PHE 1 855     219.298 218.729 188.347  1.00 55.80           C  
ATOM   4929  N   ASN 1 856     213.458 214.218 188.652  1.00 42.85           N  
ATOM   4930  CA  ASN 1 856     212.301 213.439 188.238  1.00 25.78           C  
ATOM   4931  C   ASN 1 856     211.085 213.679 189.126  1.00 25.80           C  
ATOM   4932  O   ASN 1 856     210.189 212.831 189.177  1.00 28.81           O  
ATOM   4933  CB  ASN 1 856     212.647 211.950 188.214  1.00 25.72           C  
ATOM   4934  CG  ASN 1 856     213.687 211.611 187.167  1.00 36.77           C  
ATOM   4935  OD1 ASN 1 856     213.420 211.676 185.969  1.00 50.69           O  
ATOM   4936  ND2 ASN 1 856     214.879 211.235 187.613  1.00 31.03           N  
ATOM   4937  N   GLY 1 857     211.041 214.805 189.832  1.00 33.73           N
[truncated: 565,631 more chars]
