# Supplementary material for: Highly synergistic combinations of nanobodies that target SARS-CoV-2 and are resistant to escape
Source: eLife. 2021 Dec 15;10:e73027. doi: 10.7554/eLife.73027 (PMC8651292; doi:10.7554/eLife.73027)
Supplement: Figure 6—source data 1. [file elife-73027-fig6-data1.zip › receptor_nanobody_co-complexes/S1-1.pdb]

ATOM      1  N   THR 0 333     -34.808  16.588  48.236  1.00107.78           N  
ATOM      2  CA  THR 0 333     -34.100  15.480  47.592  1.00115.74           C  
ATOM      3  C   THR 0 333     -34.909  14.801  46.465  1.00119.65           C  
ATOM      4  O   THR 0 333     -34.954  13.568  46.370  1.00119.56           O  
ATOM      5  CB  THR 0 333     -33.695  14.409  48.627  1.00111.44           C  
ATOM      6  OG1 THR 0 333     -34.797  14.149  49.507  1.00112.08           O  
ATOM      7  CG2 THR 0 333     -32.495  14.879  49.438  1.00117.47           C  
ATOM      8  N   ASN 0 334     -35.532  15.604  45.605  1.00112.95           N  
ATOM      9  CA  ASN 0 334     -36.287  15.087  44.474  1.00108.01           C  
ATOM     10  C   ASN 0 334     -35.475  15.204  43.182  1.00103.94           C  
ATOM     11  O   ASN 0 334     -34.533  15.994  43.076  1.00 94.37           O  
ATOM     12  CB  ASN 0 334     -37.622  15.823  44.337  1.00106.04           C  
ATOM     13  CG  ASN 0 334     -38.660  15.006  43.586  1.00110.30           C  
ATOM     14  OD1 ASN 0 334     -38.568  13.776  43.514  1.00107.51           O  
ATOM     15  ND2 ASN 0 334     -39.649  15.686  43.016  1.00104.46           N  
ATOM     16  N   LEU 0 335     -35.849  14.391  42.194  1.00101.24           N  
ATOM     17  CA  LEU 0 335     -35.084  14.305  40.955  1.00101.11           C  
ATOM     18  C   LEU 0 335     -35.466  15.426  39.992  1.00 96.63           C  
ATOM     19  O   LEU 0 335     -36.653  15.689  39.764  1.00 88.84           O  
ATOM     20  CB  LEU 0 335     -35.294  12.941  40.298  1.00 98.31           C  
ATOM     21  CG  LEU 0 335     -34.378  11.855  40.861  1.00 96.71           C  
ATOM     22  CD1 LEU 0 335     -34.809  10.486  40.383  1.00 93.18           C  
ATOM     23  CD2 LEU 0 335     -32.926  12.144  40.477  1.00 95.00           C  
ATOM     24  N   CYS 0 336     -34.452  16.074  39.422  1.00 92.18           N  
ATOM     25  CA  CYS 0 336     -34.688  17.165  38.488  1.00 93.06           C  
ATOM     26  C   CYS 0 336     -35.438  16.657  37.261  1.00 94.85           C  
ATOM     27  O   CYS 0 336     -35.031  15.650  36.661  1.00 90.41           O  
ATOM     28  CB  CYS 0 336     -33.372  17.812  38.073  1.00 92.49           C  
ATOM     29  SG  CYS 0 336     -32.506  18.574  39.463  1.00 95.52           S  
ATOM     30  N   PRO 0 337     -36.527  17.323  36.852  1.00 94.39           N  
ATOM     31  CA  PRO 0 337     -37.399  16.812  35.770  1.00 95.09           C  
ATOM     32  C   PRO 0 337     -36.794  17.010  34.383  1.00 87.42           C  
ATOM     33  O   PRO 0 337     -37.284  17.762  33.535  1.00 82.28           O  
ATOM     34  CB  PRO 0 337     -38.685  17.620  35.983  1.00 91.79           C  
ATOM     35  CG  PRO 0 337     -38.213  18.919  36.570  1.00 83.11           C  
ATOM     36  CD  PRO 0 337     -37.004  18.609  37.399  1.00 82.47           C  
ATOM     37  N   PHE 0 338     -35.690  16.309  34.128  1.00 89.29           N  
ATOM     38  CA  PHE 0 338     -35.057  16.388  32.819  1.00 85.19           C  
ATOM     39  C   PHE 0 338     -35.808  15.582  31.774  1.00 82.35           C  
ATOM     40  O   PHE 0 338     -35.819  15.970  30.602  1.00 80.64           O  
ATOM     41  CB  PHE 0 338     -33.606  15.923  32.907  1.00 88.27           C  
ATOM     42  CG  PHE 0 338     -32.684  16.954  33.489  1.00 92.68           C  
ATOM     43  CD1 PHE 0 338     -32.723  18.260  33.039  1.00 83.81           C  
ATOM     44  CD2 PHE 0 338     -31.796  16.623  34.500  1.00 95.44           C  
ATOM     45  CE1 PHE 0 338     -31.884  19.216  33.575  1.00 90.38           C  
ATOM     46  CE2 PHE 0 338     -30.955  17.574  35.041  1.00 96.52           C  
ATOM     47  CZ  PHE 0 338     -31.001  18.874  34.578  1.00 94.70           C  
ATOM     48  N   GLY 0 339     -36.443  14.479  32.175  1.00 85.34           N  
ATOM     49  CA  GLY 0 339     -37.191  13.673  31.224  1.00 74.69           C  
ATOM     50  C   GLY 0 339     -38.249  14.467  30.482  1.00 83.96           C  
ATOM     51  O   GLY 0 339     -38.491  14.236  29.292  1.00 81.92           O  
ATOM     52  N   GLU 0 340     -38.881  15.429  31.159  1.00 78.85           N  
ATOM     53  CA  GLU 0 340     -39.934  16.180  30.488  1.00 78.83           C  
ATOM     54  C   GLU 0 340     -39.378  17.235  29.537  1.00 75.39           C  
ATOM     55  O   GLU 0 340     -40.110  17.694  28.655  1.00 73.11           O  
ATOM     56  CB  GLU 0 340     -40.888  16.812  31.513  1.00 80.26           C  
ATOM     57  CG  GLU 0 340     -40.279  17.855  32.442  1.00 92.09           C  
ATOM     58  CD  GLU 0 340     -41.190  18.187  33.629  1.00 98.84           C  
ATOM     59  OE1 GLU 0 340     -42.105  17.383  33.919  1.00 96.64           O  
ATOM     60  OE2 GLU 0 340     -40.992  19.252  34.265  1.00 94.45           O  
ATOM     61  N   VAL 0 341     -38.107  17.607  29.669  1.00 73.26           N  
ATOM     62  CA  VAL 0 341     -37.475  18.507  28.704  1.00 71.40           C  
ATOM     63  C   VAL 0 341     -36.919  17.740  27.511  1.00 72.44           C  
ATOM     64  O   VAL 0 341     -37.134  18.126  26.355  1.00 66.39           O  
ATOM     65  CB  VAL 0 341     -36.375  19.340  29.387  1.00 74.69           C  
ATOM     66  CG1 VAL 0 341     -35.537  20.058  28.333  1.00 70.17           C  
ATOM     67  CG2 VAL 0 341     -37.000  20.336  30.352  1.00 70.52           C  
ATOM     68  N   PHE 0 342     -36.212  16.636  27.781  1.00 71.51           N  
ATOM     69  CA  PHE 0 342     -35.583  15.847  26.726  1.00 72.80           C  
ATOM     70  C   PHE 0 342     -36.581  14.977  25.976  1.00 68.00           C  
ATOM     71  O   PHE 0 342     -36.434  14.792  24.767  1.00 66.98           O  
ATOM     72  CB  PHE 0 342     -34.459  14.982  27.303  1.00 66.81           C  
ATOM     73  CG  PHE 0 342     -33.213  15.755  27.608  1.00 64.70           C  
ATOM     74  CD1 PHE 0 342     -33.089  16.455  28.803  1.00 72.88           C  
ATOM     75  CD2 PHE 0 342     -32.173  15.813  26.695  1.00 65.69           C  
ATOM     76  CE1 PHE 0 342     -31.940  17.184  29.088  1.00 71.00           C  
ATOM     77  CE2 PHE 0 342     -31.021  16.546  26.971  1.00 69.43           C  
ATOM     78  CZ  PHE 0 342     -30.905  17.230  28.169  1.00 71.19           C  
ATOM     79  N   ASN 0 343     -37.600  14.453  26.651  1.00 72.32           N  
ATOM     80  CA  ASN 0 343     -38.549  13.549  26.016  1.00 72.73           C  
ATOM     81  C   ASN 0 343     -39.904  14.206  25.729  1.00 65.48           C  
ATOM     82  O   ASN 0 343     -40.895  13.495  25.540  1.00 63.79           O  
ATOM     83  CB  ASN 0 343     -38.726  12.291  26.875  1.00 75.98           C  
ATOM     84  CG  ASN 0 343     -37.563  11.303  26.729  1.00 87.21           C  
ATOM     85  OD1 ASN 0 343     -36.906  11.254  25.686  1.00 84.52           O  
ATOM     86  ND2 ASN 0 343     -37.309  10.512  27.784  1.00 94.59           N  
ATOM     87  N   ALA 0 344     -39.971  15.538  25.682  1.00 66.21           N  
ATOM     88  CA  ALA 0 344     -41.210  16.195  25.272  1.00 60.97           C  
ATOM     89  C   ALA 0 344     -41.639  15.698  23.895  1.00 67.74           C  
ATOM     90  O   ALA 0 344     -40.802  15.421  23.029  1.00 62.19           O  
ATOM     91  CB  ALA 0 344     -41.046  17.715  25.256  1.00 55.67           C  
ATOM     92  N   THR 0 345     -42.959  15.550  23.708  1.00 66.00           N  
ATOM     93  CA  THR 0 345     -43.469  15.038  22.441  1.00 64.09           C  
ATOM     94  C   THR 0 345     -43.199  16.010  21.300  1.00 65.97           C  
ATOM     95  O   THR 0 345     -42.956  15.588  20.161  1.00 58.57           O  
ATOM     96  CB  THR 0 345     -44.967  14.764  22.547  1.00 69.61           C  
ATOM     97  OG1 THR 0 345     -45.645  15.994  22.807  1.00 78.05           O  
ATOM     98  CG2 THR 0 345     -45.261  13.807  23.687  1.00 65.14           C  
ATOM     99  N   ARG 0 346     -43.211  17.306  21.596  1.00 65.77           N  
ATOM    100  CA  ARG 0 346     -43.070  18.347  20.592  1.00 61.58           C  
ATOM    101  C   ARG 0 346     -42.158  19.414  21.169  1.00 58.93           C  
ATOM    102  O   ARG 0 346     -42.323  19.798  22.328  1.00 58.36           O  
ATOM    103  CB  ARG 0 346     -44.446  18.914  20.240  1.00 53.32           C  
ATOM    104  CG  ARG 0 346     -44.485  20.048  19.236  1.00 53.44           C  
ATOM    105  CD  ARG 0 346     -45.955  20.424  19.003  1.00 43.08           C  
ATOM    106  NE  ARG 0 346     -46.284  20.269  17.610  1.00 56.89           N  
ATOM    107  CZ  ARG 0 346     -47.122  19.374  17.104  1.00 54.22           C  
ATOM    108  NH1 ARG 0 346     -47.786  18.520  17.870  1.00 50.35           N  
ATOM    109  NH2 ARG 0 346     -47.296  19.358  15.797  1.00 59.86           N  
ATOM    110  N   PHE 0 347     -41.182  19.862  20.389  1.00 54.66           N  
ATOM    111  CA  PHE 0 347     -40.257  20.900  20.818  1.00 52.95           C  
ATOM    112  C   PHE 0 347     -40.733  22.254  20.304  1.00 54.62           C  
ATOM    113  O   PHE 0 347     -41.593  22.339  19.425  1.00 54.17           O  
ATOM    114  CB  PHE 0 347     -38.831  20.602  20.319  1.00 57.15           C  
ATOM    115  CG  PHE 0 347     -37.985  19.816  21.297  1.00 63.98           C  
ATOM    116  CD1 PHE 0 347     -38.498  18.690  21.941  1.00 62.72           C  
ATOM    117  CD2 PHE 0 347     -36.671  20.200  21.567  1.00 60.84           C  
ATOM    118  CE1 PHE 0 347     -37.716  17.954  22.835  1.00 61.51           C  
ATOM    119  CE2 PHE 0 347     -35.884  19.476  22.466  1.00 63.48           C  
ATOM    120  CZ  PHE 0 347     -36.406  18.350  23.095  1.00 61.77           C  
ATOM    121  N   ALA 0 348     -40.148  23.320  20.850  1.00 54.79           N  
ATOM    122  CA  ALA 0 348     -40.467  24.668  20.398  1.00 55.59           C  
ATOM    123  C   ALA 0 348     -39.769  24.980  19.079  1.00 58.51           C  
ATOM    124  O   ALA 0 348     -38.740  24.386  18.737  1.00 59.25           O  
ATOM    125  CB  ALA 0 348     -40.062  25.711  21.443  1.00 52.44           C  
ATOM    126  N   SER 0 349     -40.351  25.909  18.324  1.00 48.09           N  
ATOM    127  CA  SER 0 349     -39.601  26.543  17.255  1.00 53.58           C  
ATOM    128  C   SER 0 349     -38.460  27.353  17.860  1.00 57.82           C  
ATOM    129  O   SER 0 349     -38.584  27.918  18.949  1.00 56.30           O  
ATOM    130  CB  SER 0 349     -40.507  27.445  16.405  1.00 55.40           C  
ATOM    131  OG  SER 0 349     -41.510  26.706  15.707  1.00 57.96           O  
ATOM    132  N   VAL 0 350     -37.339  27.414  17.141  1.00 58.32           N  
ATOM    133  CA  VAL 0 350     -36.150  28.047  17.704  1.00 58.93           C  
ATOM    134  C   VAL 0 350     -36.363  29.545  17.915  1.00 61.07           C  
ATOM    135  O   VAL 0 350     -35.806  30.123  18.856  1.00 61.07           O  
ATOM    136  CB  VAL 0 350     -34.919  27.763  16.819  1.00 60.98           C  
ATOM    137  CG1 VAL 0 350     -35.101  28.352  15.408  1.00 57.99           C  
ATOM    138  CG2 VAL 0 350     -33.640  28.274  17.492  1.00 54.74           C  
ATOM    139  N   TYR 0 351     -37.171  30.200  17.072  1.00 54.62           N  
ATOM    140  CA  TYR 0 351     -37.409  31.627  17.285  1.00 58.25           C  
ATOM    141  C   TYR 0 351     -38.179  31.870  18.569  1.00 61.24           C  
ATOM    142  O   TYR 0 351     -38.114  32.966  19.137  1.00 64.17           O  
ATOM    143  CB  TYR 0 351     -38.181  32.234  16.116  1.00 59.11           C  
ATOM    144  CG  TYR 0 351     -39.695  32.139  16.233  1.00 55.26           C  
ATOM    145  CD1 TYR 0 351     -40.363  30.982  15.856  1.00 53.75           C  
ATOM    146  CD2 TYR 0 351     -40.453  33.217  16.690  1.00 58.50           C  
ATOM    147  CE1 TYR 0 351     -41.730  30.885  15.933  1.00 56.39           C  
ATOM    148  CE2 TYR 0 351     -41.833  33.132  16.774  1.00 59.45           C  
ATOM    149  CZ  TYR 0 351     -42.465  31.957  16.396  1.00 63.72           C  
ATOM    150  OH  TYR 0 351     -43.835  31.839  16.468  1.00 61.73           O  
ATOM    151  N   ALA 0 352     -38.940  30.874  19.010  1.00 58.43           N  
ATOM    152  CA  ALA 0 352     -39.709  30.950  20.238  1.00 61.99           C  
ATOM    153  C   ALA 0 352     -39.176  29.875  21.166  1.00 56.54           C  
ATOM    154  O   ALA 0 352     -39.941  29.044  21.669  1.00 51.71           O  
ATOM    155  CB  ALA 0 352     -41.203  30.768  19.958  1.00 53.25           C  
ATOM    156  N   TRP 0 353     -37.856  29.863  21.349  1.00 57.62           N  
ATOM    157  CA  TRP 0 353     -37.216  28.792  22.105  1.00 61.35           C  
ATOM    158  C   TRP 0 353     -37.805  28.696  23.510  1.00 62.47           C  
ATOM    159  O   TRP 0 353     -38.070  29.703  24.172  1.00 63.56           O  
ATOM    160  CB  TRP 0 353     -35.693  29.000  22.160  1.00 55.39           C  
ATOM    161  CG  TRP 0 353     -35.225  30.389  22.590  1.00 58.62           C  
ATOM    162  CD1 TRP 0 353     -35.092  31.489  21.798  1.00 63.64           C  
ATOM    163  CD2 TRP 0 353     -34.817  30.798  23.905  1.00 62.98           C  
ATOM    164  NE1 TRP 0 353     -34.637  32.561  22.535  1.00 62.17           N  
ATOM    165  CE2 TRP 0 353     -34.454  32.161  23.828  1.00 63.73           C  
ATOM    166  CE3 TRP 0 353     -34.723  30.145  25.138  1.00 62.22           C  
ATOM    167  CZ2 TRP 0 353     -34.004  32.882  24.934  1.00 62.39           C  
ATOM    168  CZ3 TRP 0 353     -34.278  30.869  26.235  1.00 67.75           C  
ATOM    169  CH2 TRP 0 353     -33.933  32.224  26.124  1.00 60.22           C  
ATOM    170  N   ASN 0 354     -38.035  27.469  23.948  1.00 64.02           N  
ATOM    171  CA  ASN 0 354     -38.599  27.211  25.261  1.00 59.41           C  
ATOM    172  C   ASN 0 354     -37.520  27.234  26.344  1.00 69.30           C  
ATOM    173  O   ASN 0 354     -36.399  26.758  26.130  1.00 64.09           O  
ATOM    174  CB  ASN 0 354     -39.285  25.856  25.244  1.00 60.15           C  
ATOM    175  CG  ASN 0 354     -40.429  25.799  26.181  1.00 72.74           C  
ATOM    176  OD1 ASN 0 354     -40.303  25.290  27.297  1.00 75.88           O  
ATOM    177  ND2 ASN 0 354     -41.563  26.358  25.760  1.00 75.70           N  
ATOM    178  N   ARG 0 355     -37.864  27.777  27.518  1.00 66.34           N  
ATOM    179  CA  ARG 0 355     -36.973  27.765  28.678  1.00 63.77           C  
ATOM    180  C   ARG 0 355     -37.671  27.133  29.873  1.00 68.48           C  
ATOM    181  O   ARG 0 355     -38.790  27.524  30.226  1.00 64.45           O  
ATOM    182  CB  ARG 0 355     -36.494  29.172  29.071  1.00 63.63           C  
ATOM    183  CG  ARG 0 355     -35.937  29.227  30.510  1.00 63.70           C  
ATOM    184  CD  ARG 0 355     -34.937  30.352  30.721  1.00 68.56           C  
ATOM    185  NE  ARG 0 355     -33.749  30.207  29.881  1.00 71.72           N  
ATOM    186  CZ  ARG 0 355     -32.789  31.122  29.775  1.00 70.24           C  
ATOM    187  NH1 ARG 0 355     -32.866  32.258  30.460  1.00 69.03           N  
ATOM    188  NH2 ARG 0 355     -31.748  30.902  28.983  1.00 66.59           N  
ATOM    189  N   LYS 0 356     -37.006  26.167  30.499  1.00 66.65           N  
ATOM    190  CA  LYS 0 356     -37.480  25.585  31.746  1.00 68.50           C  
ATOM    191  C   LYS 0 356     -36.454  25.869  32.832  1.00 72.49           C  
ATOM    192  O   LYS 0 356     -35.269  25.541  32.683  1.00 71.25           O  
ATOM    193  CB  LYS 0 356     -37.730  24.082  31.628  1.00 67.89           C  
ATOM    194  CG  LYS 0 356     -38.039  23.464  32.995  1.00 77.37           C  
ATOM    195  CD  LYS 0 356     -38.717  22.102  32.912  1.00 79.37           C  
ATOM    196  CE  LYS 0 356     -40.142  22.180  33.418  1.00 86.58           C  
ATOM    197  NZ  LYS 0 356     -40.246  23.025  34.648  1.00 86.07           N  
ATOM    198  N   ARG 0 357     -36.907  26.495  33.911  1.00 73.17           N  
ATOM    199  CA  ARG 0 357     -36.071  26.700  35.082  1.00 72.44           C  
ATOM    200  C   ARG 0 357     -36.028  25.419  35.906  1.00 69.50           C  
ATOM    201  O   ARG 0 357     -37.068  24.823  36.205  1.00 65.43           O  
ATOM    202  CB  ARG 0 357     -36.605  27.863  35.914  1.00 68.89           C  
ATOM    203  CG  ARG 0 357     -35.716  28.233  37.068  1.00 76.75           C  
ATOM    204  CD  ARG 0 357     -36.270  29.418  37.802  1.00 79.45           C  
ATOM    205  NE  ARG 0 357     -35.549  29.643  39.044  1.00 78.28           N  
ATOM    206  CZ  ARG 0 357     -35.709  30.712  39.810  1.00 74.29           C  
ATOM    207  NH1 ARG 0 357     -35.003  30.843  40.931  1.00 80.13           N  
ATOM    208  NH2 ARG 0 357     -36.570  31.650  39.453  1.00 65.27           N  
ATOM    209  N   ILE 0 358     -34.819  24.988  36.249  1.00 76.68           N  
ATOM    210  CA  ILE 0 358     -34.584  23.806  37.071  1.00 82.19           C  
ATOM    211  C   ILE 0 358     -34.169  24.274  38.458  1.00 77.75           C  
ATOM    212  O   ILE 0 358     -33.242  25.082  38.592  1.00 81.67           O  
ATOM    213  CB  ILE 0 358     -33.505  22.903  36.447  1.00 83.61           C  
ATOM    214  CG1 ILE 0 358     -33.951  22.420  35.066  1.00 84.55           C  
ATOM    215  CG2 ILE 0 358     -33.191  21.731  37.349  1.00 84.76           C  
ATOM    216  CD1 ILE 0 358     -35.229  21.597  35.093  1.00 85.52           C  
ATOM    217  N   SER 0 359     -34.856  23.785  39.488  1.00 85.30           N  
ATOM    218  CA  SER 0 359     -34.566  24.230  40.848  1.00 91.26           C  
ATOM    219  C   SER 0 359     -34.961  23.159  41.855  1.00 88.87           C  
ATOM    220  O   SER 0 359     -35.815  22.311  41.582  1.00 85.08           O  
ATOM    221  CB  SER 0 359     -35.285  25.548  41.179  1.00 89.92           C  
ATOM    222  OG  SER 0 359     -34.639  26.654  40.558  1.00 92.67           O  
ATOM    223  N   ASN 0 360     -34.305  23.205  43.018  1.00 94.97           N  
ATOM    224  CA  ASN 0 360     -34.653  22.411  44.201  1.00 91.15           C  
ATOM    225  C   ASN 0 360     -34.837  20.934  43.850  1.00 89.27           C  
ATOM    226  O   ASN 0 360     -35.922  20.358  43.972  1.00 88.34           O  
ATOM    227  CB  ASN 0 360     -35.903  22.981  44.882  1.00 93.40           C  
ATOM    228  CG  ASN 0 360     -35.925  24.507  44.882  1.00 98.79           C  
ATOM    229  OD1 ASN 0 360     -35.107  25.149  45.541  1.00103.00           O  
ATOM    230  ND2 ASN 0 360     -36.867  25.093  44.140  1.00 92.56           N  
ATOM    231  N   CYS 0 361     -33.744  20.320  43.410  1.00 87.27           N  
ATOM    232  CA  CYS 0 361     -33.790  18.934  42.964  1.00 88.71           C  
ATOM    233  C   CYS 0 361     -32.361  18.423  42.816  1.00 85.30           C  
ATOM    234  O   CYS 0 361     -31.398  19.197  42.858  1.00 84.98           O  
ATOM    235  CB  CYS 0 361     -34.565  18.812  41.651  1.00 95.10           C  
ATOM    236  SG  CYS 0 361     -33.874  19.818  40.319  1.00 90.85           S  
ATOM    237  N   VAL 0 362     -32.234  17.108  42.633  1.00 88.00           N  
ATOM    238  CA  VAL 0 362     -30.938  16.451  42.465  1.00 97.51           C  
ATOM    239  C   VAL 0 362     -30.826  15.931  41.031  1.00 96.25           C  
ATOM    240  O   VAL 0 362     -31.706  15.202  40.550  1.00 90.94           O  
ATOM    241  CB  VAL 0 362     -30.732  15.332  43.509  1.00 95.66           C  
ATOM    242  CG1 VAL 0 362     -31.910  14.359  43.529  1.00102.46           C  
ATOM    243  CG2 VAL 0 362     -29.411  14.600  43.275  1.00 91.73           C  
ATOM    244  N   ALA 0 363     -29.735  16.304  40.355  1.00 95.96           N  
ATOM    245  CA  ALA 0 363     -29.555  16.090  38.923  1.00102.02           C  
ATOM    246  C   ALA 0 363     -28.374  15.163  38.670  1.00102.45           C  
ATOM    247  O   ALA 0 363     -27.248  15.463  39.079  1.00104.10           O  
ATOM    248  CB  ALA 0 363     -29.331  17.422  38.206  1.00103.61           C  
ATOM    249  N   ASP 0 364     -28.619  14.059  37.964  1.00103.72           N  
ATOM    250  CA  ASP 0 364     -27.562  13.105  37.619  1.00109.65           C  
ATOM    251  C   ASP 0 364     -27.089  13.371  36.188  1.00107.53           C  
ATOM    252  O   ASP 0 364     -27.535  12.748  35.226  1.00106.86           O  
ATOM    253  CB  ASP 0 364     -28.056  11.671  37.798  1.00104.04           C  
ATOM    254  CG  ASP 0 364     -26.957  10.646  37.570  1.00107.39           C  
ATOM    255  OD1 ASP 0 364     -25.833  10.853  38.075  1.00105.58           O  
ATOM    256  OD2 ASP 0 364     -27.221   9.628  36.896  1.00109.61           O  
ATOM    257  N   TYR 0 365     -26.140  14.302  36.059  1.00103.00           N  
ATOM    258  CA  TYR 0 365     -25.648  14.704  34.744  1.00108.86           C  
ATOM    259  C   TYR 0 365     -24.840  13.620  34.033  1.00111.32           C  
ATOM    260  O   TYR 0 365     -24.551  13.773  32.840  1.00110.35           O  
ATOM    261  CB  TYR 0 365     -24.795  15.967  34.866  1.00105.70           C  
ATOM    262  CG  TYR 0 365     -25.526  17.140  35.470  1.00105.21           C  
ATOM    263  CD1 TYR 0 365     -26.273  17.998  34.677  1.00103.28           C  
ATOM    264  CD2 TYR 0 365     -25.465  17.395  36.835  1.00109.36           C  
ATOM    265  CE1 TYR 0 365     -26.946  19.076  35.229  1.00106.03           C  
ATOM    266  CE2 TYR 0 365     -26.132  18.466  37.395  1.00104.18           C  
ATOM    267  CZ  TYR 0 365     -26.871  19.303  36.589  1.00104.17           C  
ATOM    268  OH  TYR 0 365     -27.538  20.371  37.139  1.00102.00           O  
ATOM    269  N   SER 0 366     -24.454  12.547  34.717  1.00108.96           N  
ATOM    270  CA  SER 0 366     -23.709  11.486  34.058  1.00109.10           C  
ATOM    271  C   SER 0 366     -24.600  10.351  33.573  1.00110.71           C  
ATOM    272  O   SER 0 366     -24.094   9.419  32.944  1.00112.80           O  
ATOM    273  CB  SER 0 366     -22.607  10.943  34.980  1.00107.56           C  
ATOM    274  OG  SER 0 366     -23.028  10.875  36.330  1.00110.98           O  
ATOM    275  N   VAL 0 367     -25.907  10.393  33.843  1.00107.66           N  
ATOM    276  CA  VAL 0 367     -26.794   9.506  33.094  1.00111.76           C  
ATOM    277  C   VAL 0 367     -27.136  10.136  31.750  1.00113.32           C  
ATOM    278  O   VAL 0 367     -27.352   9.425  30.759  1.00115.08           O  
ATOM    279  CB  VAL 0 367     -28.066   9.159  33.890  1.00111.93           C  
ATOM    280  CG1 VAL 0 367     -29.071  10.309  33.858  1.00109.88           C  
ATOM    281  CG2 VAL 0 367     -28.696   7.875  33.348  1.00107.81           C  
ATOM    282  N   LEU 0 368     -27.170  11.469  31.687  1.00109.81           N  
ATOM    283  CA  LEU 0 368     -27.388  12.143  30.415  1.00107.13           C  
ATOM    284  C   LEU 0 368     -26.207  11.926  29.480  1.00108.91           C  
ATOM    285  O   LEU 0 368     -26.383  11.498  28.334  1.00112.22           O  
ATOM    286  CB  LEU 0 368     -27.642  13.633  30.646  1.00108.01           C  
ATOM    287  CG  LEU 0 368     -29.092  14.090  30.876  1.00101.54           C  
ATOM    288  CD1 LEU 0 368     -29.716  13.453  32.120  1.00101.63           C  
ATOM    289  CD2 LEU 0 368     -29.163  15.615  30.945  1.00 86.67           C  
ATOM    290  N   TYR 0 369     -24.988  12.194  29.958  1.00109.92           N  
ATOM    291  CA  TYR 0 369     -23.811  11.977  29.119  1.00114.61           C  
ATOM    292  C   TYR 0 369     -23.693  10.513  28.701  1.00115.84           C  
ATOM    293  O   TYR 0 369     -23.531  10.204  27.514  1.00117.31           O  
ATOM    294  CB  TYR 0 369     -22.543  12.432  29.844  1.00113.70           C  
ATOM    295  CG  TYR 0 369     -21.347  12.602  28.921  1.00114.37           C  
ATOM    296  CD1 TYR 0 369     -21.507  12.616  27.535  1.00110.13           C  
ATOM    297  CD2 TYR 0 369     -20.057  12.737  29.431  1.00117.54           C  
ATOM    298  CE1 TYR 0 369     -20.421  12.767  26.685  1.00111.79           C  
ATOM    299  CE2 TYR 0 369     -18.963  12.895  28.587  1.00114.40           C  
ATOM    300  CZ  TYR 0 369     -19.152  12.906  27.216  1.00112.55           C  
ATOM    301  OH  TYR 0 369     -18.075  13.057  26.371  1.00107.60           O  
ATOM    302  N   ASN 0 370     -23.792   9.595  29.661  1.00116.59           N  
ATOM    303  CA  ASN 0 370     -23.591   8.176  29.390  1.00117.78           C  
ATOM    304  C   ASN 0 370     -24.819   7.497  28.788  1.00117.55           C  
ATOM    305  O   ASN 0 370     -24.943   6.271  28.900  1.00120.33           O  
ATOM    306  CB  ASN 0 370     -23.165   7.450  30.668  1.00116.17           C  
ATOM    307  CG  ASN 0 370     -21.987   8.126  31.358  1.00117.13           C  
ATOM    308  OD1 ASN 0 370     -21.203   8.837  30.725  1.00113.57           O  
ATOM    309  ND2 ASN 0 370     -21.868   7.914  32.667  1.00116.99           N  
ATOM    310  N   SER 0 371     -25.725   8.252  28.159  1.00117.44           N  
ATOM    311  CA  SER 0 371     -26.797   7.625  27.389  1.00122.12           C  
ATOM    312  C   SER 0 371     -26.296   7.080  26.054  1.00121.57           C  
ATOM    313  O   SER 0 371     -26.838   6.083  25.557  1.00121.32           O  
ATOM    314  CB  SER 0 371     -27.942   8.619  27.152  1.00116.72           C  
ATOM    315  OG  SER 0 371     -28.963   8.055  26.334  1.00108.21           O  
ATOM    316  N   ALA 0 372     -25.268   7.712  25.472  1.00115.68           N  
ATOM    317  CA  ALA 0 372     -24.725   7.335  24.163  1.00113.20           C  
ATOM    318  C   ALA 0 372     -25.789   7.412  23.070  1.00109.55           C  
ATOM    319  O   ALA 0 372     -25.790   6.615  22.128  1.00108.87           O  
ATOM    320  CB  ALA 0 372     -24.083   5.943  24.198  1.00109.56           C  
ATOM    321  N   SER 0 373     -26.702   8.376  23.189  1.00103.06           N  
ATOM    322  CA  SER 0 373     -27.780   8.563  22.228  1.00 98.73           C  
ATOM    323  C   SER 0 373     -27.784   9.964  21.636  1.00 90.44           C  
ATOM    324  O   SER 0 373     -28.696  10.300  20.870  1.00 83.37           O  
ATOM    325  CB  SER 0 373     -29.131   8.273  22.886  1.00101.87           C  
ATOM    326  OG  SER 0 373     -29.267   9.010  24.095  1.00102.91           O  
ATOM    327  N   PHE 0 374     -26.797  10.789  21.975  1.00 91.97           N  
ATOM    328  CA  PHE 0 374     -26.700  12.163  21.505  1.00 80.07           C  
ATOM    329  C   PHE 0 374     -25.566  12.293  20.501  1.00 74.94           C  
ATOM    330  O   PHE 0 374     -24.477  11.758  20.713  1.00 81.25           O  
ATOM    331  CB  PHE 0 374     -26.446  13.128  22.667  1.00 78.50           C  
ATOM    332  CG  PHE 0 374     -27.515  13.120  23.720  1.00 82.67           C  
ATOM    333  CD1 PHE 0 374     -28.804  13.542  23.428  1.00 76.81           C  
ATOM    334  CD2 PHE 0 374     -27.223  12.719  25.018  1.00 87.87           C  
ATOM    335  CE1 PHE 0 374     -29.789  13.545  24.412  1.00 78.03           C  
ATOM    336  CE2 PHE 0 374     -28.202  12.720  26.002  1.00 85.06           C  
ATOM    337  CZ  PHE 0 374     -29.485  13.135  25.699  1.00 75.86           C  
ATOM    338  N   SER 0 375     -25.813  13.031  19.419  1.00 78.15           N  
ATOM    339  CA  SER 0 375     -24.754  13.325  18.462  1.00 70.26           C  
ATOM    340  C   SER 0 375     -23.924  14.536  18.875  1.00 72.57           C  
ATOM    341  O   SER 0 375     -22.824  14.745  18.346  1.00 69.20           O  
ATOM    342  CB  SER 0 375     -25.352  13.542  17.070  1.00 67.00           C  
ATOM    343  OG  SER 0 375     -26.106  14.742  17.009  1.00 71.70           O  
ATOM    344  N   THR 0 376     -24.421  15.344  19.797  1.00 70.55           N  
ATOM    345  CA  THR 0 376     -23.642  16.463  20.300  1.00 75.15           C  
ATOM    346  C   THR 0 376     -23.844  16.559  21.804  1.00 72.59           C  
ATOM    347  O   THR 0 376     -24.976  16.489  22.292  1.00 72.85           O  
ATOM    348  CB  THR 0 376     -24.037  17.771  19.612  1.00 69.07           C  
ATOM    349  OG1 THR 0 376     -23.866  17.626  18.204  1.00 73.78           O  
ATOM    350  CG2 THR 0 376     -23.173  18.910  20.097  1.00 67.41           C  
ATOM    351  N   PHE 0 377     -22.739  16.685  22.529  1.00 77.75           N  
ATOM    352  CA  PHE 0 377     -22.760  16.907  23.967  1.00 78.68           C  
ATOM    353  C   PHE 0 377     -21.460  17.594  24.330  1.00 78.17           C  
ATOM    354  O   PHE 0 377     -20.515  16.949  24.794  1.00 79.01           O  
ATOM    355  CB  PHE 0 377     -22.924  15.597  24.738  1.00 71.68           C  
ATOM    356  CG  PHE 0 377     -23.426  15.778  26.148  1.00 84.27           C  
ATOM    357  CD1 PHE 0 377     -22.922  16.783  26.969  1.00 85.72           C  
ATOM    358  CD2 PHE 0 377     -24.408  14.942  26.654  1.00 88.36           C  
ATOM    359  CE1 PHE 0 377     -23.382  16.945  28.265  1.00 82.98           C  
ATOM    360  CE2 PHE 0 377     -24.870  15.098  27.946  1.00 92.25           C  
ATOM    361  CZ  PHE 0 377     -24.355  16.103  28.753  1.00 89.37           C  
ATOM    362  N   LYS 0 378     -21.394  18.893  24.094  1.00 73.78           N  
ATOM    363  CA  LYS 0 378     -20.157  19.638  24.256  1.00 77.92           C  
ATOM    364  C   LYS 0 378     -20.389  20.667  25.341  1.00 80.95           C  
ATOM    365  O   LYS 0 378     -21.123  21.634  25.136  1.00 81.51           O  
ATOM    366  CB  LYS 0 378     -19.734  20.293  22.946  1.00 78.43           C  
ATOM    367  CG  LYS 0 378     -19.547  19.293  21.817  1.00 91.13           C  
ATOM    368  CD  LYS 0 378     -18.531  18.192  22.176  1.00 91.15           C  
ATOM    369  CE  LYS 0 378     -19.002  16.822  21.676  1.00 88.70           C  
ATOM    370  NZ  LYS 0 378     -19.926  16.939  20.502  1.00 81.70           N  
ATOM    371  N   CYS 0 379     -19.762  20.465  26.489  1.00 87.16           N  
ATOM    372  CA  CYS 0 379     -19.890  21.433  27.559  1.00 84.14           C  
ATOM    373  C   CYS 0 379     -18.821  22.501  27.428  1.00 79.77           C  
ATOM    374  O   CYS 0 379     -17.747  22.272  26.877  1.00 84.04           O  
ATOM    375  CB  CYS 0 379     -19.824  20.741  28.916  1.00 80.29           C  
ATOM    376  SG  CYS 0 379     -21.249  19.718  29.186  1.00 98.13           S  
ATOM    377  N   TYR 0 380     -19.151  23.691  27.897  1.00 83.12           N  
ATOM    378  CA  TYR 0 380     -18.276  24.848  27.793  1.00 88.59           C  
ATOM    379  C   TYR 0 380     -18.091  25.351  29.215  1.00 96.60           C  
ATOM    380  O   TYR 0 380     -18.999  25.966  29.769  1.00100.22           O  
ATOM    381  CB  TYR 0 380     -18.883  25.933  26.895  1.00 84.46           C  
ATOM    382  CG  TYR 0 380     -19.054  25.557  25.425  1.00 81.09           C  
ATOM    383  CD1 TYR 0 380     -20.024  24.644  25.026  1.00 78.69           C  
ATOM    384  CD2 TYR 0 380     -18.261  26.137  24.433  1.00 82.00           C  
ATOM    385  CE1 TYR 0 380     -20.181  24.297  23.686  1.00 79.39           C  
ATOM    386  CE2 TYR 0 380     -18.414  25.794  23.090  1.00 79.04           C  
ATOM    387  CZ  TYR 0 380     -19.373  24.877  22.727  1.00 78.57           C  
ATOM    388  OH  TYR 0 380     -19.517  24.547  21.400  1.00 83.84           O  
ATOM    389  N   GLY 0 381     -16.952  25.059  29.833  1.00 97.80           N  
ATOM    390  CA  GLY 0 381     -16.762  25.544  31.187  1.00 95.74           C  
ATOM    391  C   GLY 0 381     -16.316  24.527  32.216  1.00103.79           C  
ATOM    392  O   GLY 0 381     -15.459  24.845  33.043  1.00114.58           O  
ATOM    393  N   VAL 0 382     -16.879  23.319  32.203  1.00102.36           N  
ATOM    394  CA  VAL 0 382     -16.433  22.267  33.115  1.00116.32           C  
ATOM    395  C   VAL 0 382     -16.957  20.939  32.596  1.00112.68           C  
ATOM    396  O   VAL 0 382     -18.009  20.881  31.960  1.00114.35           O  
ATOM    397  CB  VAL 0 382     -16.901  22.533  34.569  1.00118.44           C  
ATOM    398  CG1 VAL 0 382     -18.331  22.031  34.779  1.00112.94           C  
ATOM    399  CG2 VAL 0 382     -15.931  21.904  35.568  1.00111.40           C  
ATOM    400  N   SER 0 383     -16.229  19.863  32.894  1.00115.30           N  
ATOM    401  CA  SER 0 383     -16.582  18.550  32.366  1.00117.22           C  
ATOM    402  C   SER 0 383     -17.855  18.032  33.029  1.00115.33           C  
ATOM    403  O   SER 0 383     -18.064  18.258  34.223  1.00117.12           O  
ATOM    404  CB  SER 0 383     -15.433  17.559  32.585  1.00118.94           C  
ATOM    405  OG  SER 0 383     -15.819  16.216  32.331  1.00116.46           O  
ATOM    406  N   PRO 0 384     -18.715  17.324  32.282  1.00115.94           N  
ATOM    407  CA  PRO 0 384     -19.930  16.736  32.877  1.00117.19           C  
ATOM    408  C   PRO 0 384     -19.625  15.849  34.069  1.00117.04           C  
ATOM    409  O   PRO 0 384     -20.241  15.947  35.140  1.00113.88           O  
ATOM    410  CB  PRO 0 384     -20.536  15.917  31.725  1.00115.25           C  
ATOM    411  CG  PRO 0 384     -19.461  15.836  30.671  1.00114.37           C  
ATOM    412  CD  PRO 0 384     -18.600  17.043  30.842  1.00115.01           C  
ATOM    413  N   THR 0 385     -18.649  14.970  33.844  1.00117.72           N  
ATOM    414  CA  THR 0 385     -18.097  14.051  34.827  1.00117.04           C  
ATOM    415  C   THR 0 385     -17.753  14.801  36.100  1.00115.96           C  
ATOM    416  O   THR 0 385     -17.913  14.289  37.214  1.00112.69           O  
ATOM    417  CB  THR 0 385     -16.845  13.376  34.259  1.00119.58           C  
ATOM    418  OG1 THR 0 385     -15.810  14.357  34.101  1.00122.39           O  
ATOM    419  CG2 THR 0 385     -17.138  12.767  32.894  1.00118.18           C  
ATOM    420  N   LYS 0 386     -17.296  16.036  35.924  1.00116.28           N  
ATOM    421  CA  LYS 0 386     -16.880  16.872  37.034  1.00116.80           C  
ATOM    422  C   LYS 0 386     -17.998  17.753  37.575  1.00119.06           C  
ATOM    423  O   LYS 0 386     -18.015  18.032  38.780  1.00121.62           O  
ATOM    424  CB  LYS 0 386     -15.690  17.739  36.614  1.00117.13           C  
ATOM    425  CG  LYS 0 386     -14.393  16.948  36.458  1.00117.24           C  
ATOM    426  CD  LYS 0 386     -13.288  17.804  35.865  1.00116.54           C  
ATOM    427  CE  LYS 0 386     -11.989  17.024  35.754  1.00113.76           C  
ATOM    428  NZ  LYS 0 386     -11.515  16.541  37.084  1.00106.28           N  
ATOM    429  N   LEU 0 387     -18.941  18.197  36.733  1.00119.39           N  
ATOM    430  CA  LEU 0 387     -20.009  19.053  37.250  1.00117.66           C  
ATOM    431  C   LEU 0 387     -21.073  18.266  38.008  1.00114.57           C  
ATOM    432  O   LEU 0 387     -21.844  18.865  38.765  1.00111.04           O  
ATOM    433  CB  LEU 0 387     -20.659  19.877  36.129  1.00117.20           C  
ATOM    434  CG  LEU 0 387     -21.201  19.273  34.827  1.00114.48           C  
ATOM    435  CD1 LEU 0 387     -22.482  18.490  35.036  1.00110.97           C  
ATOM    436  CD2 LEU 0 387     -21.409  20.357  33.776  1.00102.52           C  
ATOM    437  N   ASN 0 388     -21.131  16.943  37.829  1.00115.11           N  
ATOM    438  CA  ASN 0 388     -21.941  16.118  38.718  1.00111.44           C  
ATOM    439  C   ASN 0 388     -21.496  16.257  40.173  1.00115.08           C  
ATOM    440  O   ASN 0 388     -22.245  15.885  41.086  1.00108.43           O  
ATOM    441  CB  ASN 0 388     -21.871  14.657  38.270  1.00109.97           C  
ATOM    442  CG  ASN 0 388     -23.166  13.905  38.517  1.00108.23           C  
ATOM    443  OD1 ASN 0 388     -24.043  14.372  39.243  1.00111.94           O  
ATOM    444  ND2 ASN 0 388     -23.287  12.728  37.918  1.00106.17           N  
ATOM    445  N   ASP 0 389     -20.290  16.785  40.401  1.00116.46           N  
ATOM    446  CA  ASP 0 389     -19.789  17.116  41.729  1.00112.76           C  
ATOM    447  C   ASP 0 389     -19.826  18.623  41.933  1.00111.64           C  
ATOM    448  O   ASP 0 389     -18.785  19.251  42.151  1.00113.14           O  
ATOM    449  CB  ASP 0 389     -18.362  16.595  41.912  1.00111.33           C  
ATOM    450  CG  ASP 0 389     -18.292  15.083  41.929  1.00110.60           C  
ATOM    451  OD1 ASP 0 389     -19.110  14.465  42.641  1.00109.57           O  
ATOM    452  OD2 ASP 0 389     -17.424  14.517  41.227  1.00109.91           O  
ATOM    453  N   LEU 0 390     -21.017  19.212  41.867  1.00110.40           N  
ATOM    454  CA  LEU 0 390     -21.139  20.663  41.883  1.00110.32           C  
ATOM    455  C   LEU 0 390     -22.548  21.034  42.337  1.00106.28           C  
ATOM    456  O   LEU 0 390     -23.452  20.195  42.378  1.00103.49           O  
ATOM    457  CB  LEU 0 390     -20.809  21.240  40.498  1.00106.82           C  
ATOM    458  CG  LEU 0 390     -20.357  22.688  40.317  1.00107.19           C  
ATOM    459  CD1 LEU 0 390     -19.550  23.194  41.512  1.00 98.87           C  
ATOM    460  CD2 LEU 0 390     -19.543  22.786  39.021  1.00102.65           C  
ATOM    461  N   CYS 0 391     -22.715  22.305  42.701  1.00104.30           N  
ATOM    462  CA  CYS 0 391     -24.020  22.850  43.048  1.00106.47           C  
ATOM    463  C   CYS 0 391     -24.164  24.233  42.425  1.00107.90           C  
ATOM    464  O   CYS 0 391     -23.202  25.010  42.397  1.00108.32           O  
ATOM    465  CB  CYS 0 391     -24.234  22.946  44.573  1.00108.41           C  
ATOM    466  SG  CYS 0 391     -24.401  21.381  45.530  1.00124.11           S  
ATOM    467  N   PHE 0 392     -25.365  24.530  41.919  1.00105.98           N  
ATOM    468  CA  PHE 0 392     -25.706  25.851  41.402  1.00102.17           C  
ATOM    469  C   PHE 0 392     -27.027  26.300  42.004  1.00 99.27           C  
ATOM    470  O   PHE 0 392     -27.837  25.482  42.451  1.00 99.11           O  
ATOM    471  CB  PHE 0 392     -25.826  25.868  39.872  1.00 97.31           C  
ATOM    472  CG  PHE 0 392     -24.555  25.526  39.160  1.00 97.38           C  
ATOM    473  CD1 PHE 0 392     -24.242  24.201  38.869  1.00 98.28           C  
ATOM    474  CD2 PHE 0 392     -23.672  26.525  38.777  1.00 93.21           C  
ATOM    475  CE1 PHE 0 392     -23.066  23.881  38.211  1.00 97.40           C  
ATOM    476  CE2 PHE 0 392     -22.491  26.211  38.116  1.00 96.13           C  
ATOM    477  CZ  PHE 0 392     -22.190  24.889  37.829  1.00 94.44           C  
ATOM    478  N   THR 0 393     -27.241  27.618  42.004  1.00 96.42           N  
ATOM    479  CA  THR 0 393     -28.517  28.147  42.477  1.00 99.61           C  
ATOM    480  C   THR 0 393     -29.636  27.836  41.486  1.00101.91           C  
ATOM    481  O   THR 0 393     -30.699  27.330  41.871  1.00 94.65           O  
ATOM    482  CB  THR 0 393     -28.404  29.653  42.728  1.00100.76           C  
ATOM    483  OG1 THR 0 393     -29.588  30.319  42.267  1.00103.11           O  
ATOM    484  CG2 THR 0 393     -27.223  30.211  42.008  1.00 99.20           C  
ATOM    485  N   ASN 0 394     -29.409  28.109  40.201  1.00 98.50           N  
ATOM    486  CA  ASN 0 394     -30.415  27.833  39.186  1.00 96.22           C  
ATOM    487  C   ASN 0 394     -29.779  27.207  37.954  1.00 88.22           C  
ATOM    488  O   ASN 0 394     -28.667  27.567  37.555  1.00 88.20           O  
ATOM    489  CB  ASN 0 394     -31.175  29.106  38.791  1.00 93.87           C  
ATOM    490  CG  ASN 0 394     -32.133  29.578  39.877  1.00 93.72           C  
ATOM    491  OD1 ASN 0 394     -32.846  28.774  40.488  1.00 91.02           O  
ATOM    492  ND2 ASN 0 394     -32.153  30.887  40.122  1.00 90.12           N  
ATOM    493  N   VAL 0 395     -30.496  26.257  37.368  1.00 85.20           N  
ATOM    494  CA  VAL 0 395     -30.179  25.705  36.059  1.00 84.79           C  
ATOM    495  C   VAL 0 395     -31.328  26.038  35.115  1.00 80.64           C  
ATOM    496  O   VAL 0 395     -32.502  25.932  35.488  1.00 75.77           O  
ATOM    497  CB  VAL 0 395     -29.935  24.182  36.125  1.00 81.96           C  
ATOM    498  CG1 VAL 0 395     -29.710  23.607  34.728  1.00 84.83           C  
ATOM    499  CG2 VAL 0 395     -28.739  23.887  37.003  1.00 84.25           C  
ATOM    500  N   TYR 0 396     -30.987  26.473  33.907  1.00 75.63           N  
ATOM    501  CA  TYR 0 396     -31.961  26.717  32.856  1.00 73.84           C  
ATOM    502  C   TYR 0 396     -31.750  25.705  31.737  1.00 73.28           C  
ATOM    503  O   TYR 0 396     -30.616  25.320  31.447  1.00 72.96           O  
ATOM    504  CB  TYR 0 396     -31.848  28.150  32.323  1.00 76.02           C  
ATOM    505  CG  TYR 0 396     -32.035  29.209  33.395  1.00 79.92           C  
ATOM    506  CD1 TYR 0 396     -33.273  29.414  33.989  1.00 79.42           C  
ATOM    507  CD2 TYR 0 396     -30.971  30.001  33.814  1.00 85.50           C  
ATOM    508  CE1 TYR 0 396     -33.444  30.377  34.988  1.00 91.58           C  
ATOM    509  CE2 TYR 0 396     -31.132  30.970  34.802  1.00 88.53           C  
ATOM    510  CZ  TYR 0 396     -32.369  31.153  35.387  1.00 91.67           C  
ATOM    511  OH  TYR 0 396     -32.532  32.111  36.368  1.00 93.22           O  
ATOM    512  N   ALA 0 397     -32.845  25.255  31.129  1.00 74.84           N  
ATOM    513  CA  ALA 0 397     -32.803  24.275  30.043  1.00 67.94           C  
ATOM    514  C   ALA 0 397     -33.628  24.813  28.876  1.00 71.82           C  
ATOM    515  O   ALA 0 397     -34.856  24.676  28.860  1.00 76.70           O  
ATOM    516  CB  ALA 0 397     -33.315  22.914  30.495  1.00 59.53           C  
ATOM    517  N   ASP 0 398     -32.952  25.416  27.902  1.00 63.99           N  
ATOM    518  CA  ASP 0 398     -33.586  25.873  26.680  1.00 62.38           C  
ATOM    519  C   ASP 0 398     -33.612  24.761  25.634  1.00 65.49           C  
ATOM    520  O   ASP 0 398     -32.625  24.043  25.447  1.00 64.44           O  
ATOM    521  CB  ASP 0 398     -32.843  27.093  26.148  1.00 70.67           C  
ATOM    522  CG  ASP 0 398     -32.659  28.156  27.210  1.00 69.79           C  
ATOM    523  OD1 ASP 0 398     -33.501  28.214  28.131  1.00 67.10           O  
ATOM    524  OD2 ASP 0 398     -31.685  28.936  27.126  1.00 71.67           O  
ATOM    525  N   SER 0 399     -34.746  24.621  24.946  1.00 65.16           N  
ATOM    526  CA  SER 0 399     -34.893  23.564  23.954  1.00 61.95           C  
ATOM    527  C   SER 0 399     -35.642  24.071  22.725  1.00 61.37           C  
ATOM    528  O   SER 0 399     -36.493  24.960  22.819  1.00 61.85           O  
ATOM    529  CB  SER 0 399     -35.594  22.342  24.556  1.00 57.88           C  
ATOM    530  OG  SER 0 399     -36.861  22.685  25.051  1.00 66.66           O  
ATOM    531  N   PHE 0 400     -35.318  23.490  21.570  1.00 59.28           N  
ATOM    532  CA  PHE 0 400     -35.844  23.921  20.274  1.00 54.53           C  
ATOM    533  C   PHE 0 400     -35.381  22.927  19.209  1.00 58.47           C  
ATOM    534  O   PHE 0 400     -34.624  21.993  19.489  1.00 60.34           O  
ATOM    535  CB  PHE 0 400     -35.393  25.342  19.930  1.00 55.12           C  
ATOM    536  CG  PHE 0 400     -33.922  25.552  20.075  1.00 61.25           C  
ATOM    537  CD1 PHE 0 400     -33.052  25.207  19.046  1.00 57.26           C  
ATOM    538  CD2 PHE 0 400     -33.397  26.076  21.254  1.00 59.66           C  
ATOM    539  CE1 PHE 0 400     -31.677  25.394  19.184  1.00 64.34           C  
ATOM    540  CE2 PHE 0 400     -32.023  26.274  21.395  1.00 62.87           C  
ATOM    541  CZ  PHE 0 400     -31.159  25.928  20.362  1.00 58.79           C  
ATOM    542  N   VAL 0 401     -35.844  23.134  17.978  1.00 57.21           N  
ATOM    543  CA  VAL 0 401     -35.483  22.290  16.848  1.00 57.49           C  
ATOM    544  C   VAL 0 401     -34.863  23.164  15.767  1.00 56.87           C  
ATOM    545  O   VAL 0 401     -35.340  24.275  15.511  1.00 57.87           O  
ATOM    546  CB  VAL 0 401     -36.704  21.510  16.311  1.00 56.03           C  
ATOM    547  CG1 VAL 0 401     -36.504  21.095  14.852  1.00 55.88           C  
ATOM    548  CG2 VAL 0 401     -36.935  20.283  17.149  1.00 55.02           C  
ATOM    549  N   ILE 0 402     -33.784  22.668  15.151  1.00 59.38           N  
ATOM    550  CA  ILE 0 402     -33.143  23.309  14.006  1.00 56.75           C  
ATOM    551  C   ILE 0 402     -32.678  22.237  13.020  1.00 58.04           C  
ATOM    552  O   ILE 0 402     -32.811  21.033  13.263  1.00 53.29           O  
ATOM    553  CB  ILE 0 402     -31.963  24.213  14.424  1.00 56.48           C  
ATOM    554  CG1 ILE 0 402     -30.907  23.422  15.203  1.00 53.97           C  
ATOM    555  CG2 ILE 0 402     -32.446  25.432  15.191  1.00 52.78           C  
ATOM    556  CD1 ILE 0 402     -29.747  24.284  15.690  1.00 51.15           C  
ATOM    557  N   ARG 0 403     -32.141  22.693  11.879  1.00 62.82           N  
ATOM    558  CA  ARG 0 403     -31.502  21.817  10.894  1.00 58.14           C  
ATOM    559  C   ARG 0 403     -30.194  21.256  11.431  1.00 59.83           C  
ATOM    560  O   ARG 0 403     -29.464  21.932  12.165  1.00 57.99           O  
ATOM    561  CB  ARG 0 403     -31.177  22.587   9.611  1.00 59.29           C  
ATOM    562  CG  ARG 0 403     -32.236  22.612   8.555  1.00 64.26           C  
ATOM    563  CD  ARG 0 403     -31.859  23.598   7.444  1.00 62.32           C  
ATOM    564  NE  ARG 0 403     -30.546  23.304   6.901  1.00 69.69           N  
ATOM    565  CZ  ARG 0 403     -29.980  23.970   5.901  1.00 74.93           C  
ATOM    566  NH1 ARG 0 403     -30.625  24.975   5.325  1.00 69.97           N  
ATOM    567  NH2 ARG 0 403     -28.768  23.624   5.475  1.00 74.56           N  
ATOM    568  N   GLY 0 404     -29.868  20.032  10.999  1.00 62.31           N  
ATOM    569  CA  GLY 0 404     -28.566  19.449  11.321  1.00 58.48           C  
ATOM    570  C   GLY 0 404     -27.392  20.370  11.034  1.00 60.50           C  
ATOM    571  O   GLY 0 404     -26.514  20.555  11.878  1.00 59.55           O  
ATOM    572  N   ASP 0 405     -27.364  20.967   9.834  1.00 61.01           N  
ATOM    573  CA  ASP 0 405     -26.305  21.895   9.434  1.00 63.64           C  
ATOM    574  C   ASP 0 405     -26.192  23.121  10.323  1.00 65.51           C  
ATOM    575  O   ASP 0 405     -25.232  23.882  10.167  1.00 70.08           O  
ATOM    576  CB  ASP 0 405     -26.532  22.403   8.009  1.00 66.92           C  
ATOM    577  CG  ASP 0 405     -25.927  21.496   6.968  1.00 81.25           C  
ATOM    578  OD1 ASP 0 405     -24.995  20.746   7.355  1.00 75.51           O  
ATOM    579  OD2 ASP 0 405     -26.375  21.540   5.779  1.00 79.62           O  
ATOM    580  N   GLU 0 406     -27.167  23.376  11.190  1.00 65.68           N  
ATOM    581  CA  GLU 0 406     -27.200  24.608  11.964  1.00 64.78           C  
ATOM    582  C   GLU 0 406     -26.824  24.405  13.422  1.00 60.24           C  
ATOM    583  O   GLU 0 406     -26.669  25.394  14.144  1.00 62.91           O  
ATOM    584  CB  GLU 0 406     -28.590  25.245  11.884  1.00 58.65           C  
ATOM    585  CG  GLU 0 406     -28.815  26.117  10.676  1.00 53.34           C  
ATOM    586  CD  GLU 0 406     -30.291  26.412  10.456  1.00 63.61           C  
ATOM    587  OE1 GLU 0 406     -31.126  25.721  11.084  1.00 66.63           O  
ATOM    588  OE2 GLU 0 406     -30.623  27.319   9.658  1.00 67.19           O  
ATOM    589  N   VAL 0 407     -26.676  23.153  13.868  1.00 61.57           N  
ATOM    590  CA  VAL 0 407     -26.310  22.882  15.255  1.00 62.22           C  
ATOM    591  C   VAL 0 407     -24.998  23.569  15.621  1.00 65.67           C  
ATOM    592  O   VAL 0 407     -24.805  23.988  16.769  1.00 69.23           O  
ATOM    593  CB  VAL 0 407     -26.253  21.360  15.484  1.00 63.24           C  
ATOM    594  CG1 VAL 0 407     -25.715  21.040  16.865  1.00 57.89           C  
ATOM    595  CG2 VAL 0 407     -27.647  20.733  15.275  1.00 55.00           C  
ATOM    596  N   ARG 0 408     -24.099  23.747  14.649  1.00 67.75           N  
ATOM    597  CA  ARG 0 408     -22.823  24.401  14.917  1.00 65.45           C  
ATOM    598  C   ARG 0 408     -22.982  25.864  15.307  1.00 66.91           C  
ATOM    599  O   ARG 0 408     -22.025  26.462  15.805  1.00 70.32           O  
ATOM    600  CB  ARG 0 408     -21.913  24.303  13.696  1.00 69.07           C  
ATOM    601  CG  ARG 0 408     -22.256  25.300  12.596  1.00 71.09           C  
ATOM    602  CD  ARG 0 408     -21.266  25.208  11.475  1.00 75.75           C  
ATOM    603  NE  ARG 0 408     -21.068  23.813  11.091  1.00 88.70           N  
ATOM    604  CZ  ARG 0 408     -21.567  23.254   9.991  1.00 91.39           C  
ATOM    605  NH1 ARG 0 408     -22.291  23.978   9.144  1.00 78.71           N  
ATOM    606  NH2 ARG 0 408     -21.334  21.969   9.734  1.00 83.06           N  
ATOM    607  N   GLN 0 409     -24.147  26.467  15.068  1.00 71.52           N  
ATOM    608  CA  GLN 0 409     -24.366  27.840  15.511  1.00 68.97           C  
ATOM    609  C   GLN 0 409     -24.792  27.920  16.972  1.00 66.38           C  
ATOM    610  O   GLN 0 409     -24.834  29.021  17.533  1.00 64.39           O  
ATOM    611  CB  GLN 0 409     -25.413  28.532  14.627  1.00 65.40           C  
ATOM    612  CG  GLN 0 409     -25.158  28.401  13.153  1.00 64.17           C  
ATOM    613  CD  GLN 0 409     -26.083  29.265  12.303  1.00 66.68           C  
ATOM    614  OE1 GLN 0 409     -26.559  30.315  12.740  1.00 63.34           O  
ATOM    615  NE2 GLN 0 409     -26.329  28.825  11.067  1.00 63.41           N  
ATOM    616  N   ILE 0 410     -25.112  26.790  17.600  1.00 66.80           N  
ATOM    617  CA  ILE 0 410     -25.445  26.778  19.017  1.00 62.85           C  
ATOM    618  C   ILE 0 410     -24.152  26.635  19.812  1.00 64.95           C  
ATOM    619  O   ILE 0 410     -23.878  25.592  20.423  1.00 62.66           O  
ATOM    620  CB  ILE 0 410     -26.455  25.665  19.343  1.00 66.03           C  
ATOM    621  CG1 ILE 0 410     -27.611  25.687  18.334  1.00 59.64           C  
ATOM    622  CG2 ILE 0 410     -26.972  25.812  20.776  1.00 64.54           C  
ATOM    623  CD1 ILE 0 410     -28.266  27.039  18.156  1.00 57.15           C  
ATOM    624  N   ALA 0 411     -23.355  27.701  19.806  1.00 65.70           N  
ATOM    625  CA  ALA 0 411     -22.045  27.730  20.440  1.00 75.88           C  
ATOM    626  C   ALA 0 411     -21.626  29.184  20.549  1.00 76.91           C  
ATOM    627  O   ALA 0 411     -22.088  30.012  19.750  1.00 72.70           O  
ATOM    628  CB  ALA 0 411     -21.013  26.928  19.627  1.00 72.22           C  
ATOM    629  N   PRO 0 412     -20.761  29.534  21.509  1.00 76.12           N  
ATOM    630  CA  PRO 0 412     -20.386  30.946  21.683  1.00 73.53           C  
ATOM    631  C   PRO 0 412     -19.569  31.465  20.506  1.00 71.59           C  
ATOM    632  O   PRO 0 412     -18.742  30.755  19.931  1.00 71.84           O  
ATOM    633  CB  PRO 0 412     -19.570  30.940  22.980  1.00 79.61           C  
ATOM    634  CG  PRO 0 412     -19.069  29.542  23.108  1.00 74.65           C  
ATOM    635  CD  PRO 0 412     -20.133  28.668  22.522  1.00 76.56           C  
ATOM    636  N   GLY 0 413     -19.842  32.708  20.128  1.00 72.70           N  
ATOM    637  CA  GLY 0 413     -19.095  33.351  19.068  1.00 73.65           C  
ATOM    638  C   GLY 0 413     -19.378  32.848  17.672  1.00 79.30           C  
ATOM    639  O   GLY 0 413     -18.489  32.909  16.821  1.00 83.14           O  
ATOM    640  N   GLN 0 414     -20.593  32.361  17.405  1.00 81.50           N  
ATOM    641  CA  GLN 0 414     -21.008  31.951  16.068  1.00 67.00           C  
ATOM    642  C   GLN 0 414     -21.938  32.985  15.442  1.00 69.43           C  
ATOM    643  O   GLN 0 414     -22.618  33.739  16.140  1.00 72.65           O  
ATOM    644  CB  GLN 0 414     -21.724  30.601  16.099  1.00 70.35           C  
ATOM    645  CG  GLN 0 414     -20.969  29.489  16.800  1.00 77.24           C  
ATOM    646  CD  GLN 0 414     -19.627  29.170  16.161  1.00 83.61           C  
ATOM    647  OE1 GLN 0 414     -19.372  29.493  14.992  1.00 79.42           O  
ATOM    648  NE2 GLN 0 414     -18.755  28.527  16.934  1.00 86.62           N  
ATOM    649  N   THR 0 415     -21.970  33.005  14.112  1.00 75.20           N  
ATOM    650  CA  THR 0 415     -22.915  33.814  13.341  1.00 71.93           C  
ATOM    651  C   THR 0 415     -23.729  32.907  12.409  1.00 72.01           C  
ATOM    652  O   THR 0 415     -23.502  31.694  12.330  1.00 68.27           O  
ATOM    653  CB  THR 0 415     -22.181  34.909  12.558  1.00 75.11           C  
ATOM    654  OG1 THR 0 415     -21.536  34.334  11.415  1.00 69.56           O  
ATOM    655  CG2 THR 0 415     -21.136  35.567  13.441  1.00 72.40           C  
ATOM    656  N   GLY 0 416     -24.677  33.503  11.697  1.00 68.62           N  
ATOM    657  CA  GLY 0 416     -25.674  32.769  10.942  1.00 60.53           C  
ATOM    658  C   GLY 0 416     -27.087  33.100  11.402  1.00 66.01           C  
ATOM    659  O   GLY 0 416     -27.309  33.756  12.417  1.00 67.00           O  
ATOM    660  N   LYS 0 417     -28.055  32.620  10.614  1.00 60.66           N  
ATOM    661  CA  LYS 0 417     -29.453  32.961  10.870  1.00 60.59           C  
ATOM    662  C   LYS 0 417     -29.879  32.563  12.282  1.00 63.37           C  
ATOM    663  O   LYS 0 417     -30.560  33.330  12.974  1.00 65.40           O  
ATOM    664  CB  LYS 0 417     -30.362  32.298   9.832  1.00 59.60           C  
ATOM    665  CG  LYS 0 417     -30.164  32.780   8.387  1.00 63.38           C  
ATOM    666  CD  LYS 0 417     -30.561  34.240   8.221  1.00 64.52           C  
ATOM    667  CE  LYS 0 417     -30.461  34.690   6.774  1.00 68.84           C  
ATOM    668  NZ  LYS 0 417     -30.876  36.112   6.572  1.00 66.83           N  
ATOM    669  N   ILE 0 418     -29.470  31.385  12.745  1.00 59.01           N  
ATOM    670  CA  ILE 0 418     -29.883  30.954  14.078  1.00 65.34           C  
ATOM    671  C   ILE 0 418     -29.213  31.806  15.154  1.00 66.57           C  
ATOM    672  O   ILE 0 418     -29.888  32.409  15.998  1.00 67.68           O  
ATOM    673  CB  ILE 0 418     -29.601  29.458  14.278  1.00 60.34           C  
ATOM    674  CG1 ILE 0 418     -30.185  28.660  13.107  1.00 60.76           C  
ATOM    675  CG2 ILE 0 418     -30.205  28.997  15.579  1.00 62.39           C  
ATOM    676  CD1 ILE 0 418     -31.623  29.012  12.760  1.00 60.67           C  
ATOM    677  N   ALA 0 419     -27.877  31.874  15.133  1.00 65.55           N  
ATOM    678  CA  ALA 0 419     -27.146  32.626  16.156  1.00 72.11           C  
ATOM    679  C   ALA 0 419     -27.505  34.115  16.146  1.00 70.65           C  
ATOM    680  O   ALA 0 419     -27.565  34.750  17.205  1.00 74.42           O  
ATOM    681  CB  ALA 0 419     -25.638  32.438  15.963  1.00 64.70           C  
ATOM    682  N   ASP 0 420     -27.754  34.687  14.967  1.00 60.98           N  
ATOM    683  CA  ASP 0 420     -28.024  36.120  14.866  1.00 72.11           C  
ATOM    684  C   ASP 0 420     -29.472  36.465  15.195  1.00 69.49           C  
ATOM    685  O   ASP 0 420     -29.735  37.500  15.820  1.00 62.36           O  
ATOM    686  CB  ASP 0 420     -27.697  36.642  13.457  1.00 66.99           C  
ATOM    687  CG  ASP 0 420     -26.236  36.440  13.074  1.00 73.88           C  
ATOM    688  OD1 ASP 0 420     -25.428  36.019  13.937  1.00 79.15           O  
ATOM    689  OD2 ASP 0 420     -25.896  36.704  11.904  1.00 75.15           O  
ATOM    690  N   TYR 0 421     -30.430  35.643  14.753  1.00 62.74           N  
ATOM    691  CA  TYR 0 421     -31.829  36.036  14.814  1.00 63.36           C  
ATOM    692  C   TYR 0 421     -32.718  35.158  15.685  1.00 64.10           C  
ATOM    693  O   TYR 0 421     -33.895  35.498  15.857  1.00 63.80           O  
ATOM    694  CB  TYR 0 421     -32.443  36.076  13.404  1.00 64.13           C  
ATOM    695  CG  TYR 0 421     -31.794  37.043  12.431  1.00 65.92           C  
ATOM    696  CD1 TYR 0 421     -31.004  38.105  12.871  1.00 60.13           C  
ATOM    697  CD2 TYR 0 421     -31.987  36.890  11.056  1.00 66.65           C  
ATOM    698  CE1 TYR 0 421     -30.418  38.985  11.963  1.00 66.37           C  
ATOM    699  CE2 TYR 0 421     -31.411  37.761  10.145  1.00 65.82           C  
ATOM    700  CZ  TYR 0 421     -30.628  38.799  10.598  1.00 69.63           C  
ATOM    701  OH  TYR 0 421     -30.074  39.650   9.673  1.00 73.55           O  
ATOM    702  N   ASN 0 422     -32.214  34.053  16.240  1.00 62.94           N  
ATOM    703  CA  ASN 0 422     -33.118  33.123  16.906  1.00 60.95           C  
ATOM    704  C   ASN 0 422     -32.695  32.790  18.333  1.00 67.46           C  
ATOM    705  O   ASN 0 422     -33.467  33.006  19.278  1.00 63.00           O  
ATOM    706  CB  ASN 0 422     -33.260  31.858  16.063  1.00 56.43           C  
ATOM    707  CG  ASN 0 422     -33.984  32.129  14.747  1.00 62.11           C  
ATOM    708  OD1 ASN 0 422     -35.188  31.907  14.631  1.00 57.63           O  
ATOM    709  ND2 ASN 0 422     -33.256  32.650  13.764  1.00 61.32           N  
ATOM    710  N   TYR 0 423     -31.477  32.282  18.500  1.00 65.18           N  
ATOM    711  CA  TYR 0 423     -30.983  31.865  19.805  1.00 62.05           C  
ATOM    712  C   TYR 0 423     -29.481  32.111  19.832  1.00 71.27           C  
ATOM    713  O   TYR 0 423     -28.742  31.509  19.045  1.00 72.63           O  
ATOM    714  CB  TYR 0 423     -31.310  30.395  20.076  1.00 60.13           C  
ATOM    715  CG  TYR 0 423     -30.911  29.936  21.460  1.00 64.88           C  
ATOM    716  CD1 TYR 0 423     -31.752  30.138  22.550  1.00 61.08           C  
ATOM    717  CD2 TYR 0 423     -29.681  29.318  21.683  1.00 69.40           C  
ATOM    718  CE1 TYR 0 423     -31.381  29.734  23.832  1.00 65.98           C  
ATOM    719  CE2 TYR 0 423     -29.297  28.913  22.961  1.00 72.59           C  
ATOM    720  CZ  TYR 0 423     -30.155  29.120  24.032  1.00 68.47           C  
ATOM    721  OH  TYR 0 423     -29.783  28.709  25.295  1.00 65.63           O  
ATOM    722  N   LYS 0 424     -29.042  32.993  20.734  1.00 67.38           N  
ATOM    723  CA  LYS 0 424     -27.677  33.505  20.773  1.00 63.05           C  
ATOM    724  C   LYS 0 424     -27.027  33.155  22.106  1.00 69.67           C  
ATOM    725  O   LYS 0 424     -27.508  33.570  23.165  1.00 73.76           O  
ATOM    726  CB  LYS 0 424     -27.670  35.018  20.565  1.00 66.81           C  
ATOM    727  CG  LYS 0 424     -26.282  35.638  20.609  1.00 77.03           C  
ATOM    728  CD  LYS 0 424     -25.356  34.988  19.602  1.00 72.87           C  
ATOM    729  CE  LYS 0 424     -23.963  35.588  19.638  1.00 68.89           C  
ATOM    730  NZ  LYS 0 424     -23.030  34.823  18.752  1.00 70.23           N  
ATOM    731  N   LEU 0 425     -25.934  32.406  22.052  1.00 69.05           N  
ATOM    732  CA  LEU 0 425     -25.146  32.097  23.240  1.00 70.21           C  
ATOM    733  C   LEU 0 425     -24.092  33.181  23.488  1.00 73.79           C  
ATOM    734  O   LEU 0 425     -23.474  33.678  22.541  1.00 71.94           O  
ATOM    735  CB  LEU 0 425     -24.465  30.743  23.095  1.00 69.30           C  
ATOM    736  CG  LEU 0 425     -25.362  29.540  23.364  1.00 69.09           C  
ATOM    737  CD1 LEU 0 425     -24.567  28.268  23.181  1.00 73.87           C  
ATOM    738  CD2 LEU 0 425     -25.948  29.605  24.779  1.00 71.04           C  
ATOM    739  N   PRO 0 426     -23.870  33.579  24.740  1.00 81.79           N  
ATOM    740  CA  PRO 0 426     -22.885  34.630  25.019  1.00 83.74           C  
ATOM    741  C   PRO 0 426     -21.467  34.108  24.843  1.00 86.37           C  
ATOM    742  O   PRO 0 426     -21.221  32.903  24.761  1.00 86.68           O  
ATOM    743  CB  PRO 0 426     -23.167  34.995  26.474  1.00 75.49           C  
ATOM    744  CG  PRO 0 426     -23.649  33.718  27.059  1.00 78.82           C  
ATOM    745  CD  PRO 0 426     -24.442  33.025  25.979  1.00 78.42           C  
ATOM    746  N   ASP 0 427     -20.519  35.049  24.791  1.00 87.49           N  
ATOM    747  CA  ASP 0 427     -19.111  34.670  24.689  1.00 84.98           C  
ATOM    748  C   ASP 0 427     -18.668  33.862  25.908  1.00 84.79           C  
ATOM    749  O   ASP 0 427     -18.154  32.745  25.778  1.00 83.97           O  
ATOM    750  CB  ASP 0 427     -18.251  35.921  24.504  1.00 81.05           C  
ATOM    751  CG  ASP 0 427     -18.411  36.536  23.119  1.00 86.51           C  
ATOM    752  OD1 ASP 0 427     -18.754  35.785  22.180  1.00 83.94           O  
ATOM    753  OD2 ASP 0 427     -18.194  37.757  22.964  1.00 81.15           O  
ATOM    754  N   ASP 0 428     -18.889  34.390  27.102  1.00 87.14           N  
ATOM    755  CA  ASP 0 428     -18.491  33.688  28.321  1.00 87.29           C  
ATOM    756  C   ASP 0 428     -19.498  32.628  28.756  1.00 92.46           C  
ATOM    757  O   ASP 0 428     -19.840  32.538  29.938  1.00 99.73           O  
ATOM    758  CB  ASP 0 428     -18.247  34.707  29.433  1.00 89.13           C  
ATOM    759  CG  ASP 0 428     -19.429  35.637  29.658  1.00 98.12           C  
ATOM    760  OD1 ASP 0 428     -20.576  35.259  29.332  1.00 94.37           O  
ATOM    761  OD2 ASP 0 428     -19.206  36.759  30.166  1.00104.25           O  
ATOM    762  N   PHE 0 429     -19.978  31.813  27.821  1.00 90.15           N  
ATOM    763  CA  PHE 0 429     -20.973  30.797  28.136  1.00 87.15           C  
ATOM    764  C   PHE 0 429     -20.346  29.660  28.939  1.00 90.96           C  
ATOM    765  O   PHE 0 429     -19.270  29.155  28.600  1.00 88.07           O  
ATOM    766  CB  PHE 0 429     -21.593  30.263  26.843  1.00 82.39           C  
ATOM    767  CG  PHE 0 429     -22.541  29.122  27.048  1.00 77.88           C  
ATOM    768  CD1 PHE 0 429     -23.728  29.308  27.731  1.00 77.92           C  
ATOM    769  CD2 PHE 0 429     -22.253  27.865  26.541  1.00 81.48           C  
ATOM    770  CE1 PHE 0 429     -24.607  28.259  27.917  1.00 75.78           C  
ATOM    771  CE2 PHE 0 429     -23.135  26.808  26.723  1.00 79.56           C  
ATOM    772  CZ  PHE 0 429     -24.311  27.009  27.412  1.00 74.70           C  
ATOM    773  N   THR 0 430     -21.026  29.249  30.014  1.00 87.10           N  
ATOM    774  CA  THR 0 430     -20.479  28.205  30.870  1.00 97.03           C  
ATOM    775  C   THR 0 430     -21.303  26.916  30.951  1.00 94.04           C  
ATOM    776  O   THR 0 430     -20.917  26.025  31.708  1.00 99.52           O  
ATOM    777  CB  THR 0 430     -20.214  28.739  32.300  1.00 96.09           C  
ATOM    778  OG1 THR 0 430     -21.402  29.327  32.850  1.00 94.85           O  
ATOM    779  CG2 THR 0 430     -19.086  29.771  32.293  1.00 90.99           C  
ATOM    780  N   GLY 0 431     -22.361  26.744  30.170  1.00 82.12           N  
ATOM    781  CA  GLY 0 431     -23.173  25.533  30.221  1.00 79.05           C  
ATOM    782  C   GLY 0 431     -22.824  24.470  29.187  1.00 84.26           C  
ATOM    783  O   GLY 0 431     -21.701  24.400  28.674  1.00 82.52           O  
ATOM    784  N   CYS 0 432     -23.808  23.620  28.877  1.00 85.77           N  
ATOM    785  CA  CYS 0 432     -23.658  22.551  27.898  1.00 80.62           C  
ATOM    786  C   CYS 0 432     -24.667  22.675  26.759  1.00 77.09           C  
ATOM    787  O   CYS 0 432     -25.791  23.158  26.942  1.00 77.16           O  
ATOM    788  CB  CYS 0 432     -23.828  21.180  28.561  1.00 81.74           C  
ATOM    789  SG  CYS 0 432     -22.730  20.894  29.961  1.00 93.44           S  
ATOM    790  N   VAL 0 433     -24.265  22.197  25.582  1.00 76.28           N  
ATOM    791  CA  VAL 0 433     -25.131  22.142  24.407  1.00 69.92           C  
ATOM    792  C   VAL 0 433     -25.281  20.686  23.990  1.00 70.73           C  
ATOM    793  O   VAL 0 433     -24.294  20.030  23.635  1.00 72.73           O  
ATOM    794  CB  VAL 0 433     -24.589  22.992  23.249  1.00 67.11           C  
ATOM    795  CG1 VAL 0 433     -25.445  22.781  21.999  1.00 61.93           C  
ATOM    796  CG2 VAL 0 433     -24.561  24.462  23.641  1.00 69.57           C  
ATOM    797  N   ILE 0 434     -26.513  20.183  24.027  1.00 68.11           N  
ATOM    798  CA  ILE 0 434     -26.826  18.811  23.651  1.00 64.36           C  
ATOM    799  C   ILE 0 434     -27.740  18.832  22.433  1.00 64.68           C  
ATOM    800  O   ILE 0 434     -28.609  19.703  22.314  1.00 64.86           O  
ATOM    801  CB  ILE 0 434     -27.486  18.055  24.818  1.00 65.96           C  
ATOM    802  CG1 ILE 0 434     -26.649  18.224  26.083  1.00 70.65           C  
ATOM    803  CG2 ILE 0 434     -27.685  16.588  24.468  1.00 67.86           C  
ATOM    804  CD1 ILE 0 434     -27.429  18.022  27.368  1.00 71.74           C  
ATOM    805  N   ALA 0 435     -27.539  17.879  21.524  1.00 64.72           N  
ATOM    806  CA  ALA 0 435     -28.389  17.766  20.350  1.00 61.28           C  
ATOM    807  C   ALA 0 435     -28.403  16.320  19.881  1.00 66.30           C  
ATOM    808  O   ALA 0 435     -27.484  15.548  20.166  1.00 69.26           O  
ATOM    809  CB  ALA 0 435     -27.925  18.706  19.230  1.00 59.53           C  
ATOM    810  N   TRP 0 436     -29.475  15.957  19.173  1.00 66.08           N  
ATOM    811  CA  TRP 0 436     -29.608  14.640  18.562  1.00 63.42           C  
ATOM    812  C   TRP 0 436     -30.553  14.728  17.368  1.00 64.07           C  
ATOM    813  O   TRP 0 436     -31.358  15.656  17.256  1.00 63.85           O  
ATOM    814  CB  TRP 0 436     -30.101  13.591  19.566  1.00 61.34           C  
ATOM    815  CG  TRP 0 436     -31.499  13.782  20.088  1.00 65.98           C  
ATOM    816  CD1 TRP 0 436     -32.635  13.127  19.676  1.00 61.77           C  
ATOM    817  CD2 TRP 0 436     -31.907  14.654  21.152  1.00 65.69           C  
ATOM    818  NE1 TRP 0 436     -33.717  13.553  20.405  1.00 60.51           N  
ATOM    819  CE2 TRP 0 436     -33.300  14.484  21.319  1.00 58.81           C  
ATOM    820  CE3 TRP 0 436     -31.233  15.565  21.972  1.00 62.51           C  
ATOM    821  CZ2 TRP 0 436     -34.028  15.195  22.265  1.00 62.20           C  
ATOM    822  CZ3 TRP 0 436     -31.958  16.271  22.912  1.00 61.58           C  
ATOM    823  CH2 TRP 0 436     -33.339  16.082  23.053  1.00 65.96           C  
ATOM    824  N   ASN 0 437     -30.447  13.738  16.480  1.00 61.93           N  
ATOM    825  CA  ASN 0 437     -31.217  13.729  15.244  1.00 64.13           C  
ATOM    826  C   ASN 0 437     -32.640  13.268  15.527  1.00 63.44           C  
ATOM    827  O   ASN 0 437     -32.848  12.217  16.138  1.00 61.79           O  
ATOM    828  CB  ASN 0 437     -30.569  12.808  14.211  1.00 59.50           C  
ATOM    829  CG  ASN 0 437     -31.321  12.807  12.890  1.00 62.99           C  
ATOM    830  OD1 ASN 0 437     -32.407  12.241  12.774  1.00 62.89           O  
ATOM    831  ND2 ASN 0 437     -30.755  13.458  11.899  1.00 53.82           N  
ATOM    832  N   SER 0 438     -33.624  14.048  15.080  1.00 58.82           N  
ATOM    833  CA  SER 0 438     -35.019  13.747  15.396  1.00 63.50           C  
ATOM    834  C   SER 0 438     -35.827  13.555  14.126  1.00 61.61           C  
ATOM    835  O   SER 0 438     -37.036  13.795  14.101  1.00 63.79           O  
ATOM    836  CB  SER 0 438     -35.643  14.828  16.282  1.00 57.84           C  
ATOM    837  OG  SER 0 438     -35.611  16.111  15.667  1.00 57.83           O  
ATOM    838  N   ASN 0 439     -35.146  13.121  13.065  1.00 63.09           N  
ATOM    839  CA  ASN 0 439     -35.808  12.837  11.801  1.00 63.07           C  
ATOM    840  C   ASN 0 439     -36.973  11.869  11.977  1.00 61.93           C  
ATOM    841  O   ASN 0 439     -37.979  11.971  11.269  1.00 61.93           O  
ATOM    842  CB  ASN 0 439     -34.772  12.283  10.825  1.00 65.11           C  
ATOM    843  CG  ASN 0 439     -35.220  12.348   9.401  1.00 60.70           C  
ATOM    844  OD1 ASN 0 439     -35.887  13.299   8.987  1.00 61.82           O  
ATOM    845  ND2 ASN 0 439     -34.863  11.330   8.632  1.00 60.83           N  
ATOM    846  N   ASN 0 440     -36.871  10.949  12.938  1.00 63.21           N  
ATOM    847  CA  ASN 0 440     -37.922   9.956  13.149  1.00 65.05           C  
ATOM    848  C   ASN 0 440     -39.198  10.556  13.735  1.00 68.57           C  
ATOM    849  O   ASN 0 440     -40.272   9.970  13.571  1.00 76.63           O  
ATOM    850  CB  ASN 0 440     -37.408   8.850  14.072  1.00 66.33           C  
ATOM    851  CG  ASN 0 440     -37.053   9.371  15.471  1.00 76.19           C  
ATOM    852  OD1 ASN 0 440     -36.211  10.268  15.628  1.00 74.98           O  
ATOM    853  ND2 ASN 0 440     -37.711   8.821  16.491  1.00 75.02           N  
ATOM    854  N   LEU 0 441     -39.106  11.696  14.422  1.00 67.66           N  
ATOM    855  CA  LEU 0 441     -40.247  12.346  15.058  1.00 63.25           C  
ATOM    856  C   LEU 0 441     -40.669  13.638  14.383  1.00 64.77           C  
ATOM    857  O   LEU 0 441     -41.858  13.952  14.370  1.00 68.17           O  
ATOM    858  CB  LEU 0 441     -39.932  12.681  16.523  1.00 58.78           C  
ATOM    859  CG  LEU 0 441     -39.331  11.633  17.451  1.00 67.35           C  
ATOM    860  CD1 LEU 0 441     -38.789  12.314  18.726  1.00 60.53           C  
ATOM    861  CD2 LEU 0 441     -40.371  10.563  17.779  1.00 58.33           C  
ATOM    862  N   ASP 0 442     -39.728  14.412  13.850  1.00 63.69           N  
ATOM    863  CA  ASP 0 442     -40.012  15.778  13.448  1.00 61.36           C  
ATOM    864  C   ASP 0 442     -40.141  15.969  11.946  1.00 57.67           C  
ATOM    865  O   ASP 0 442     -40.338  17.097  11.487  1.00 58.18           O  
ATOM    866  CB  ASP 0 442     -38.945  16.695  14.024  1.00 58.55           C  
ATOM    867  CG  ASP 0 442     -39.155  16.917  15.475  1.00 59.83           C  
ATOM    868  OD1 ASP 0 442     -40.339  16.989  15.852  1.00 66.02           O  
ATOM    869  OD2 ASP 0 442     -38.177  17.002  16.235  1.00 60.44           O  
ATOM    870  N   SER 0 443     -40.079  14.909  11.167  1.00 54.70           N  
ATOM    871  CA  SER 0 443     -40.312  15.048   9.750  1.00 57.86           C  
ATOM    872  C   SER 0 443     -41.369  14.031   9.348  1.00 60.85           C  
ATOM    873  O   SER 0 443     -41.658  13.090  10.088  1.00 68.73           O  
ATOM    874  CB  SER 0 443     -38.997  14.899   8.955  1.00 56.60           C  
ATOM    875  OG  SER 0 443     -38.414  13.639   9.121  1.00 59.42           O  
ATOM    876  N   LYS 0 444     -41.988  14.260   8.193  1.00 59.80           N  
ATOM    877  CA  LYS 0 444     -43.009  13.349   7.697  1.00 57.16           C  
ATOM    878  C   LYS 0 444     -43.131  13.576   6.205  1.00 61.50           C  
ATOM    879  O   LYS 0 444     -42.716  14.618   5.688  1.00 64.85           O  
ATOM    880  CB  LYS 0 444     -44.356  13.557   8.395  1.00 61.78           C  
ATOM    881  CG  LYS 0 444     -45.038  14.864   8.044  1.00 65.37           C  
ATOM    882  CD  LYS 0 444     -46.344  15.072   8.810  1.00 67.11           C  
ATOM    883  CE  LYS 0 444     -46.836  16.533   8.667  1.00 71.04           C  
ATOM    884  NZ  LYS 0 444     -48.286  16.680   8.356  1.00 66.32           N  
ATOM    885  N   VAL 0 445     -43.684  12.577   5.512  1.00 65.28           N  
ATOM    886  CA  VAL 0 445     -43.765  12.646   4.057  1.00 58.96           C  
ATOM    887  C   VAL 0 445     -44.732  13.753   3.663  1.00 61.75           C  
ATOM    888  O   VAL 0 445     -45.717  14.023   4.361  1.00 58.32           O  
ATOM    889  CB  VAL 0 445     -44.174  11.285   3.470  1.00 64.90           C  
ATOM    890  CG1 VAL 0 445     -44.115  11.319   1.941  1.00 61.43           C  
ATOM    891  CG2 VAL 0 445     -43.248  10.195   4.002  1.00 61.53           C  
ATOM    892  N   GLY 0 446     -44.433  14.435   2.561  1.00 68.98           N  
ATOM    893  CA  GLY 0 446     -45.121  15.661   2.235  1.00 59.30           C  
ATOM    894  C   GLY 0 446     -44.645  16.867   3.010  1.00 64.49           C  
ATOM    895  O   GLY 0 446     -44.858  18.000   2.557  1.00 70.44           O  
ATOM    896  N   GLY 0 447     -43.993  16.669   4.153  1.00 59.98           N  
ATOM    897  CA  GLY 0 447     -43.379  17.811   4.844  1.00 59.89           C  
ATOM    898  C   GLY 0 447     -43.994  18.095   6.197  1.00 61.46           C  
ATOM    899  O   GLY 0 447     -45.218  18.119   6.373  1.00 59.68           O  
ATOM    900  N   ASN 0 448     -43.128  18.306   7.190  1.00 59.20           N  
ATOM    901  CA  ASN 0 448     -43.536  18.856   8.476  1.00 54.05           C  
ATOM    902  C   ASN 0 448     -43.155  20.326   8.511  1.00 51.26           C  
ATOM    903  O   ASN 0 448     -41.972  20.662   8.468  1.00 60.67           O  
ATOM    904  CB  ASN 0 448     -42.893  18.122   9.648  1.00 56.96           C  
ATOM    905  CG  ASN 0 448     -43.367  18.657  10.989  1.00 51.71           C  
ATOM    906  OD1 ASN 0 448     -44.392  19.329  11.069  1.00 56.54           O  
ATOM    907  ND2 ASN 0 448     -42.624  18.368  12.042  1.00 50.46           N  
ATOM    908  N   TYR 0 449     -44.157  21.195   8.598  1.00 54.36           N  
ATOM    909  CA  TYR 0 449     -43.959  22.635   8.618  1.00 49.93           C  
ATOM    910  C   TYR 0 449     -44.187  23.229   9.997  1.00 54.57           C  
ATOM    911  O   TYR 0 449     -44.264  24.450  10.130  1.00 58.28           O  
ATOM    912  CB  TYR 0 449     -44.862  23.283   7.566  1.00 53.79           C  
ATOM    913  CG  TYR 0 449     -44.432  22.869   6.175  1.00 59.42           C  
ATOM    914  CD1 TYR 0 449     -43.394  23.539   5.523  1.00 58.99           C  
ATOM    915  CD2 TYR 0 449     -45.006  21.772   5.542  1.00 55.68           C  
ATOM    916  CE1 TYR 0 449     -42.962  23.154   4.269  1.00 58.08           C  
ATOM    917  CE2 TYR 0 449     -44.579  21.375   4.285  1.00 57.82           C  
ATOM    918  CZ  TYR 0 449     -43.554  22.078   3.654  1.00 62.48           C  
ATOM    919  OH  TYR 0 449     -43.114  21.704   2.409  1.00 61.85           O  
ATOM    920  N   ASN 0 450     -44.239  22.384  11.035  1.00 60.51           N  
ATOM    921  CA  ASN 0 450     -44.516  22.847  12.390  1.00 57.52           C  
ATOM    922  C   ASN 0 450     -43.451  23.799  12.911  1.00 56.50           C  
ATOM    923  O   ASN 0 450     -43.767  24.714  13.677  1.00 59.91           O  
ATOM    924  CB  ASN 0 450     -44.636  21.653  13.329  1.00 53.33           C  
ATOM    925  CG  ASN 0 450     -44.741  22.068  14.793  1.00 57.65           C  
ATOM    926  OD1 ASN 0 450     -45.816  22.411  15.266  1.00 56.38           O  
ATOM    927  ND2 ASN 0 450     -43.621  22.030  15.512  1.00 54.99           N  
ATOM    928  N   TYR 0 451     -42.199  23.599  12.524  1.00 55.87           N  
ATOM    929  CA  TYR 0 451     -41.066  24.326  13.084  1.00 53.94           C  
ATOM    930  C   TYR 0 451     -40.686  25.502  12.192  1.00 57.99           C  
ATOM    931  O   TYR 0 451     -40.562  25.357  10.967  1.00 55.38           O  
ATOM    932  CB  TYR 0 451     -39.871  23.388  13.258  1.00 55.96           C  
ATOM    933  CG  TYR 0 451     -40.137  22.296  14.237  1.00 53.83           C  
ATOM    934  CD1 TYR 0 451     -39.975  22.524  15.600  1.00 57.06           C  
ATOM    935  CD2 TYR 0 451     -40.581  21.046  13.816  1.00 53.96           C  
ATOM    936  CE1 TYR 0 451     -40.222  21.531  16.522  1.00 54.48           C  
ATOM    937  CE2 TYR 0 451     -40.835  20.042  14.729  1.00 53.79           C  
ATOM    938  CZ  TYR 0 451     -40.655  20.301  16.084  1.00 55.20           C  
ATOM    939  OH  TYR 0 451     -40.893  19.337  17.020  1.00 57.14           O  
ATOM    940  N   LEU 0 452     -40.503  26.659  12.813  1.00 55.44           N  
ATOM    941  CA  LEU 0 452     -40.148  27.885  12.125  1.00 55.92           C  
ATOM    942  C   LEU 0 452     -38.836  28.415  12.689  1.00 61.22           C  
ATOM    943  O   LEU 0 452     -38.394  28.020  13.776  1.00 53.17           O  
ATOM    944  CB  LEU 0 452     -41.236  28.965  12.276  1.00 53.10           C  
ATOM    945  CG  LEU 0 452     -42.728  28.631  12.170  1.00 57.61           C  
ATOM    946  CD1 LEU 0 452     -43.552  29.926  12.199  1.00 51.99           C  
ATOM    947  CD2 LEU 0 452     -43.064  27.811  10.934  1.00 54.18           C  
ATOM    948  N   TYR 0 453     -38.221  29.321  11.926  1.00 58.28           N  
ATOM    949  CA  TYR 0 453     -37.064  30.080  12.366  1.00 54.54           C  
ATOM    950  C   TYR 0 453     -37.211  31.484  11.806  1.00 57.74           C  
ATOM    951  O   TYR 0 453     -37.939  31.704  10.835  1.00 58.13           O  
ATOM    952  CB  TYR 0 453     -35.746  29.445  11.905  1.00 59.19           C  
ATOM    953  CG  TYR 0 453     -35.604  29.412  10.409  1.00 58.00           C  
ATOM    954  CD1 TYR 0 453     -36.174  28.391   9.674  1.00 62.10           C  
ATOM    955  CD2 TYR 0 453     -34.926  30.422   9.725  1.00 57.60           C  
ATOM    956  CE1 TYR 0 453     -36.073  28.358   8.304  1.00 61.49           C  
ATOM    957  CE2 TYR 0 453     -34.816  30.396   8.357  1.00 63.93           C  
ATOM    958  CZ  TYR 0 453     -35.395  29.354   7.651  1.00 64.81           C  
ATOM    959  OH  TYR 0 453     -35.312  29.298   6.285  1.00 70.15           O  
ATOM    960  N   ARG 0 454     -36.530  32.442  12.434  1.00 56.05           N  
ATOM    961  CA  ARG 0 454     -36.593  33.818  11.977  1.00 59.56           C  
ATOM    962  C   ARG 0 454     -35.544  34.042  10.890  1.00 63.19           C  
ATOM    963  O   ARG 0 454     -34.353  33.793  11.105  1.00 61.53           O  
ATOM    964  CB  ARG 0 454     -36.397  34.800  13.133  1.00 58.08           C  
ATOM    965  CG  ARG 0 454     -36.622  36.258  12.716  1.00 61.64           C  
ATOM    966  CD  ARG 0 454     -36.578  37.240  13.902  1.00 70.93           C  
ATOM    967  NE  ARG 0 454     -37.621  36.948  14.881  1.00 67.17           N  
ATOM    968  CZ  ARG 0 454     -38.870  37.403  14.811  1.00 64.45           C  
ATOM    969  NH1 ARG 0 454     -39.239  38.187  13.811  1.00 63.72           N  
ATOM    970  NH2 ARG 0 454     -39.753  37.068  15.749  1.00 65.34           N  
ATOM    971  N   LEU 0 455     -35.996  34.529   9.734  1.00 62.74           N  
ATOM    972  CA  LEU 0 455     -35.139  34.735   8.573  1.00 64.27           C  
ATOM    973  C   LEU 0 455     -34.565  36.143   8.494  1.00 64.05           C  
ATOM    974  O   LEU 0 455     -33.430  36.317   8.035  1.00 63.10           O  
ATOM    975  CB  LEU 0 455     -35.925  34.428   7.295  1.00 63.52           C  
ATOM    976  CG  LEU 0 455     -35.234  34.597   5.939  1.00 70.85           C  
ATOM    977  CD1 LEU 0 455     -33.886  33.889   5.925  1.00 61.26           C  
ATOM    978  CD2 LEU 0 455     -36.146  34.090   4.795  1.00 61.21           C  
ATOM    979  N   PHE 0 456     -35.318  37.151   8.924  1.00 66.37           N  
ATOM    980  CA  PHE 0 456     -34.855  38.529   8.888  1.00 64.36           C  
ATOM    981  C   PHE 0 456     -35.071  39.185  10.239  1.00 65.76           C  
ATOM    982  O   PHE 0 456     -35.998  38.838  10.976  1.00 74.74           O  
ATOM    983  CB  PHE 0 456     -35.577  39.359   7.826  1.00 65.93           C  
ATOM    984  CG  PHE 0 456     -35.633  38.711   6.483  1.00 65.76           C  
ATOM    985  CD1 PHE 0 456     -34.492  38.593   5.705  1.00 62.23           C  
ATOM    986  CD2 PHE 0 456     -36.830  38.237   5.988  1.00 60.29           C  
ATOM    987  CE1 PHE 0 456     -34.546  38.005   4.469  1.00 68.22           C  
ATOM    988  CE2 PHE 0 456     -36.889  37.645   4.747  1.00 69.21           C  
ATOM    989  CZ  PHE 0 456     -35.747  37.532   3.984  1.00 69.45           C  
ATOM    990  N   ARG 0 457     -34.207  40.147  10.545  1.00 67.67           N  
ATOM    991  CA  ARG 0 457     -34.359  40.992  11.718  1.00 72.81           C  
ATOM    992  C   ARG 0 457     -33.528  42.247  11.509  1.00 69.76           C  
ATOM    993  O   ARG 0 457     -32.464  42.193  10.891  1.00 70.17           O  
ATOM    994  CB  ARG 0 457     -33.928  40.262  12.993  1.00 71.73           C  
ATOM    995  CG  ARG 0 457     -34.657  40.717  14.229  1.00 68.04           C  
ATOM    996  CD  ARG 0 457     -34.161  39.960  15.432  1.00 68.00           C  
ATOM    997  NE  ARG 0 457     -34.768  40.444  16.665  1.00 71.74           N  
ATOM    998  CZ  ARG 0 457     -34.156  41.239  17.537  1.00 75.94           C  
ATOM    999  NH1 ARG 0 457     -32.912  41.639  17.307  1.00 69.63           N  
ATOM   1000  NH2 ARG 0 457     -34.785  41.627  18.643  1.00 78.34           N  
ATOM   1001  N   LYS 0 458     -34.021  43.376  12.034  1.00 74.99           N  
ATOM   1002  CA  LYS 0 458     -33.304  44.644  11.898  1.00 70.31           C  
ATOM   1003  C   LYS 0 458     -31.927  44.618  12.560  1.00 64.34           C  
ATOM   1004  O   LYS 0 458     -31.080  45.452  12.227  1.00 72.10           O  
ATOM   1005  CB  LYS 0 458     -34.128  45.799  12.478  1.00 66.83           C  
ATOM   1006  CG  LYS 0 458     -35.498  46.001  11.834  1.00 75.17           C  
ATOM   1007  CD  LYS 0 458     -36.238  47.222  12.415  1.00 74.92           C  
ATOM   1008  CE  LYS 0 458     -37.771  47.166  12.165  1.00 90.11           C  
ATOM   1009  NZ  LYS 0 458     -38.215  46.758  10.776  1.00 85.79           N  
ATOM   1010  N   SER 0 459     -31.671  43.684  13.469  1.00 62.12           N  
ATOM   1011  CA  SER 0 459     -30.371  43.595  14.124  1.00 64.24           C  
ATOM   1012  C   SER 0 459     -30.257  42.229  14.782  1.00 68.96           C  
ATOM   1013  O   SER 0 459     -31.196  41.426  14.756  1.00 67.01           O  
ATOM   1014  CB  SER 0 459     -30.180  44.705  15.162  1.00 70.25           C  
ATOM   1015  OG  SER 0 459     -30.758  44.315  16.395  1.00 70.02           O  
ATOM   1016  N   ASN 0 460     -29.096  41.977  15.387  1.00 68.67           N  
ATOM   1017  CA  ASN 0 460     -28.781  40.682  15.966  1.00 69.14           C  
ATOM   1018  C   ASN 0 460     -29.267  40.605  17.412  1.00 74.56           C  
ATOM   1019  O   ASN 0 460     -29.432  41.615  18.096  1.00 77.84           O  
ATOM   1020  CB  ASN 0 460     -27.274  40.396  15.897  1.00 71.00           C  
ATOM   1021  CG  ASN 0 460     -26.768  40.189  14.461  1.00 77.08           C  
ATOM   1022  OD1 ASN 0 460     -27.548  40.123  13.508  1.00 75.65           O  
ATOM   1023  ND2 ASN 0 460     -25.453  40.084  14.310  1.00 76.68           N  
ATOM   1024  N   LEU 0 461     -29.502  39.376  17.863  1.00 76.73           N  
ATOM   1025  CA  LEU 0 461     -29.990  39.133  19.211  1.00 69.30           C  
ATOM   1026  C   LEU 0 461     -28.887  39.323  20.243  1.00 76.63           C  
ATOM   1027  O   LEU 0 461     -27.729  38.957  20.016  1.00 79.60           O  
ATOM   1028  CB  LEU 0 461     -30.535  37.707  19.330  1.00 67.36           C  
ATOM   1029  CG  LEU 0 461     -31.888  37.367  18.708  1.00 70.79           C  
ATOM   1030  CD1 LEU 0 461     -32.209  35.937  19.011  1.00 64.49           C  
ATOM   1031  CD2 LEU 0 461     -32.991  38.279  19.227  1.00 69.22           C  
ATOM   1032  N   LYS 0 462     -29.258  39.875  21.398  1.00 76.48           N  
ATOM   1033  CA  LYS 0 462     -28.389  39.796  22.554  1.00 77.79           C  
ATOM   1034  C   LYS 0 462     -28.448  38.375  23.105  1.00 77.02           C  
ATOM   1035  O   LYS 0 462     -29.417  37.652  22.863  1.00 71.68           O  
ATOM   1036  CB  LYS 0 462     -28.807  40.810  23.614  1.00 75.86           C  
ATOM   1037  CG  LYS 0 462     -28.719  42.268  23.163  1.00 75.93           C  
ATOM   1038  CD  LYS 0 462     -29.533  43.141  24.103  1.00 86.76           C  
ATOM   1039  CE  LYS 0 462     -29.168  42.854  25.566  1.00 93.91           C  
ATOM   1040  NZ  LYS 0 462     -30.297  43.082  26.525  1.00 87.58           N  
ATOM   1041  N   PRO 0 463     -27.408  37.935  23.811  1.00 76.48           N  
ATOM   1042  CA  PRO 0 463     -27.403  36.559  24.327  1.00 74.93           C  
ATOM   1043  C   PRO 0 463     -28.644  36.253  25.162  1.00 74.33           C  
ATOM   1044  O   PRO 0 463     -29.132  37.092  25.922  1.00 76.17           O  
ATOM   1045  CB  PRO 0 463     -26.120  36.506  25.166  1.00 72.23           C  
ATOM   1046  CG  PRO 0 463     -25.214  37.477  24.498  1.00 72.46           C  
ATOM   1047  CD  PRO 0 463     -26.107  38.602  24.001  1.00 70.75           C  
ATOM   1048  N   PHE 0 464     -29.172  35.042  24.985  1.00 71.64           N  
ATOM   1049  CA  PHE 0 464     -30.378  34.562  25.666  1.00 71.51           C  
ATOM   1050  C   PHE 0 464     -31.591  35.466  25.448  1.00 69.65           C  
ATOM   1051  O   PHE 0 464     -32.566  35.392  26.196  1.00 70.81           O  
ATOM   1052  CB  PHE 0 464     -30.136  34.363  27.161  1.00 70.14           C  
ATOM   1053  CG  PHE 0 464     -29.153  33.284  27.466  1.00 70.29           C  
ATOM   1054  CD1 PHE 0 464     -29.445  31.964  27.166  1.00 69.13           C  
ATOM   1055  CD2 PHE 0 464     -27.937  33.585  28.051  1.00 61.37           C  
ATOM   1056  CE1 PHE 0 464     -28.537  30.953  27.438  1.00 71.89           C  
ATOM   1057  CE2 PHE 0 464     -27.022  32.579  28.330  1.00 71.22           C  
ATOM   1058  CZ  PHE 0 464     -27.322  31.261  28.028  1.00 72.40           C  
ATOM   1059  N   GLU 0 465     -31.573  36.309  24.424  1.00 66.81           N  
ATOM   1060  CA  GLU 0 465     -32.776  37.038  24.069  1.00 62.97           C  
ATOM   1061  C   GLU 0 465     -33.733  36.148  23.265  1.00 68.78           C  
ATOM   1062  O   GLU 0 465     -33.337  35.153  22.641  1.00 65.50           O  
ATOM   1063  CB  GLU 0 465     -32.408  38.286  23.276  1.00 67.49           C  
ATOM   1064  CG  GLU 0 465     -33.425  39.387  23.299  1.00 66.22           C  
ATOM   1065  CD  GLU 0 465     -33.027  40.540  22.404  1.00 75.29           C  
ATOM   1066  OE1 GLU 0 465     -31.856  40.579  21.940  1.00 70.55           O  
ATOM   1067  OE2 GLU 0 465     -33.896  41.404  22.163  1.00 77.17           O  
ATOM   1068  N   ARG 0 466     -35.016  36.511  23.301  1.00 63.74           N  
ATOM   1069  CA  ARG 0 466     -36.048  35.850  22.511  1.00 67.16           C  
ATOM   1070  C   ARG 0 466     -36.908  36.911  21.840  1.00 64.73           C  
ATOM   1071  O   ARG 0 466     -37.361  37.847  22.500  1.00 67.67           O  
ATOM   1072  CB  ARG 0 466     -36.922  34.928  23.372  1.00 63.38           C  
ATOM   1073  CG  ARG 0 466     -38.027  34.262  22.587  1.00 64.15           C  
ATOM   1074  CD  ARG 0 466     -39.069  33.563  23.463  1.00 66.80           C  
ATOM   1075  NE  ARG 0 466     -38.483  32.545  24.315  1.00 62.97           N  
ATOM   1076  CZ  ARG 0 466     -38.312  32.700  25.626  1.00 76.69           C  
ATOM   1077  NH1 ARG 0 466     -38.706  33.827  26.214  1.00 78.98           N  
ATOM   1078  NH2 ARG 0 466     -37.754  31.736  26.356  1.00 69.41           N  
ATOM   1079  N   ASP 0 467     -37.120  36.773  20.531  1.00 65.27           N  
ATOM   1080  CA  ASP 0 467     -38.022  37.631  19.768  1.00 58.16           C  
ATOM   1081  C   ASP 0 467     -39.106  36.753  19.155  1.00 65.64           C  
ATOM   1082  O   ASP 0 467     -38.803  35.858  18.354  1.00 65.24           O  
ATOM   1083  CB  ASP 0 467     -37.253  38.392  18.683  1.00 66.32           C  
ATOM   1084  CG  ASP 0 467     -38.118  39.399  17.913  1.00 72.47           C  
ATOM   1085  OD1 ASP 0 467     -39.355  39.470  18.120  1.00 70.67           O  
ATOM   1086  OD2 ASP 0 467     -37.538  40.134  17.082  1.00 71.69           O  
ATOM   1087  N   ILE 0 468     -40.363  37.002  19.526  1.00 62.03           N  
ATOM   1088  CA  ILE 0 468     -41.484  36.261  18.956  1.00 63.36           C  
ATOM   1089  C   ILE 0 468     -42.410  37.157  18.140  1.00 64.70           C  
ATOM   1090  O   ILE 0 468     -43.515  36.732  17.773  1.00 71.05           O  
ATOM   1091  CB  ILE 0 468     -42.270  35.493  20.035  1.00 60.11           C  
ATOM   1092  CG1 ILE 0 468     -43.053  36.447  20.948  1.00 65.80           C  
ATOM   1093  CG2 ILE 0 468     -41.325  34.633  20.848  1.00 59.80           C  
ATOM   1094  CD1 ILE 0 468     -44.035  35.739  21.891  1.00 55.74           C  
ATOM   1095  N   SER 0 469     -41.985  38.374  17.818  1.00 60.18           N  
ATOM   1096  CA  SER 0 469     -42.817  39.254  17.010  1.00 64.94           C  
ATOM   1097  C   SER 0 469     -43.070  38.660  15.626  1.00 67.17           C  
ATOM   1098  O   SER 0 469     -42.295  37.841  15.114  1.00 61.73           O  
ATOM   1099  CB  SER 0 469     -42.157  40.626  16.863  1.00 67.02           C  
ATOM   1100  OG  SER 0 469     -40.971  40.530  16.098  1.00 76.26           O  
ATOM   1101  N   THR 0 470     -44.171  39.093  15.012  1.00 62.31           N  
ATOM   1102  CA  THR 0 470     -44.540  38.687  13.663  1.00 61.80           C  
ATOM   1103  C   THR 0 470     -44.741  39.903  12.772  1.00 64.48           C  
ATOM   1104  O   THR 0 470     -45.587  39.893  11.876  1.00 65.57           O  
ATOM   1105  CB  THR 0 470     -45.803  37.829  13.661  1.00 68.36           C  
ATOM   1106  OG1 THR 0 470     -46.925  38.640  14.040  1.00 65.99           O  
ATOM   1107  CG2 THR 0 470     -45.659  36.653  14.618  1.00 64.10           C  
ATOM   1108  N   GLU 0 471     -43.979  40.959  13.028  1.00 67.73           N  
ATOM   1109  CA  GLU 0 471     -44.089  42.183  12.255  1.00 68.87           C  
ATOM   1110  C   GLU 0 471     -43.445  41.990  10.890  1.00 67.34           C  
ATOM   1111  O   GLU 0 471     -42.361  41.408  10.778  1.00 63.67           O  
ATOM   1112  CB  GLU 0 471     -43.426  43.336  13.013  1.00 68.18           C  
ATOM   1113  CG  GLU 0 471     -43.053  44.529  12.156  1.00 79.13           C  
ATOM   1114  CD  GLU 0 471     -42.551  45.709  12.978  1.00 92.31           C  
ATOM   1115  OE1 GLU 0 471     -43.392  46.563  13.358  1.00101.52           O  
ATOM   1116  OE2 GLU 0 471     -41.325  45.773  13.250  1.00 85.88           O  
ATOM   1117  N   ILE 0 472     -44.125  42.463   9.842  1.00 69.48           N  
ATOM   1118  CA  ILE 0 472     -43.576  42.324   8.497  1.00 66.25           C  
ATOM   1119  C   ILE 0 472     -42.257  43.072   8.421  1.00 65.91           C  
ATOM   1120  O   ILE 0 472     -42.141  44.208   8.893  1.00 67.32           O  
ATOM   1121  CB  ILE 0 472     -44.571  42.829   7.448  1.00 67.26           C  
ATOM   1122  CG1 ILE 0 472     -45.907  42.094   7.599  1.00 70.76           C  
ATOM   1123  CG2 ILE 0 472     -44.008  42.621   6.053  1.00 67.98           C  
ATOM   1124  CD1 ILE 0 472     -45.798  40.594   7.439  1.00 69.66           C  
ATOM   1125  N   TYR 0 473     -41.242  42.425   7.857  1.00 71.42           N  
ATOM   1126  CA  TYR 0 473     -39.916  43.023   7.779  1.00 71.12           C  
ATOM   1127  C   TYR 0 473     -39.868  43.970   6.592  1.00 73.90           C  
ATOM   1128  O   TYR 0 473     -40.094  43.555   5.447  1.00 76.29           O  
ATOM   1129  CB  TYR 0 473     -38.840  41.950   7.655  1.00 67.79           C  
ATOM   1130  CG  TYR 0 473     -37.440  42.518   7.578  1.00 70.98           C  
ATOM   1131  CD1 TYR 0 473     -36.826  43.045   8.702  1.00 70.63           C  
ATOM   1132  CD2 TYR 0 473     -36.728  42.514   6.382  1.00 72.75           C  
ATOM   1133  CE1 TYR 0 473     -35.542  43.558   8.643  1.00 77.56           C  
ATOM   1134  CE2 TYR 0 473     -35.449  43.032   6.309  1.00 70.22           C  
ATOM   1135  CZ  TYR 0 473     -34.860  43.550   7.443  1.00 77.64           C  
ATOM   1136  OH  TYR 0 473     -33.583  44.061   7.386  1.00 84.96           O  
ATOM   1137  N   GLN 0 474     -39.576  45.235   6.865  1.00 69.95           N  
ATOM   1138  CA  GLN 0 474     -39.536  46.266   5.831  1.00 70.80           C  
ATOM   1139  C   GLN 0 474     -38.124  46.313   5.272  1.00 68.59           C  
ATOM   1140  O   GLN 0 474     -37.228  46.904   5.877  1.00 72.10           O  
ATOM   1141  CB  GLN 0 474     -39.956  47.611   6.406  1.00 69.95           C  
ATOM   1142  CG  GLN 0 474     -40.203  48.667   5.378  1.00 77.39           C  
ATOM   1143  CD  GLN 0 474     -40.453  50.007   6.010  1.00 85.60           C  
ATOM   1144  OE1 GLN 0 474     -41.398  50.175   6.782  1.00 91.49           O  
ATOM   1145  NE2 GLN 0 474     -39.596  50.971   5.705  1.00 84.89           N  
ATOM   1146  N   ALA 0 475     -37.918  45.685   4.112  1.00 76.60           N  
ATOM   1147  CA  ALA 0 475     -36.594  45.649   3.495  1.00 77.89           C  
ATOM   1148  C   ALA 0 475     -36.295  46.880   2.649  1.00 75.46           C  
ATOM   1149  O   ALA 0 475     -35.117  47.194   2.437  1.00 72.41           O  
ATOM   1150  CB  ALA 0 475     -36.427  44.388   2.636  1.00 65.70           C  
ATOM   1151  N   GLY 0 476     -37.324  47.579   2.166  1.00 77.24           N  
ATOM   1152  CA  GLY 0 476     -37.157  48.811   1.440  1.00 77.33           C  
ATOM   1153  C   GLY 0 476     -37.534  50.026   2.261  1.00 79.81           C  
ATOM   1154  O   GLY 0 476     -37.541  50.001   3.499  1.00 80.85           O  
ATOM   1155  N   SER 0 477     -37.857  51.110   1.564  1.00 82.64           N  
ATOM   1156  CA  SER 0 477     -38.275  52.345   2.215  1.00 88.50           C  
ATOM   1157  C   SER 0 477     -39.788  52.489   2.330  1.00 89.22           C  
ATOM   1158  O   SER 0 477     -40.264  53.158   3.252  1.00 95.98           O  
ATOM   1159  CB  SER 0 477     -37.722  53.557   1.460  1.00 80.28           C  
ATOM   1160  OG  SER 0 477     -38.361  53.673   0.200  1.00 84.73           O  
ATOM   1161  N   THR 0 478     -40.553  51.896   1.422  1.00 84.45           N  
ATOM   1162  CA  THR 0 478     -42.007  51.988   1.500  1.00 88.44           C  
ATOM   1163  C   THR 0 478     -42.531  51.134   2.653  1.00 92.70           C  
ATOM   1164  O   THR 0 478     -42.153  49.962   2.770  1.00 91.38           O  
ATOM   1165  CB  THR 0 478     -42.630  51.531   0.189  1.00 89.23           C  
ATOM   1166  OG1 THR 0 478     -42.280  50.159  -0.047  1.00 92.10           O  
ATOM   1167  CG2 THR 0 478     -42.121  52.389  -0.960  1.00 85.85           C  
ATOM   1168  N   PRO 0 479     -43.398  51.672   3.514  1.00 94.16           N  
ATOM   1169  CA  PRO 0 479     -43.905  50.879   4.643  1.00 87.72           C  
ATOM   1170  C   PRO 0 479     -44.679  49.661   4.158  1.00 89.19           C  
ATOM   1171  O   PRO 0 479     -45.064  49.556   2.990  1.00 90.51           O  
ATOM   1172  CB  PRO 0 479     -44.817  51.862   5.392  1.00 90.17           C  
ATOM   1173  CG  PRO 0 479     -44.372  53.231   4.938  1.00 89.11           C  
ATOM   1174  CD  PRO 0 479     -43.932  53.045   3.513  1.00 87.03           C  
ATOM   1175  N   CYS 0 480     -44.904  48.722   5.075  1.00 82.79           N  
ATOM   1176  CA  CYS 0 480     -45.555  47.472   4.707  1.00 82.12           C  
ATOM   1177  C   CYS 0 480     -47.047  47.439   5.030  1.00 85.57           C  
ATOM   1178  O   CYS 0 480     -47.793  46.709   4.366  1.00 81.18           O  
ATOM   1179  CB  CYS 0 480     -44.848  46.290   5.386  1.00 78.80           C  
ATOM   1180  SG  CYS 0 480     -43.064  46.116   4.925  1.00 94.48           S  
ATOM   1181  N   ASN 0 481     -47.505  48.221   6.013  1.00 85.57           N  
ATOM   1182  CA  ASN 0 481     -48.912  48.220   6.424  1.00 85.39           C  
ATOM   1183  C   ASN 0 481     -49.388  46.805   6.742  1.00 86.26           C  
ATOM   1184  O   ASN 0 481     -50.489  46.398   6.363  1.00 84.25           O  
ATOM   1185  CB  ASN 0 481     -49.812  48.858   5.359  1.00 89.46           C  
ATOM   1186  CG  ASN 0 481     -49.280  50.186   4.858  1.00 91.09           C  
ATOM   1187  OD1 ASN 0 481     -49.279  50.445   3.656  1.00 86.57           O  
ATOM   1188  ND2 ASN 0 481     -48.812  51.032   5.779  1.00 89.33           N  
ATOM   1189  N   GLY 0 482     -48.526  46.035   7.407  1.00 82.69           N  
ATOM   1190  CA  GLY 0 482     -48.888  44.719   7.894  1.00 76.27           C  
ATOM   1191  C   GLY 0 482     -49.220  43.671   6.854  1.00 78.70           C  
ATOM   1192  O   GLY 0 482     -49.903  42.697   7.181  1.00 79.14           O  
ATOM   1193  N   VAL 0 483     -48.756  43.814   5.609  1.00 71.29           N  
ATOM   1194  CA  VAL 0 483     -48.904  42.739   4.634  1.00 77.55           C  
ATOM   1195  C   VAL 0 483     -47.625  42.574   3.821  1.00 79.42           C  
ATOM   1196  O   VAL 0 483     -46.800  43.483   3.706  1.00 84.11           O  
ATOM   1197  CB  VAL 0 483     -50.103  42.939   3.676  1.00 79.33           C  
ATOM   1198  CG1 VAL 0 483     -51.392  42.512   4.351  1.00 70.69           C  
ATOM   1199  CG2 VAL 0 483     -50.177  44.385   3.170  1.00 76.41           C  
ATOM   1200  N   GLU 0 484     -47.476  41.382   3.252  1.00 78.47           N  
ATOM   1201  CA  GLU 0 484     -46.329  41.084   2.417  1.00 75.29           C  
ATOM   1202  C   GLU 0 484     -46.503  41.689   1.039  1.00 74.94           C  
ATOM   1203  O   GLU 0 484     -47.594  41.659   0.462  1.00 73.18           O  
ATOM   1204  CB  GLU 0 484     -46.124  39.579   2.294  1.00 68.77           C  
ATOM   1205  CG  GLU 0 484     -45.444  38.985   3.491  1.00 73.65           C  
ATOM   1206  CD  GLU 0 484     -45.122  37.521   3.294  1.00 82.45           C  
ATOM   1207  OE1 GLU 0 484     -43.971  37.204   2.883  1.00 68.85           O  
ATOM   1208  OE2 GLU 0 484     -46.034  36.696   3.553  1.00 84.26           O  
ATOM   1209  N   GLY 0 485     -45.418  42.243   0.526  1.00 70.15           N  
ATOM   1210  CA  GLY 0 485     -45.383  42.733  -0.831  1.00 69.10           C  
ATOM   1211  C   GLY 0 485     -43.952  43.012  -1.216  1.00 76.79           C  
ATOM   1212  O   GLY 0 485     -43.019  42.533  -0.567  1.00 76.05           O  
ATOM   1213  N   PHE 0 486     -43.781  43.814  -2.262  1.00 77.54           N  
ATOM   1214  CA  PHE 0 486     -42.436  44.174  -2.691  1.00 79.30           C  
ATOM   1215  C   PHE 0 486     -41.639  44.742  -1.524  1.00 76.47           C  
ATOM   1216  O   PHE 0 486     -42.068  45.699  -0.874  1.00 76.98           O  
ATOM   1217  CB  PHE 0 486     -42.495  45.184  -3.838  1.00 76.60           C  
ATOM   1218  CG  PHE 0 486     -41.144  45.559  -4.376  1.00 77.87           C  
ATOM   1219  CD1 PHE 0 486     -40.483  44.722  -5.266  1.00 79.62           C  
ATOM   1220  CD2 PHE 0 486     -40.532  46.745  -3.993  1.00 78.74           C  
ATOM   1221  CE1 PHE 0 486     -39.236  45.059  -5.769  1.00 80.81           C  
ATOM   1222  CE2 PHE 0 486     -39.285  47.091  -4.492  1.00 79.48           C  
ATOM   1223  CZ  PHE 0 486     -38.633  46.242  -5.379  1.00 78.22           C  
ATOM   1224  N   ASN 0 487     -40.490  44.121  -1.252  1.00 73.32           N  
ATOM   1225  CA  ASN 0 487     -39.576  44.507  -0.178  1.00 72.91           C  
ATOM   1226  C   ASN 0 487     -40.205  44.394   1.203  1.00 71.25           C  
ATOM   1227  O   ASN 0 487     -39.719  45.009   2.160  1.00 70.15           O  
ATOM   1228  CB  ASN 0 487     -39.025  45.920  -0.397  1.00 76.75           C  
ATOM   1229  CG  ASN 0 487     -37.804  45.927  -1.292  1.00 76.29           C  
ATOM   1230  OD1 ASN 0 487     -37.149  44.900  -1.467  1.00 80.42           O  
ATOM   1231  ND2 ASN 0 487     -37.483  47.082  -1.849  1.00 75.42           N  
ATOM   1232  N   CYS 0 488     -41.255  43.582   1.331  1.00 69.35           N  
ATOM   1233  CA  CYS 0 488     -41.983  43.433   2.592  1.00 71.96           C  
ATOM   1234  C   CYS 0 488     -42.249  41.949   2.825  1.00 67.36           C  
ATOM   1235  O   CYS 0 488     -43.177  41.381   2.248  1.00 66.37           O  
ATOM   1236  CB  CYS 0 488     -43.283  44.230   2.564  1.00 75.29           C  
ATOM   1237  SG  CYS 0 488     -43.072  45.987   2.863  1.00 73.12           S  
ATOM   1238  N   TYR 0 489     -41.466  41.331   3.700  1.00 69.29           N  
ATOM   1239  CA  TYR 0 489     -41.524  39.893   3.901  1.00 66.15           C  
ATOM   1240  C   TYR 0 489     -41.956  39.559   5.322  1.00 64.74           C  
ATOM   1241  O   TYR 0 489     -41.476  40.162   6.287  1.00 69.70           O  
ATOM   1242  CB  TYR 0 489     -40.166  39.248   3.617  1.00 66.51           C  
ATOM   1243  CG  TYR 0 489     -39.438  39.831   2.431  1.00 72.17           C  
ATOM   1244  CD1 TYR 0 489     -39.769  39.455   1.128  1.00 72.54           C  
ATOM   1245  CD2 TYR 0 489     -38.411  40.756   2.608  1.00 67.54           C  
ATOM   1246  CE1 TYR 0 489     -39.094  39.993   0.030  1.00 70.49           C  
ATOM   1247  CE2 TYR 0 489     -37.734  41.291   1.520  1.00 67.01           C  
ATOM   1248  CZ  TYR 0 489     -38.075  40.904   0.239  1.00 67.42           C  
ATOM   1249  OH  TYR 0 489     -37.401  41.446  -0.830  1.00 76.79           O  
ATOM   1250  N   PHE 0 490     -42.853  38.588   5.438  1.00 61.75           N  
ATOM   1251  CA  PHE 0 490     -43.091  37.934   6.715  1.00 62.27           C  
ATOM   1252  C   PHE 0 490     -41.771  37.377   7.258  1.00 64.95           C  
ATOM   1253  O   PHE 0 490     -41.076  36.635   6.551  1.00 62.69           O  
ATOM   1254  CB  PHE 0 490     -44.126  36.822   6.537  1.00 60.66           C  
ATOM   1255  CG  PHE 0 490     -44.573  36.176   7.829  1.00 65.77           C  
ATOM   1256  CD1 PHE 0 490     -45.377  36.865   8.729  1.00 65.09           C  
ATOM   1257  CD2 PHE 0 490     -44.218  34.867   8.125  1.00 59.68           C  
ATOM   1258  CE1 PHE 0 490     -45.808  36.263   9.923  1.00 67.45           C  
ATOM   1259  CE2 PHE 0 490     -44.636  34.257   9.319  1.00 63.44           C  
ATOM   1260  CZ  PHE 0 490     -45.442  34.958  10.215  1.00 65.38           C  
ATOM   1261  N   PRO 0 491     -41.395  37.696   8.497  1.00 57.76           N  
ATOM   1262  CA  PRO 0 491     -40.013  37.476   8.935  1.00 58.21           C  
ATOM   1263  C   PRO 0 491     -39.696  36.060   9.375  1.00 58.65           C  
ATOM   1264  O   PRO 0 491     -38.529  35.774   9.664  1.00 64.66           O  
ATOM   1265  CB  PRO 0 491     -39.880  38.448  10.110  1.00 58.15           C  
ATOM   1266  CG  PRO 0 491     -41.259  38.477  10.695  1.00 61.94           C  
ATOM   1267  CD  PRO 0 491     -42.201  38.378   9.521  1.00 62.03           C  
ATOM   1268  N   LEU 0 492     -40.676  35.168   9.435  1.00 57.78           N  
ATOM   1269  CA  LEU 0 492     -40.476  33.808   9.919  1.00 59.37           C  
ATOM   1270  C   LEU 0 492     -40.723  32.840   8.770  1.00 63.98           C  
ATOM   1271  O   LEU 0 492     -41.795  32.861   8.160  1.00 71.07           O  
ATOM   1272  CB  LEU 0 492     -41.419  33.500  11.087  1.00 62.68           C  
ATOM   1273  CG  LEU 0 492     -41.442  34.375  12.363  1.00 59.46           C  
ATOM   1274  CD1 LEU 0 492     -42.399  33.762  13.376  1.00 59.86           C  
ATOM   1275  CD2 LEU 0 492     -40.068  34.574  13.005  1.00 55.75           C  
ATOM   1276  N   GLN 0 493     -39.738  32.015   8.453  1.00 60.87           N  
ATOM   1277  CA AGLN 0 493     -39.920  30.982   7.452  0.50 62.36           C  
ATOM   1278  CA BGLN 0 493     -39.896  30.974   7.447  0.50 62.37           C  
ATOM   1279  C   GLN 0 493     -39.982  29.618   8.130  1.00 60.72           C  
ATOM   1280  O   GLN 0 493     -39.416  29.405   9.201  1.00 61.83           O  
ATOM   1281  CB AGLN 0 493     -38.803  31.029   6.403  0.50 64.23           C  
ATOM   1282  CB BGLN 0 493     -38.741  30.957   6.434  0.50 64.19           C  
ATOM   1283  CG AGLN 0 493     -39.296  31.387   4.982  0.50 68.92           C  
ATOM   1284  CG BGLN 0 493     -39.205  30.812   4.959  0.50 69.00           C  
ATOM   1285  CD AGLN 0 493     -40.322  32.520   4.963  0.50 65.80           C  
ATOM   1286  CD BGLN 0 493     -38.600  29.616   4.215  0.50 67.94           C  
ATOM   1287  OE1AGLN 0 493     -40.043  33.637   5.401  0.50 62.35           O  
ATOM   1288  OE1BGLN 0 493     -37.777  28.874   4.755  0.50 69.55           O  
ATOM   1289  NE2AGLN 0 493     -41.513  32.228   4.457  0.50 63.74           N  
ATOM   1290  NE2BGLN 0 493     -39.009  29.435   2.965  0.50 60.92           N  
ATOM   1291  N   SER 0 494     -40.697  28.710   7.502  1.00 61.14           N  
ATOM   1292  CA  SER 0 494     -40.871  27.365   8.000  1.00 60.07           C  
ATOM   1293  C   SER 0 494     -39.766  26.457   7.475  1.00 65.90           C  
ATOM   1294  O   SER 0 494     -39.372  26.564   6.310  1.00 62.32           O  
ATOM   1295  CB  SER 0 494     -42.245  26.854   7.561  1.00 63.79           C  
ATOM   1296  OG  SER 0 494     -42.363  25.459   7.750  1.00 71.44           O  
ATOM   1297  N   TYR 0 495     -39.240  25.593   8.349  1.00 57.01           N  
ATOM   1298  CA  TYR 0 495     -38.518  24.432   7.854  1.00 60.10           C  
ATOM   1299  C   TYR 0 495     -39.518  23.484   7.214  1.00 62.47           C  
ATOM   1300  O   TYR 0 495     -40.687  23.420   7.608  1.00 66.05           O  
ATOM   1301  CB  TYR 0 495     -37.778  23.672   8.964  1.00 56.02           C  
ATOM   1302  CG  TYR 0 495     -36.695  24.410   9.702  1.00 59.27           C  
ATOM   1303  CD1 TYR 0 495     -35.485  24.728   9.087  1.00 60.64           C  
ATOM   1304  CD2 TYR 0 495     -36.859  24.744  11.044  1.00 58.29           C  
ATOM   1305  CE1 TYR 0 495     -34.477  25.393   9.782  1.00 61.93           C  
ATOM   1306  CE2 TYR 0 495     -35.873  25.407  11.739  1.00 61.35           C  
ATOM   1307  CZ  TYR 0 495     -34.681  25.725  11.114  1.00 67.92           C  
ATOM   1308  OH  TYR 0 495     -33.710  26.390  11.834  1.00 64.92           O  
ATOM   1309  N   GLY 0 496     -39.062  22.741   6.226  1.00 58.65           N  
ATOM   1310  CA  GLY 0 496     -39.913  21.715   5.659  1.00 62.41           C  
ATOM   1311  C   GLY 0 496     -39.215  20.398   5.854  1.00 63.66           C  
ATOM   1312  O   GLY 0 496     -38.327  20.062   5.076  1.00 69.04           O  
ATOM   1313  N   PHE 0 497     -39.539  19.673   6.910  1.00 55.15           N  
ATOM   1314  CA  PHE 0 497     -38.777  18.486   7.260  1.00 53.29           C  
ATOM   1315  C   PHE 0 497     -39.435  17.274   6.616  1.00 58.45           C  
ATOM   1316  O   PHE 0 497     -40.511  16.846   7.040  1.00 56.83           O  
ATOM   1317  CB  PHE 0 497     -38.679  18.341   8.779  1.00 54.64           C  
ATOM   1318  CG  PHE 0 497     -37.702  19.281   9.420  1.00 54.47           C  
ATOM   1319  CD1 PHE 0 497     -36.399  19.391   8.933  1.00 54.75           C  
ATOM   1320  CD2 PHE 0 497     -38.083  20.067  10.507  1.00 51.79           C  
ATOM   1321  CE1 PHE 0 497     -35.483  20.262   9.518  1.00 52.02           C  
ATOM   1322  CE2 PHE 0 497     -37.178  20.940  11.106  1.00 50.53           C  
ATOM   1323  CZ  PHE 0 497     -35.866  21.036  10.614  1.00 54.23           C  
ATOM   1324  N   GLN 0 498     -38.799  16.739   5.566  1.00 59.64           N  
ATOM   1325  CA  GLN 0 498     -39.162  15.459   5.011  1.00 55.69           C  
ATOM   1326  C   GLN 0 498     -38.143  14.419   5.456  1.00 62.04           C  
ATOM   1327  O   GLN 0 498     -36.947  14.731   5.554  1.00 56.90           O  
ATOM   1328  CB  GLN 0 498     -39.208  15.487   3.478  1.00 62.98           C  
ATOM   1329  CG  GLN 0 498     -40.438  16.113   2.846  1.00 61.01           C  
ATOM   1330  CD  GLN 0 498     -40.200  17.548   2.364  1.00 75.40           C  
ATOM   1331  OE1 GLN 0 498     -39.189  18.208   2.710  1.00 67.51           O  
ATOM   1332  NE2 GLN 0 498     -41.128  18.035   1.548  1.00 71.98           N  
ATOM   1333  N   PRO 0 499     -38.573  13.181   5.708  1.00 60.26           N  
ATOM   1334  CA  PRO 0 499     -37.617  12.149   6.149  1.00 57.61           C  
ATOM   1335  C   PRO 0 499     -36.511  11.848   5.139  1.00 63.43           C  
ATOM   1336  O   PRO 0 499     -35.485  11.286   5.542  1.00 63.71           O  
ATOM   1337  CB  PRO 0 499     -38.511  10.920   6.379  1.00 48.35           C  
ATOM   1338  CG  PRO 0 499     -39.700  11.144   5.499  1.00 55.65           C  
ATOM   1339  CD  PRO 0 499     -39.925  12.638   5.495  1.00 55.89           C  
ATOM   1340  N   THR 0 500     -36.687  12.192   3.850  1.00 62.26           N  
ATOM   1341  CA  THR 0 500     -35.710  11.919   2.793  1.00 54.52           C  
ATOM   1342  C   THR 0 500     -34.679  13.037   2.604  1.00 62.40           C  
ATOM   1343  O   THR 0 500     -33.821  12.923   1.718  1.00 61.19           O  
ATOM   1344  CB  THR 0 500     -36.421  11.665   1.450  1.00 59.62           C  
ATOM   1345  OG1 THR 0 500     -37.347  12.726   1.182  1.00 59.06           O  
ATOM   1346  CG2 THR 0 500     -37.156  10.320   1.441  1.00 46.78           C  
ATOM   1347  N   ASN 0 501     -34.740  14.112   3.390  1.00 62.46           N  
ATOM   1348  CA  ASN 0 501     -33.706  15.131   3.339  1.00 55.03           C  
ATOM   1349  C   ASN 0 501     -32.355  14.527   3.718  1.00 60.66           C  
ATOM   1350  O   ASN 0 501     -32.279  13.486   4.381  1.00 53.40           O  
ATOM   1351  CB  ASN 0 501     -34.011  16.273   4.314  1.00 61.12           C  
ATOM   1352  CG  ASN 0 501     -35.318  17.028   4.011  1.00 56.55           C  
ATOM   1353  OD1 ASN 0 501     -35.966  16.843   2.977  1.00 58.75           O  
ATOM   1354  ND2 ASN 0 501     -35.680  17.922   4.929  1.00 59.85           N  
ATOM   1355  N   GLY 0 502     -31.271  15.199   3.309  1.00 55.86           N  
ATOM   1356  CA  GLY 0 502     -29.967  14.849   3.843  1.00 49.81           C  
ATOM   1357  C   GLY 0 502     -29.800  15.248   5.306  1.00 59.59           C  
ATOM   1358  O   GLY 0 502     -30.547  16.063   5.865  1.00 57.10           O  
ATOM   1359  N   VAL 0 503     -28.772  14.675   5.940  1.00 52.08           N  
ATOM   1360  CA  VAL 0 503     -28.544  14.909   7.367  1.00 54.32           C  
ATOM   1361  C   VAL 0 503     -28.375  16.394   7.685  1.00 57.36           C  
ATOM   1362  O   VAL 0 503     -28.805  16.855   8.748  1.00 62.90           O  
ATOM   1363  CB  VAL 0 503     -27.335  14.096   7.862  1.00 55.00           C  
ATOM   1364  CG1 VAL 0 503     -27.076  14.371   9.335  1.00 50.15           C  
ATOM   1365  CG2 VAL 0 503     -27.585  12.603   7.637  1.00 52.79           C  
ATOM   1366  N   GLY 0 504     -27.768  17.167   6.785  1.00 58.99           N  
ATOM   1367  CA  GLY 0 504     -27.636  18.594   7.024  1.00 51.05           C  
ATOM   1368  C   GLY 0 504     -28.962  19.318   7.065  1.00 61.84           C  
ATOM   1369  O   GLY 0 504     -29.049  20.421   7.621  1.00 63.62           O  
ATOM   1370  N   TYR 0 505     -30.003  18.711   6.505  1.00 56.43           N  
ATOM   1371  CA  TYR 0 505     -31.328  19.303   6.414  1.00 57.75           C  
ATOM   1372  C   TYR 0 505     -32.327  18.622   7.334  1.00 55.53           C  
ATOM   1373  O   TYR 0 505     -33.481  19.051   7.407  1.00 56.25           O  
ATOM   1374  CB  TYR 0 505     -31.826  19.242   4.960  1.00 54.45           C  
ATOM   1375  CG  TYR 0 505     -31.221  20.327   4.104  1.00 63.28           C  
ATOM   1376  CD1 TYR 0 505     -29.926  20.214   3.604  1.00 61.19           C  
ATOM   1377  CD2 TYR 0 505     -31.937  21.485   3.813  1.00 65.55           C  
ATOM   1378  CE1 TYR 0 505     -29.364  21.236   2.833  1.00 63.30           C  
ATOM   1379  CE2 TYR 0 505     -31.389  22.497   3.050  1.00 65.84           C  
ATOM   1380  CZ  TYR 0 505     -30.103  22.374   2.562  1.00 65.12           C  
ATOM   1381  OH  TYR 0 505     -29.579  23.399   1.799  1.00 68.06           O  
ATOM   1382  N   GLN 0 506     -31.922  17.577   8.024  1.00 52.39           N  
ATOM   1383  CA  GLN 0 506     -32.833  16.883   8.901  1.00 54.41           C  
ATOM   1384  C   GLN 0 506     -33.002  17.653  10.204  1.00 55.52           C  
ATOM   1385  O   GLN 0 506     -32.137  18.448  10.584  1.00 61.87           O  
ATOM   1386  CB  GLN 0 506     -32.327  15.471   9.145  1.00 52.64           C  
ATOM   1387  CG  GLN 0 506     -32.477  14.601   7.907  1.00 55.76           C  
ATOM   1388  CD  GLN 0 506     -31.967  13.203   8.121  1.00 58.91           C  
ATOM   1389  OE1 GLN 0 506     -31.577  12.829   9.232  1.00 60.41           O  
ATOM   1390  NE2 GLN 0 506     -31.962  12.414   7.060  1.00 55.53           N  
ATOM   1391  N   PRO 0 507     -34.125  17.456  10.897  1.00 57.30           N  
ATOM   1392  CA  PRO 0 507     -34.345  18.172  12.162  1.00 53.37           C  
ATOM   1393  C   PRO 0 507     -33.524  17.592  13.302  1.00 52.68           C  
ATOM   1394  O   PRO 0 507     -33.341  16.375  13.415  1.00 58.10           O  
ATOM   1395  CB  PRO 0 507     -35.845  17.986  12.413  1.00 50.83           C  
ATOM   1396  CG  PRO 0 507     -36.136  16.643  11.797  1.00 61.02           C  
ATOM   1397  CD  PRO 0 507     -35.238  16.539  10.574  1.00 55.20           C  
ATOM   1398  N   TYR 0 508     -33.039  18.485  14.166  1.00 56.13           N  
ATOM   1399  CA  TYR 0 508     -32.283  18.114  15.360  1.00 57.66           C  
ATOM   1400  C   TYR 0 508     -32.893  18.786  16.582  1.00 62.54           C  
ATOM   1401  O   TYR 0 508     -33.012  20.019  16.634  1.00 60.46           O  
ATOM   1402  CB  TYR 0 508     -30.795  18.493  15.230  1.00 58.88           C  
ATOM   1403  CG  TYR 0 508     -29.995  17.443  14.495  1.00 58.63           C  
ATOM   1404  CD1 TYR 0 508     -30.202  17.225  13.137  1.00 63.86           C  
ATOM   1405  CD2 TYR 0 508     -29.069  16.643  15.155  1.00 59.60           C  
ATOM   1406  CE1 TYR 0 508     -29.501  16.256  12.452  1.00 69.21           C  
ATOM   1407  CE2 TYR 0 508     -28.360  15.655  14.479  1.00 59.29           C  
ATOM   1408  CZ  TYR 0 508     -28.585  15.469  13.126  1.00 66.29           C  
ATOM   1409  OH  TYR 0 508     -27.909  14.509  12.416  1.00 66.48           O  
ATOM   1410  N   ARG 0 509     -33.258  17.979  17.570  1.00 61.22           N  
ATOM   1411  CA  ARG 0 509     -33.659  18.515  18.861  1.00 62.77           C  
ATOM   1412  C   ARG 0 509     -32.430  18.936  19.654  1.00 65.24           C  
ATOM   1413  O   ARG 0 509     -31.424  18.221  19.698  1.00 62.95           O  
ATOM   1414  CB  ARG 0 509     -34.484  17.486  19.634  1.00 58.39           C  
ATOM   1415  CG  ARG 0 509     -35.777  17.162  18.914  1.00 56.36           C  
ATOM   1416  CD  ARG 0 509     -36.767  16.349  19.715  1.00 57.11           C  
ATOM   1417  NE  ARG 0 509     -38.050  16.349  19.022  1.00 59.83           N  
ATOM   1418  CZ  ARG 0 509     -39.200  15.942  19.544  1.00 60.71           C  
ATOM   1419  NH1 ARG 0 509     -39.231  15.482  20.778  1.00 60.28           N  
ATOM   1420  NH2 ARG 0 509     -40.324  16.005  18.828  1.00 59.18           N  
ATOM   1421  N   VAL 0 510     -32.519  20.112  20.272  1.00 61.87           N  
ATOM   1422  CA  VAL 0 510     -31.408  20.759  20.962  1.00 66.45           C  
ATOM   1423  C   VAL 0 510     -31.856  21.113  22.374  1.00 65.08           C  
ATOM   1424  O   VAL 0 510     -32.919  21.717  22.559  1.00 60.80           O  
ATOM   1425  CB  VAL 0 510     -30.939  22.035  20.229  1.00 59.17           C  
ATOM   1426  CG1 VAL 0 510     -29.819  22.687  20.986  1.00 58.47           C  
ATOM   1427  CG2 VAL 0 510     -30.519  21.725  18.810  1.00 60.38           C  
ATOM   1428  N   VAL 0 511     -31.046  20.752  23.365  1.00 68.48           N  
ATOM   1429  CA  VAL 0 511     -31.215  21.219  24.736  1.00 66.60           C  
ATOM   1430  C   VAL 0 511     -29.945  21.958  25.131  1.00 69.12           C  
ATOM   1431  O   VAL 0 511     -28.844  21.421  24.981  1.00 73.44           O  
ATOM   1432  CB  VAL 0 511     -31.487  20.065  25.717  1.00 68.19           C  
ATOM   1433  CG1 VAL 0 511     -31.529  20.598  27.150  1.00 64.46           C  
ATOM   1434  CG2 VAL 0 511     -32.769  19.335  25.363  1.00 65.52           C  
ATOM   1435  N   VAL 0 512     -30.099  23.182  25.629  1.00 67.22           N  
ATOM   1436  CA  VAL 0 512     -29.000  23.972  26.174  1.00 69.40           C  
ATOM   1437  C   VAL 0 512     -29.192  24.116  27.684  1.00 73.80           C  
ATOM   1438  O   VAL 0 512     -30.256  24.548  28.143  1.00 69.02           O  
ATOM   1439  CB  VAL 0 512     -28.922  25.349  25.498  1.00 67.69           C  
ATOM   1440  CG1 VAL 0 512     -27.879  26.208  26.189  1.00 68.46           C  
ATOM   1441  CG2 VAL 0 512     -28.614  25.186  24.007  1.00 66.50           C  
ATOM   1442  N   LEU 0 513     -28.163  23.764  28.454  1.00 71.32           N  
ATOM   1443  CA  LEU 0 513     -28.190  23.854  29.911  1.00 70.18           C  
ATOM   1444  C   LEU 0 513     -27.325  25.025  30.353  1.00 76.76           C  
ATOM   1445  O   LEU 0 513     -26.113  25.017  30.127  1.00 75.91           O  
ATOM   1446  CB  LEU 0 513     -27.684  22.565  30.550  1.00 71.17           C  
ATOM   1447  CG  LEU 0 513     -28.471  21.284  30.302  1.00 69.66           C  
ATOM   1448  CD1 LEU 0 513     -27.837  20.121  31.042  1.00 71.59           C  
ATOM   1449  CD2 LEU 0 513     -29.922  21.470  30.715  1.00 70.18           C  
ATOM   1450  N   SER 0 514     -27.940  26.028  30.974  1.00 74.60           N  
ATOM   1451  CA  SER 0 514     -27.206  27.144  31.558  1.00 77.38           C  
ATOM   1452  C   SER 0 514     -27.114  26.953  33.066  1.00 86.54           C  
ATOM   1453  O   SER 0 514     -28.115  26.637  33.725  1.00 84.29           O  
ATOM   1454  CB  SER 0 514     -27.863  28.484  31.235  1.00 77.87           C  
ATOM   1455  OG  SER 0 514     -27.732  28.788  29.856  1.00 81.08           O  
ATOM   1456  N   PHE 0 515     -25.911  27.129  33.602  1.00 86.77           N  
ATOM   1457  CA  PHE 0 515     -25.648  27.009  35.028  1.00 90.05           C  
ATOM   1458  C   PHE 0 515     -25.282  28.379  35.579  1.00 90.52           C  
ATOM   1459  O   PHE 0 515     -24.381  29.038  35.050  1.00 93.81           O  
ATOM   1460  CB  PHE 0 515     -24.514  26.022  35.284  1.00 88.12           C  
ATOM   1461  CG  PHE 0 515     -24.717  24.675  34.661  1.00 85.86           C  
ATOM   1462  CD1 PHE 0 515     -25.569  23.746  35.244  1.00 91.23           C  
ATOM   1463  CD2 PHE 0 515     -24.022  24.315  33.517  1.00 83.37           C  
ATOM   1464  CE1 PHE 0 515     -25.746  22.482  34.680  1.00 89.82           C  
ATOM   1465  CE2 PHE 0 515     -24.189  23.054  32.949  1.00 83.91           C  
ATOM   1466  CZ  PHE 0 515     -25.051  22.135  33.533  1.00 85.36           C  
ATOM   1467  N   GLU 0 516     -25.975  28.814  36.633  1.00 92.92           N  
ATOM   1468  CA  GLU 0 516     -25.724  30.131  37.203  1.00100.73           C  
ATOM   1469  C   GLU 0 516     -25.422  30.025  38.695  1.00105.92           C  
ATOM   1470  O   GLU 0 516     -25.914  29.127  39.392  1.00 99.32           O  
ATOM   1471  CB  GLU 0 516     -26.908  31.103  36.959  1.00 98.36           C  
ATOM   1472  CG  GLU 0 516     -28.150  30.884  37.822  1.00 99.04           C  
ATOM   1473  CD  GLU 0 516     -29.173  32.010  37.668  1.00 99.24           C  
ATOM   1474  OE1 GLU 0 516     -28.974  32.885  36.798  1.00100.47           O  
ATOM   1475  OE2 GLU 0 516     -30.173  32.030  38.420  1.00 99.69           O  
ATOM   1476  N   LEU 0 517     -24.583  30.955  39.165  1.00110.80           N  
ATOM   1477  CA  LEU 0 517     -24.205  31.093  40.568  1.00109.33           C  
ATOM   1478  C   LEU 0 517     -24.565  32.495  41.045  1.00109.10           C  
ATOM   1479  O   LEU 0 517     -24.289  33.480  40.353  1.00112.76           O  
ATOM   1480  CB  LEU 0 517     -22.707  30.837  40.769  1.00106.69           C  
ATOM   1481  CG  LEU 0 517     -22.174  29.410  40.651  1.00103.04           C  
ATOM   1482  CD1 LEU 0 517     -20.657  29.439  40.736  1.00102.05           C  
ATOM   1483  CD2 LEU 0 517     -22.767  28.503  41.733  1.00103.41           C  
ATOM   1484  N   LEU 0 518     -25.179  32.585  42.218  1.00111.34           N  
ATOM   1485  CA  LEU 0 518     -25.621  33.865  42.767  1.00120.35           C  
ATOM   1486  C   LEU 0 518     -25.278  33.881  44.254  1.00124.00           C  
ATOM   1487  O   LEU 0 518     -24.437  33.111  44.732  1.00121.30           O  
ATOM   1488  CB  LEU 0 518     -27.123  34.087  42.512  1.00117.39           C  
ATOM   1489  CG  LEU 0 518     -27.637  34.088  41.072  1.00109.94           C  
ATOM   1490  CD1 LEU 0 518     -29.153  34.022  41.066  1.00104.33           C  
ATOM   1491  CD2 LEU 0 518     -27.143  35.313  40.323  1.00106.70           C  
ATOM   1492  N   HIS 0 519     -25.943  34.762  45.000  1.00126.44           N  
ATOM   1493  CA  HIS 0 519     -25.764  34.853  46.442  1.00126.60           C  
ATOM   1494  C   HIS 0 519     -26.719  33.952  47.218  1.00126.75           C  
ATOM   1495  O   HIS 0 519     -26.488  33.717  48.409  1.00130.16           O  
ATOM   1496  CB  HIS 0 519     -25.933  36.309  46.901  1.00125.58           C  
ATOM   1497  CG  HIS 0 519     -25.002  37.269  46.221  1.00132.88           C  
ATOM   1498  ND1 HIS 0 519     -23.836  36.867  45.604  1.00134.27           N  
ATOM   1499  CD2 HIS 0 519     -25.069  38.613  46.058  1.00132.30           C  
ATOM   1500  CE1 HIS 0 519     -23.223  37.920  45.092  1.00128.66           C  
ATOM   1501  NE2 HIS 0 519     -23.951  38.992  45.353  1.00131.25           N  
ATOM   1502  N   ALA 0 520     -27.772  33.440  46.575  1.00124.32           N  
ATOM   1503  CA  ALA 0 520     -28.749  32.565  47.210  1.00122.65           C  
ATOM   1504  C   ALA 0 520     -28.248  31.119  47.240  1.00121.15           C  
ATOM   1505  O   ALA 0 520     -27.354  30.746  46.473  1.00115.33           O  
ATOM   1506  CB  ALA 0 520     -30.082  32.656  46.468  1.00118.35           C  
ATOM   1507  N   PRO 0 521     -28.804  30.283  48.129  1.00125.35           N  
ATOM   1508  CA  PRO 0 521     -28.314  28.900  48.251  1.00122.73           C  
ATOM   1509  C   PRO 0 521     -28.448  28.104  46.958  1.00115.53           C  
ATOM   1510  O   PRO 0 521     -29.351  28.325  46.146  1.00112.73           O  
ATOM   1511  CB  PRO 0 521     -29.189  28.305  49.366  1.00120.33           C  
ATOM   1512  CG  PRO 0 521     -30.355  29.243  49.510  1.00119.22           C  
ATOM   1513  CD  PRO 0 521     -29.805  30.593  49.166  1.00123.76           C  
ATOM   1514  N   ALA 0 522     -27.533  27.150  46.791  1.00110.06           N  
ATOM   1515  CA  ALA 0 522     -27.404  26.365  45.565  1.00107.81           C  
ATOM   1516  C   ALA 0 522     -28.387  25.201  45.606  1.00106.60           C  
ATOM   1517  O   ALA 0 522     -28.126  24.170  46.229  1.00106.91           O  
ATOM   1518  CB  ALA 0 522     -25.969  25.877  45.400  1.00101.79           C  
ATOM   1519  N   THR 0 523     -29.509  25.352  44.903  1.00106.87           N  
ATOM   1520  CA  THR 0 523     -30.629  24.422  44.980  1.00104.70           C  
ATOM   1521  C   THR 0 523     -30.553  23.282  43.966  1.00102.63           C  
ATOM   1522  O   THR 0 523     -31.479  22.463  43.914  1.00 98.50           O  
ATOM   1523  CB  THR 0 523     -31.950  25.181  44.792  1.00105.42           C  
ATOM   1524  OG1 THR 0 523     -32.097  25.555  43.414  1.00108.43           O  
ATOM   1525  CG2 THR 0 523     -31.972  26.441  45.659  1.00102.00           C  
ATOM   1526  N   VAL 0 524     -29.496  23.211  43.156  1.00101.18           N  
ATOM   1527  CA  VAL 0 524     -29.306  22.126  42.195  1.00105.19           C  
ATOM   1528  C   VAL 0 524     -27.956  21.482  42.480  1.00107.63           C  
ATOM   1529  O   VAL 0 524     -26.920  22.153  42.402  1.00105.87           O  
ATOM   1530  CB  VAL 0 524     -29.373  22.617  40.737  1.00103.16           C  
ATOM   1531  CG1 VAL 0 524     -29.416  21.429  39.780  1.00 94.95           C  
ATOM   1532  CG2 VAL 0 524     -30.573  23.535  40.518  1.00 97.46           C  
ATOM   1533  N   CYS 0 525     -27.968  20.184  42.803  1.00107.76           N  
ATOM   1534  CA  CYS 0 525     -26.756  19.419  43.086  1.00108.02           C  
ATOM   1535  C   CYS 0 525     -26.880  18.041  42.436  1.00109.01           C  
ATOM   1536  O   CYS 0 525     -27.851  17.753  41.728  1.00108.91           O  
ATOM   1537  CB  CYS 0 525     -26.510  19.303  44.598  1.00108.48           C  
ATOM   1538  SG  CYS 0 525     -26.386  20.880  45.526  1.00120.06           S  
ATOM   1539  N   GLY 0 526     -25.892  17.179  42.683  1.00108.58           N  
ATOM   1540  CA  GLY 0 526     -25.867  15.855  42.077  1.00102.12           C  
ATOM   1541  C   GLY 0 526     -25.401  14.718  42.971  1.00103.10           C  
ATOM   1542  O   GLY 0 526     -25.316  13.565  42.534  1.00 96.35           O  
TER    1543      GLY 0 526                                                       
ATOM   1543  N   MET A   1     -10.898  -4.698  21.168  1.00151.68           N  
ATOM   1544  CA  MET A   1     -10.019  -5.508  20.294  1.00151.68           C  
ATOM   1545  CB  MET A   1     -10.737  -6.800  19.859  1.00151.68           C  
ATOM   1546  CG  MET A   1     -11.954  -6.582  18.958  1.00151.68           C  
ATOM   1547  SD  MET A   1     -13.365  -5.770  19.766  1.00151.68           S  
ATOM   1548  CE  MET A   1     -14.422  -5.791  18.289  1.00151.68           C  
ATOM   1549  C   MET A   1      -9.633  -4.732  19.080  1.00151.68           C  
ATOM   1550  O   MET A   1      -8.454  -4.619  18.751  1.00151.68           O  
ATOM   1551  N   ALA A   2     -10.631  -4.152  18.388  1.00218.30           N  
ATOM   1552  CA  ALA A   2     -10.326  -3.410  17.205  1.00218.30           C  
ATOM   1553  CB  ALA A   2     -11.568  -2.883  16.465  1.00218.30           C  
ATOM   1554  C   ALA A   2      -9.507  -2.234  17.616  1.00218.30           C  
ATOM   1555  O   ALA A   2      -9.733  -1.636  18.666  1.00218.30           O  
ATOM   1556  N   GLN A   3      -8.507  -1.892  16.787  1.00294.29           N  
ATOM   1557  CA  GLN A   3      -7.651  -0.779  17.069  1.00294.29           C  
ATOM   1558  CB  GLN A   3      -6.181  -1.178  17.279  1.00294.29           C  
ATOM   1559  CG  GLN A   3      -5.245   0.008  17.518  1.00294.29           C  
ATOM   1560  CD  GLN A   3      -5.589   0.631  18.863  1.00294.29           C  
ATOM   1561  OE1 GLN A   3      -6.599   0.294  19.478  1.00294.29           O  
ATOM   1562  NE2 GLN A   3      -4.726   1.572  19.332  1.00294.29           N  
ATOM   1563  C   GLN A   3      -7.702   0.083  15.866  1.00294.29           C  
ATOM   1564  O   GLN A   3      -7.738  -0.425  14.747  1.00294.29           O  
ATOM   1565  N   VAL A   4      -7.687   1.414  16.052  1.00 75.93           N  
ATOM   1566  CA  VAL A   4      -7.883   2.208  14.881  1.00 75.93           C  
ATOM   1567  CB  VAL A   4      -9.032   3.165  15.000  1.00 75.93           C  
ATOM   1568  CG1 VAL A   4      -9.115   3.995  13.708  1.00 75.93           C  
ATOM   1569  CG2 VAL A   4     -10.308   2.363  15.311  1.00 75.93           C  
ATOM   1570  C   VAL A   4      -6.669   3.013  14.558  1.00 75.93           C  
ATOM   1571  O   VAL A   4      -6.038   3.616  15.424  1.00 75.93           O  
ATOM   1572  N   GLN A   5      -6.326   3.030  13.257  1.00 39.89           N  
ATOM   1573  CA  GLN A   5      -5.231   3.802  12.759  1.00 39.89           C  
ATOM   1574  CB  GLN A   5      -4.314   3.000  11.824  1.00 39.89           C  
ATOM   1575  CG  GLN A   5      -3.645   1.811  12.514  1.00 39.89           C  
ATOM   1576  CD  GLN A   5      -2.773   1.102  11.489  1.00 39.89           C  
ATOM   1577  OE1 GLN A   5      -3.150   0.965  10.326  1.00 39.89           O  
ATOM   1578  NE2 GLN A   5      -1.571   0.641  11.928  1.00 39.89           N  
ATOM   1579  C   GLN A   5      -5.852   4.892  11.946  1.00 39.89           C  
ATOM   1580  O   GLN A   5      -6.776   4.648  11.170  1.00 39.89           O  
ATOM   1581  N   LEU A   6      -5.372   6.140  12.122  1.00 44.64           N  
ATOM   1582  CA  LEU A   6      -5.952   7.234  11.396  1.00 44.64           C  
ATOM   1583  CB  LEU A   6      -6.516   8.333  12.315  1.00 44.64           C  
ATOM   1584  CG  LEU A   6      -7.674   7.851  13.207  1.00 44.64           C  
ATOM   1585  CD1 LEU A   6      -8.199   8.982  14.104  1.00 44.64           C  
ATOM   1586  CD2 LEU A   6      -8.785   7.192  12.372  1.00 44.64           C  
ATOM   1587  C   LEU A   6      -4.883   7.866  10.560  1.00 44.64           C  
ATOM   1588  O   LEU A   6      -3.741   7.998  10.999  1.00 44.64           O  
ATOM   1589  N   VAL A   7      -5.231   8.251   9.313  1.00 39.15           N  
ATOM   1590  CA  VAL A   7      -4.267   8.907   8.476  1.00 39.15           C  
ATOM   1591  CB  VAL A   7      -3.796   8.055   7.333  1.00 39.15           C  
ATOM   1592  CG1 VAL A   7      -2.854   8.891   6.450  1.00 39.15           C  
ATOM   1593  CG2 VAL A   7      -3.152   6.782   7.906  1.00 39.15           C  
ATOM   1594  C   VAL A   7      -4.908  10.125   7.881  1.00 39.15           C  
ATOM   1595  O   VAL A   7      -5.944  10.037   7.224  1.00 39.15           O  
ATOM   1596  N   GLU A   8      -4.294  11.307   8.104  1.00 72.75           N  
ATOM   1597  CA  GLU A   8      -4.808  12.536   7.561  1.00 72.75           C  
ATOM   1598  CB  GLU A   8      -4.474  13.783   8.401  1.00 72.75           C  
ATOM   1599  CG  GLU A   8      -5.083  13.788   9.804  1.00 72.75           C  
ATOM   1600  CD  GLU A   8      -4.138  13.034  10.729  1.00 72.75           C  
ATOM   1601  OE1 GLU A   8      -3.126  12.485  10.218  1.00 72.75           O  
ATOM   1602  OE2 GLU A   8      -4.413  13.000  11.959  1.00 72.75           O  
ATOM   1603  C   GLU A   8      -4.188  12.758   6.217  1.00 72.75           C  
ATOM   1604  O   GLU A   8      -3.080  12.297   5.947  1.00 72.75           O  
ATOM   1605  N   SER A   9      -4.908  13.473   5.327  1.00 35.46           N  
ATOM   1606  CA  SER A   9      -4.358  13.787   4.039  1.00 35.46           C  
ATOM   1607  CB  SER A   9      -4.658  12.724   2.969  1.00 35.46           C  
ATOM   1608  OG  SER A   9      -6.058  12.635   2.751  1.00 35.46           O  
ATOM   1609  C   SER A   9      -4.971  15.075   3.574  1.00 35.46           C  
ATOM   1610  O   SER A   9      -5.965  15.542   4.128  1.00 35.46           O  
ATOM   1611  N   GLY A  10      -4.367  15.696   2.539  1.00 25.74           N  
ATOM   1612  CA  GLY A  10      -4.947  16.873   1.951  1.00 25.74           C  
ATOM   1613  C   GLY A  10      -4.388  18.149   2.517  1.00 25.74           C  
ATOM   1614  O   GLY A  10      -4.881  19.225   2.184  1.00 25.74           O  
ATOM   1615  N   GLY A  11      -3.352  18.092   3.376  1.00 19.01           N  
ATOM   1616  CA  GLY A  11      -2.822  19.324   3.904  1.00 19.01           C  
ATOM   1617  C   GLY A  11      -1.971  19.974   2.850  1.00 19.01           C  
ATOM   1618  O   GLY A  11      -1.698  19.375   1.811  1.00 19.01           O  
ATOM   1619  N   GLY A  12      -1.532  21.234   3.085  1.00 28.92           N  
ATOM   1620  CA  GLY A  12      -0.685  21.865   2.105  1.00 28.92           C  
ATOM   1621  C   GLY A  12      -0.601  23.349   2.340  1.00 28.92           C  
ATOM   1622  O   GLY A  12      -1.036  23.865   3.370  1.00 28.92           O  
ATOM   1623  N   LEU A  13       0.004  24.055   1.353  1.00163.71           N  
ATOM   1624  CA  LEU A  13       0.180  25.487   1.319  1.00163.71           C  
ATOM   1625  CB  LEU A  13       1.396  25.957   0.494  1.00163.71           C  
ATOM   1626  CG  LEU A  13       2.758  25.989   1.210  1.00163.71           C  
ATOM   1627  CD1 LEU A  13       2.844  27.214   2.136  1.00163.71           C  
ATOM   1628  CD2 LEU A  13       3.076  24.662   1.915  1.00163.71           C  
ATOM   1629  C   LEU A  13      -0.990  26.078   0.609  1.00163.71           C  
ATOM   1630  O   LEU A  13      -1.337  25.659  -0.494  1.00163.71           O  
ATOM   1631  N   VAL A  14      -1.618  27.095   1.229  1.00 63.65           N  
ATOM   1632  CA  VAL A  14      -2.764  27.725   0.642  1.00 63.65           C  
ATOM   1633  CB  VAL A  14      -4.036  27.297   1.318  1.00 63.65           C  
ATOM   1634  CG1 VAL A  14      -5.214  28.114   0.777  1.00 63.65           C  
ATOM   1635  CG2 VAL A  14      -4.205  25.785   1.121  1.00 63.65           C  
ATOM   1636  C   VAL A  14      -2.621  29.197   0.867  1.00 63.65           C  
ATOM   1637  O   VAL A  14      -1.920  29.630   1.780  1.00 63.65           O  
ATOM   1638  N   GLN A  15      -3.267  30.013   0.013  1.00122.56           N  
ATOM   1639  CA  GLN A  15      -3.197  31.434   0.192  1.00122.56           C  
ATOM   1640  CB  GLN A  15      -3.236  32.222  -1.128  1.00122.56           C  
ATOM   1641  CG  GLN A  15      -2.970  33.719  -0.955  1.00122.56           C  
ATOM   1642  CD  GLN A  15      -1.470  33.928  -0.783  1.00122.56           C  
ATOM   1643  OE1 GLN A  15      -0.822  33.260   0.021  1.00122.56           O  
ATOM   1644  NE2 GLN A  15      -0.898  34.880  -1.568  1.00122.56           N  
ATOM   1645  C   GLN A  15      -4.376  31.845   1.016  1.00122.56           C  
ATOM   1646  O   GLN A  15      -5.391  31.153   1.061  1.00122.56           O  
ATOM   1647  N   ALA A  16      -4.266  32.998   1.704  1.00 27.00           N  
ATOM   1648  CA  ALA A  16      -5.346  33.449   2.528  1.00 27.00           C  
ATOM   1649  CB  ALA A  16      -5.040  34.750   3.290  1.00 27.00           C  
ATOM   1650  C   ALA A  16      -6.529  33.701   1.651  1.00 27.00           C  
ATOM   1651  O   ALA A  16      -6.395  34.190   0.530  1.00 27.00           O  
ATOM   1652  N   GLY A  17      -7.729  33.354   2.159  1.00 18.34           N  
ATOM   1653  CA  GLY A  17      -8.949  33.567   1.437  1.00 18.34           C  
ATOM   1654  C   GLY A  17      -9.271  32.338   0.641  1.00 18.34           C  
ATOM   1655  O   GLY A  17     -10.317  32.273  -0.002  1.00 18.34           O  
ATOM   1656  N   GLY A  18      -8.390  31.320   0.677  1.00 18.74           N  
ATOM   1657  CA  GLY A  18      -8.609  30.142  -0.117  1.00 18.74           C  
ATOM   1658  C   GLY A  18      -9.412  29.142   0.656  1.00 18.74           C  
ATOM   1659  O   GLY A  18      -9.934  29.435   1.730  1.00 18.74           O  
ATOM   1660  N   SER A  19      -9.538  27.921   0.091  1.00 30.90           N  
ATOM   1661  CA  SER A  19     -10.259  26.853   0.722  1.00 30.90           C  
ATOM   1662  CB  SER A  19     -11.591  26.512   0.031  1.00 30.90           C  
ATOM   1663  OG  SER A  19     -12.495  27.602   0.139  1.00 30.90           O  
ATOM   1664  C   SER A  19      -9.404  25.625   0.642  1.00 30.90           C  
ATOM   1665  O   SER A  19      -8.583  25.486  -0.263  1.00 30.90           O  
ATOM   1666  N   LEU A  20      -9.554  24.709   1.621  1.00 57.44           N  
ATOM   1667  CA  LEU A  20      -8.783  23.498   1.599  1.00 57.44           C  
ATOM   1668  CB  LEU A  20      -7.467  23.619   2.390  1.00 57.44           C  
ATOM   1669  CG  LEU A  20      -6.577  22.366   2.341  1.00 57.44           C  
ATOM   1670  CD1 LEU A  20      -6.098  22.080   0.908  1.00 57.44           C  
ATOM   1671  CD2 LEU A  20      -5.412  22.474   3.339  1.00 57.44           C  
ATOM   1672  C   LEU A  20      -9.624  22.440   2.247  1.00 57.44           C  
ATOM   1673  O   LEU A  20     -10.318  22.717   3.225  1.00 57.44           O  
ATOM   1674  N   ARG A  21      -9.604  21.198   1.714  1.00122.66           N  
ATOM   1675  CA  ARG A  21     -10.412  20.171   2.311  1.00122.66           C  
ATOM   1676  CB  ARG A  21     -11.439  19.554   1.345  1.00122.66           C  
ATOM   1677  CG  ARG A  21     -12.392  18.569   2.027  1.00122.66           C  
ATOM   1678  CD  ARG A  21     -13.424  17.944   1.084  1.00122.66           C  
ATOM   1679  NE  ARG A  21     -12.720  16.915   0.271  1.00122.66           N  
ATOM   1680  CZ  ARG A  21     -13.311  15.706   0.042  1.00122.66           C  
ATOM   1681  NH1 ARG A  21     -14.538  15.432   0.573  1.00122.66           N  
ATOM   1682  NH2 ARG A  21     -12.669  14.767  -0.712  1.00122.66           N  
ATOM   1683  C   ARG A  21      -9.521  19.065   2.790  1.00122.66           C  
ATOM   1684  O   ARG A  21      -8.798  18.451   2.007  1.00122.66           O  
ATOM   1685  N   LEU A  22      -9.553  18.796   4.111  1.00 51.59           N  
ATOM   1686  CA  LEU A  22      -8.764  17.752   4.701  1.00 51.59           C  
ATOM   1687  CB  LEU A  22      -8.312  18.068   6.135  1.00 51.59           C  
ATOM   1688  CG  LEU A  22      -7.409  19.311   6.232  1.00 51.59           C  
ATOM   1689  CD1 LEU A  22      -6.978  19.575   7.683  1.00 51.59           C  
ATOM   1690  CD2 LEU A  22      -6.220  19.219   5.263  1.00 51.59           C  
ATOM   1691  C   LEU A  22      -9.577  16.496   4.759  1.00 51.59           C  
ATOM   1692  O   LEU A  22     -10.807  16.538   4.763  1.00 51.59           O  
ATOM   1693  N   SER A  23      -8.884  15.336   4.798  1.00 35.71           N  
ATOM   1694  CA  SER A  23      -9.546  14.067   4.882  1.00 35.71           C  
ATOM   1695  CB  SER A  23      -9.515  13.269   3.567  1.00 35.71           C  
ATOM   1696  OG  SER A  23     -10.226  13.963   2.553  1.00 35.71           O  
ATOM   1697  C   SER A  23      -8.819  13.241   5.896  1.00 35.71           C  
ATOM   1698  O   SER A  23      -7.620  13.407   6.115  1.00 35.71           O  
ATOM   1699  N   CYS A  24      -9.560  12.335   6.565  1.00 51.44           N  
ATOM   1700  CA  CYS A  24      -8.979  11.437   7.522  1.00 51.44           C  
ATOM   1701  CB  CYS A  24      -9.319  11.833   8.969  1.00 51.44           C  
ATOM   1702  SG  CYS A  24      -8.866  10.575  10.195  1.00 51.44           S  
ATOM   1703  C   CYS A  24      -9.570  10.082   7.276  1.00 51.44           C  
ATOM   1704  O   CYS A  24     -10.786   9.911   7.334  1.00 51.44           O  
ATOM   1705  N   ALA A  25      -8.720   9.068   7.013  1.00 32.13           N  
ATOM   1706  CA  ALA A  25      -9.222   7.748   6.749  1.00 32.13           C  
ATOM   1707  CB  ALA A  25      -8.539   7.056   5.559  1.00 32.13           C  
ATOM   1708  C   ALA A  25      -8.954   6.919   7.962  1.00 32.13           C  
ATOM   1709  O   ALA A  25      -7.920   7.069   8.610  1.00 32.13           O  
ATOM   1710  N   ALA A  26      -9.903   6.026   8.310  1.00 35.84           N  
ATOM   1711  CA  ALA A  26      -9.746   5.196   9.469  1.00 35.84           C  
ATOM   1712  CB  ALA A  26     -10.886   5.356  10.491  1.00 35.84           C  
ATOM   1713  C   ALA A  26      -9.748   3.762   9.046  1.00 35.84           C  
ATOM   1714  O   ALA A  26     -10.460   3.369   8.123  1.00 35.84           O  
ATOM   1715  N   SER A  27      -8.912   2.938   9.710  1.00 34.98           N  
ATOM   1716  CA  SER A  27      -8.895   1.536   9.404  1.00 34.98           C  
ATOM   1717  CB  SER A  27      -7.547   0.857   9.710  1.00 34.98           C  
ATOM   1718  OG  SER A  27      -7.280   0.909  11.104  1.00 34.98           O  
ATOM   1719  C   SER A  27      -9.941   0.871  10.246  1.00 34.98           C  
ATOM   1720  O   SER A  27     -10.463   1.466  11.185  1.00 34.98           O  
ATOM   1721  N   GLY A  28     -10.305  -0.383   9.902  1.00 41.45           N  
ATOM   1722  CA  GLY A  28     -11.207  -1.137  10.728  1.00 41.45           C  
ATOM   1723  C   GLY A  28     -12.630  -1.018  10.266  1.00 41.45           C  
ATOM   1724  O   GLY A  28     -12.982  -0.174   9.447  1.00 41.45           O  
ATOM   1725  N   MET A  29     -13.443  -1.988  10.732  1.00117.75           N  
ATOM   1726  CA  MET A  29     -14.872  -2.151  10.614  1.00117.75           C  
ATOM   1727  CB  MET A  29     -15.318  -3.597  10.888  1.00117.75           C  
ATOM   1728  CG  MET A  29     -16.804  -3.838  10.615  1.00117.75           C  
ATOM   1729  SD  MET A  29     -17.347  -5.553  10.875  1.00117.75           S  
ATOM   1730  CE  MET A  29     -16.481  -6.211   9.421  1.00117.75           C  
ATOM   1731  C   MET A  29     -15.692  -1.255  11.526  1.00117.75           C  
ATOM   1732  O   MET A  29     -16.834  -0.960  11.181  1.00117.75           O  
ATOM   1733  N   PRO A  30     -15.215  -0.895  12.701  1.00167.88           N  
ATOM   1734  CA  PRO A  30     -15.979  -0.097  13.651  1.00167.88           C  
ATOM   1735  CD  PRO A  30     -14.435  -1.896  13.426  1.00167.88           C  
ATOM   1736  CB  PRO A  30     -15.410  -0.398  15.036  1.00167.88           C  
ATOM   1737  CG  PRO A  30     -14.841  -1.811  14.901  1.00167.88           C  
ATOM   1738  C   PRO A  30     -16.146   1.387  13.458  1.00167.88           C  
ATOM   1739  O   PRO A  30     -16.535   2.043  14.422  1.00167.88           O  
ATOM   1740  N   PHE A  31     -15.899   1.953  12.269  1.00 76.07           N  
ATOM   1741  CA  PHE A  31     -15.886   3.381  12.083  1.00 76.07           C  
ATOM   1742  CB  PHE A  31     -15.708   3.752  10.600  1.00 76.07           C  
ATOM   1743  CG  PHE A  31     -15.656   5.235  10.471  1.00 76.07           C  
ATOM   1744  CD1 PHE A  31     -14.503   5.920  10.780  1.00 76.07           C  
ATOM   1745  CD2 PHE A  31     -16.750   5.935  10.021  1.00 76.07           C  
ATOM   1746  CE1 PHE A  31     -14.448   7.287  10.656  1.00 76.07           C  
ATOM   1747  CE2 PHE A  31     -16.700   7.304   9.893  1.00 76.07           C  
ATOM   1748  CZ  PHE A  31     -15.548   7.981  10.213  1.00 76.07           C  
ATOM   1749  C   PHE A  31     -17.167   3.992  12.586  1.00 76.07           C  
ATOM   1750  O   PHE A  31     -17.154   5.082  13.158  1.00 76.07           O  
ATOM   1751  N   SER A  32     -18.312   3.318  12.383  1.00 95.64           N  
ATOM   1752  CA  SER A  32     -19.589   3.835  12.788  1.00 95.64           C  
ATOM   1753  CB  SER A  32     -20.744   2.896  12.409  1.00 95.64           C  
ATOM   1754  OG  SER A  32     -20.767   2.703  11.004  1.00 95.64           O  
ATOM   1755  C   SER A  32     -19.638   3.993  14.280  1.00 95.64           C  
ATOM   1756  O   SER A  32     -20.466   4.737  14.801  1.00 95.64           O  
ATOM   1757  N   SER A  33     -18.784   3.266  15.014  1.00 58.75           N  
ATOM   1758  CA  SER A  33     -18.785   3.286  16.450  1.00 58.75           C  
ATOM   1759  CB  SER A  33     -18.069   2.065  17.055  1.00 58.75           C  
ATOM   1760  OG  SER A  33     -18.759   0.874  16.705  1.00 58.75           O  
ATOM   1761  C   SER A  33     -18.121   4.509  17.022  1.00 58.75           C  
ATOM   1762  O   SER A  33     -18.209   4.728  18.229  1.00 58.75           O  
ATOM   1763  N   TYR A  34     -17.445   5.350  16.210  1.00 74.21           N  
ATOM   1764  CA  TYR A  34     -16.644   6.372  16.829  1.00 74.21           C  
ATOM   1765  CB  TYR A  34     -15.158   6.297  16.434  1.00 74.21           C  
ATOM   1766  CG  TYR A  34     -14.543   5.039  16.946  1.00 74.21           C  
ATOM   1767  CD1 TYR A  34     -14.001   4.988  18.209  1.00 74.21           C  
ATOM   1768  CD2 TYR A  34     -14.500   3.913  16.156  1.00 74.21           C  
ATOM   1769  CE1 TYR A  34     -13.427   3.830  18.679  1.00 74.21           C  
ATOM   1770  CE2 TYR A  34     -13.928   2.752  16.620  1.00 74.21           C  
ATOM   1771  CZ  TYR A  34     -13.390   2.711  17.883  1.00 74.21           C  
ATOM   1772  OH  TYR A  34     -12.800   1.522  18.361  1.00 74.21           O  
ATOM   1773  C   TYR A  34     -17.053   7.761  16.450  1.00 74.21           C  
ATOM   1774  O   TYR A  34     -17.416   8.046  15.310  1.00 74.21           O  
ATOM   1775  N   ALA A  35     -17.013   8.668  17.450  1.00 42.81           N  
ATOM   1776  CA  ALA A  35     -17.168  10.066  17.190  1.00 42.81           C  
ATOM   1777  CB  ALA A  35     -17.450  10.907  18.447  1.00 42.81           C  
ATOM   1778  C   ALA A  35     -15.828  10.476  16.652  1.00 42.81           C  
ATOM   1779  O   ALA A  35     -14.799   9.956  17.085  1.00 42.81           O  
ATOM   1780  N   MET A  36     -15.796  11.421  15.691  1.00 50.81           N  
ATOM   1781  CA  MET A  36     -14.548  11.797  15.093  1.00 50.81           C  
ATOM   1782  CB  MET A  36     -14.488  11.534  13.579  1.00 50.81           C  
ATOM   1783  CG  MET A  36     -14.575  10.047  13.224  1.00 50.81           C  
ATOM   1784  SD  MET A  36     -13.188   9.037  13.829  1.00 50.81           S  
ATOM   1785  CE  MET A  36     -11.975   9.693  12.648  1.00 50.81           C  
ATOM   1786  C   MET A  36     -14.323  13.256  15.319  1.00 50.81           C  
ATOM   1787  O   MET A  36     -15.272  14.031  15.434  1.00 50.81           O  
ATOM   1788  N   GLY A  37     -13.039  13.674  15.390  1.00 51.39           N  
ATOM   1789  CA  GLY A  37     -12.782  15.057  15.667  1.00 51.39           C  
ATOM   1790  C   GLY A  37     -11.507  15.504  15.024  1.00 51.39           C  
ATOM   1791  O   GLY A  37     -10.654  14.697  14.647  1.00 51.39           O  
ATOM   1792  N   TRP A  38     -11.381  16.844  14.888  1.00 67.29           N  
ATOM   1793  CA  TRP A  38     -10.217  17.491  14.358  1.00 67.29           C  
ATOM   1794  CB  TRP A  38     -10.483  18.309  13.081  1.00 67.29           C  
ATOM   1795  CG  TRP A  38     -10.810  17.472  11.869  1.00 67.29           C  
ATOM   1796  CD2 TRP A  38      -9.821  16.902  10.997  1.00 67.29           C  
ATOM   1797  CD1 TRP A  38     -12.024  17.096  11.375  1.00 67.29           C  
ATOM   1798  NE1 TRP A  38     -11.855  16.328  10.246  1.00 67.29           N  
ATOM   1799  CE2 TRP A  38     -10.503  16.202  10.002  1.00 67.29           C  
ATOM   1800  CE3 TRP A  38      -8.457  16.960  11.022  1.00 67.29           C  
ATOM   1801  CZ2 TRP A  38      -9.828  15.544   9.014  1.00 67.29           C  
ATOM   1802  CZ3 TRP A  38      -7.779  16.295  10.025  1.00 67.29           C  
ATOM   1803  CH2 TRP A  38      -8.452  15.601   9.040  1.00 67.29           C  
ATOM   1804  C   TRP A  38      -9.729  18.452  15.396  1.00 67.29           C  
ATOM   1805  O   TRP A  38     -10.513  19.147  16.041  1.00 67.29           O  
ATOM   1806  N   PHE A  39      -8.396  18.488  15.587  1.00148.16           N  
ATOM   1807  CA  PHE A  39      -7.746  19.375  16.511  1.00148.16           C  
ATOM   1808  CB  PHE A  39      -7.109  18.658  17.716  1.00148.16           C  
ATOM   1809  CG  PHE A  39      -8.183  18.184  18.634  1.00148.16           C  
ATOM   1810  CD1 PHE A  39      -8.825  16.988  18.409  1.00148.16           C  
ATOM   1811  CD2 PHE A  39      -8.552  18.945  19.719  1.00148.16           C  
ATOM   1812  CE1 PHE A  39      -9.815  16.554  19.259  1.00148.16           C  
ATOM   1813  CE2 PHE A  39      -9.540  18.515  20.573  1.00148.16           C  
ATOM   1814  CZ  PHE A  39     -10.173  17.317  20.344  1.00148.16           C  
ATOM   1815  C   PHE A  39      -6.607  19.983  15.760  1.00148.16           C  
ATOM   1816  O   PHE A  39      -6.226  19.489  14.700  1.00148.16           O  
ATOM   1817  N   ARG A  40      -6.046  21.102  16.264  1.00 73.39           N  
ATOM   1818  CA  ARG A  40      -4.913  21.648  15.566  1.00 73.39           C  
ATOM   1819  CB  ARG A  40      -5.262  22.735  14.533  1.00 73.39           C  
ATOM   1820  CG  ARG A  40      -5.937  23.977  15.115  1.00 73.39           C  
ATOM   1821  CD  ARG A  40      -6.264  25.023  14.047  1.00 73.39           C  
ATOM   1822  NE  ARG A  40      -6.914  26.179  14.726  1.00 73.39           N  
ATOM   1823  CZ  ARG A  40      -7.414  27.210  13.984  1.00 73.39           C  
ATOM   1824  NH1 ARG A  40      -7.333  27.176  12.622  1.00 73.39           N  
ATOM   1825  NH2 ARG A  40      -7.997  28.276  14.607  1.00 73.39           N  
ATOM   1826  C   ARG A  40      -3.986  22.264  16.561  1.00 73.39           C  
ATOM   1827  O   ARG A  40      -4.391  22.625  17.664  1.00 73.39           O  
ATOM   1828  N   GLN A  41      -2.688  22.369  16.205  1.00107.43           N  
ATOM   1829  CA  GLN A  41      -1.776  22.996  17.122  1.00107.43           C  
ATOM   1830  CB  GLN A  41      -0.946  22.016  17.966  1.00107.43           C  
ATOM   1831  CG  GLN A  41       0.054  21.195  17.158  1.00107.43           C  
ATOM   1832  CD  GLN A  41       0.787  20.290  18.137  1.00107.43           C  
ATOM   1833  OE1 GLN A  41       0.173  19.606  18.954  1.00107.43           O  
ATOM   1834  NE2 GLN A  41       2.145  20.294  18.064  1.00107.43           N  
ATOM   1835  C   GLN A  41      -0.807  23.856  16.371  1.00107.43           C  
ATOM   1836  O   GLN A  41      -0.093  23.394  15.484  1.00107.43           O  
ATOM   1837  N   ALA A  42      -0.772  25.153  16.740  1.00 62.64           N  
ATOM   1838  CA  ALA A  42       0.100  26.148  16.177  1.00 62.64           C  
ATOM   1839  CB  ALA A  42      -0.455  27.571  16.362  1.00 62.64           C  
ATOM   1840  C   ALA A  42       1.424  26.051  16.887  1.00 62.64           C  
ATOM   1841  O   ALA A  42       1.496  25.486  17.978  1.00 62.64           O  
ATOM   1842  N   PRO A  43       2.484  26.579  16.314  1.00258.37           N  
ATOM   1843  CA  PRO A  43       3.804  26.426  16.875  1.00258.37           C  
ATOM   1844  CD  PRO A  43       2.407  27.731  15.427  1.00258.37           C  
ATOM   1845  CB  PRO A  43       4.708  27.365  16.078  1.00258.37           C  
ATOM   1846  CG  PRO A  43       3.746  28.465  15.597  1.00258.37           C  
ATOM   1847  C   PRO A  43       3.954  26.628  18.358  1.00258.37           C  
ATOM   1848  O   PRO A  43       4.263  25.656  19.035  1.00258.37           O  
ATOM   1849  N   GLY A  44       3.748  27.841  18.897  1.00117.62           N  
ATOM   1850  CA  GLY A  44       3.962  28.094  20.301  1.00117.62           C  
ATOM   1851  C   GLY A  44       2.913  27.457  21.166  1.00117.62           C  
ATOM   1852  O   GLY A  44       3.192  27.031  22.286  1.00117.62           O  
ATOM   1853  N   LYS A  45       1.674  27.411  20.647  1.00121.34           N  
ATOM   1854  CA  LYS A  45       0.464  27.102  21.364  1.00121.34           C  
ATOM   1855  CB  LYS A  45      -0.753  27.625  20.597  1.00121.34           C  
ATOM   1856  CG  LYS A  45      -0.544  29.070  20.157  1.00121.34           C  
ATOM   1857  CD  LYS A  45      -1.446  29.496  19.002  1.00121.34           C  
ATOM   1858  CE  LYS A  45      -0.960  30.768  18.308  1.00121.34           C  
ATOM   1859  NZ  LYS A  45       0.312  30.495  17.602  1.00121.34           N  
ATOM   1860  C   LYS A  45       0.233  25.636  21.585  1.00121.34           C  
ATOM   1861  O   LYS A  45       0.857  24.771  20.975  1.00121.34           O  
ATOM   1862  N   GLU A  46      -0.700  25.346  22.525  1.00 86.39           N  
ATOM   1863  CA  GLU A  46      -1.133  24.018  22.866  1.00 86.39           C  
ATOM   1864  CB  GLU A  46      -1.773  23.905  24.259  1.00 86.39           C  
ATOM   1865  CG  GLU A  46      -0.802  24.117  25.417  1.00 86.39           C  
ATOM   1866  CD  GLU A  46      -1.597  23.970  26.705  1.00 86.39           C  
ATOM   1867  OE1 GLU A  46      -2.808  23.632  26.615  1.00 86.39           O  
ATOM   1868  OE2 GLU A  46      -1.008  24.192  27.797  1.00 86.39           O  
ATOM   1869  C   GLU A  46      -2.201  23.624  21.892  1.00 86.39           C  
ATOM   1870  O   GLU A  46      -2.747  24.467  21.182  1.00 86.39           O  
ATOM   1871  N   ARG A  47      -2.526  22.316  21.840  1.00153.64           N  
ATOM   1872  CA  ARG A  47      -3.528  21.842  20.927  1.00153.64           C  
ATOM   1873  CB  ARG A  47      -3.791  20.328  20.957  1.00153.64           C  
ATOM   1874  CG  ARG A  47      -2.866  19.436  20.140  1.00153.64           C  
ATOM   1875  CD  ARG A  47      -3.361  17.988  20.160  1.00153.64           C  
ATOM   1876  NE  ARG A  47      -2.436  17.147  19.357  1.00153.64           N  
ATOM   1877  CZ  ARG A  47      -2.320  15.819  19.654  1.00153.64           C  
ATOM   1878  NH1 ARG A  47      -3.002  15.296  20.713  1.00153.64           N  
ATOM   1879  NH2 ARG A  47      -1.526  15.014  18.890  1.00153.64           N  
ATOM   1880  C   ARG A  47      -4.843  22.426  21.310  1.00153.64           C  
ATOM   1881  O   ARG A  47      -5.127  22.659  22.484  1.00153.64           O  
ATOM   1882  N   GLU A  48      -5.690  22.672  20.293  1.00 46.00           N  
ATOM   1883  CA  GLU A  48      -6.997  23.201  20.529  1.00 46.00           C  
ATOM   1884  CB  GLU A  48      -7.119  24.696  20.186  1.00 46.00           C  
ATOM   1885  CG  GLU A  48      -6.829  25.016  18.719  1.00 46.00           C  
ATOM   1886  CD  GLU A  48      -6.959  26.523  18.542  1.00 46.00           C  
ATOM   1887  OE1 GLU A  48      -6.906  27.242  19.574  1.00 46.00           O  
ATOM   1888  OE2 GLU A  48      -7.111  26.974  17.375  1.00 46.00           O  
ATOM   1889  C   GLU A  48      -7.952  22.444  19.658  1.00 46.00           C  
ATOM   1890  O   GLU A  48      -7.563  21.865  18.647  1.00 46.00           O  
ATOM   1891  N   PHE A  49      -9.237  22.423  20.065  1.00103.87           N  
ATOM   1892  CA  PHE A  49     -10.292  21.720  19.382  1.00103.87           C  
ATOM   1893  CB  PHE A  49     -11.471  21.481  20.345  1.00103.87           C  
ATOM   1894  CG  PHE A  49     -12.666  20.950  19.637  1.00103.87           C  
ATOM   1895  CD1 PHE A  49     -12.720  19.648  19.199  1.00103.87           C  
ATOM   1896  CD2 PHE A  49     -13.757  21.767  19.448  1.00103.87           C  
ATOM   1897  CE1 PHE A  49     -13.842  19.177  18.558  1.00103.87           C  
ATOM   1898  CE2 PHE A  49     -14.881  21.302  18.809  1.00103.87           C  
ATOM   1899  CZ  PHE A  49     -14.923  20.003  18.361  1.00103.87           C  
ATOM   1900  C   PHE A  49     -10.761  22.540  18.214  1.00103.87           C  
ATOM   1901  O   PHE A  49     -10.875  23.755  18.338  1.00103.87           O  
ATOM   1902  N   VAL A  50     -10.832  21.930  17.002  1.00 95.21           N  
ATOM   1903  CA  VAL A  50     -11.414  22.531  15.825  1.00 95.21           C  
ATOM   1904  CB  VAL A  50     -10.679  22.140  14.578  1.00 95.21           C  
ATOM   1905  CG1 VAL A  50     -11.373  22.786  13.368  1.00 95.21           C  
ATOM   1906  CG2 VAL A  50      -9.205  22.545  14.746  1.00 95.21           C  
ATOM   1907  C   VAL A  50     -12.865  22.188  15.606  1.00 95.21           C  
ATOM   1908  O   VAL A  50     -13.715  23.069  15.475  1.00 95.21           O  
ATOM   1909  N   ALA A  51     -13.179  20.866  15.563  1.00 63.93           N  
ATOM   1910  CA  ALA A  51     -14.514  20.440  15.216  1.00 63.93           C  
ATOM   1911  CB  ALA A  51     -14.855  20.654  13.732  1.00 63.93           C  
ATOM   1912  C   ALA A  51     -14.685  18.971  15.484  1.00 63.93           C  
ATOM   1913  O   ALA A  51     -13.730  18.193  15.483  1.00 63.93           O  
ATOM   1914  N   ALA A  52     -15.950  18.552  15.706  1.00 37.85           N  
ATOM   1915  CA  ALA A  52     -16.203  17.164  15.967  1.00 37.85           C  
ATOM   1916  CB  ALA A  52     -16.297  16.825  17.464  1.00 37.85           C  
ATOM   1917  C   ALA A  52     -17.508  16.777  15.349  1.00 37.85           C  
ATOM   1918  O   ALA A  52     -18.374  17.617  15.100  1.00 37.85           O  
ATOM   1919  N   VAL A  53     -17.660  15.468  15.057  1.00104.24           N  
ATOM   1920  CA  VAL A  53     -18.894  14.988  14.494  1.00104.24           C  
ATOM   1921  CB  VAL A  53     -18.836  14.773  13.011  1.00104.24           C  
ATOM   1922  CG1 VAL A  53     -17.794  13.681  12.714  1.00104.24           C  
ATOM   1923  CG2 VAL A  53     -20.249  14.421  12.514  1.00104.24           C  
ATOM   1924  C   VAL A  53     -19.237  13.669  15.120  1.00104.24           C  
ATOM   1925  O   VAL A  53     -18.391  12.791  15.286  1.00104.24           O  
ATOM   1926  N   ASN A  54     -20.530  13.490  15.454  1.00 77.31           N  
ATOM   1927  CA  ASN A  54     -20.980  12.286  16.087  1.00 77.31           C  
ATOM   1928  CB  ASN A  54     -22.408  12.365  16.655  1.00 77.31           C  
ATOM   1929  CG  ASN A  54     -22.353  13.180  17.936  1.00 77.31           C  
ATOM   1930  OD1 ASN A  54     -23.283  13.920  18.256  1.00 77.31           O  
ATOM   1931  ND2 ASN A  54     -21.229  13.043  18.693  1.00 77.31           N  
ATOM   1932  C   ASN A  54     -20.917  11.155  15.106  1.00 77.31           C  
ATOM   1933  O   ASN A  54     -20.804  11.343  13.896  1.00 77.31           O  
ATOM   1934  N   TRP A  55     -21.002   9.926  15.643  1.00 71.00           N  
ATOM   1935  CA  TRP A  55     -20.855   8.706  14.902  1.00 71.00           C  
ATOM   1936  CB  TRP A  55     -21.012   7.459  15.790  1.00 71.00           C  
ATOM   1937  CG  TRP A  55     -22.398   7.266  16.362  1.00 71.00           C  
ATOM   1938  CD2 TRP A  55     -23.357   6.335  15.836  1.00 71.00           C  
ATOM   1939  CD1 TRP A  55     -22.983   7.849  17.448  1.00 71.00           C  
ATOM   1940  NE1 TRP A  55     -24.254   7.351  17.621  1.00 71.00           N  
ATOM   1941  CE2 TRP A  55     -24.494   6.413  16.639  1.00 71.00           C  
ATOM   1942  CE3 TRP A  55     -23.291   5.479  14.775  1.00 71.00           C  
ATOM   1943  CZ2 TRP A  55     -25.589   5.633  16.390  1.00 71.00           C  
ATOM   1944  CZ3 TRP A  55     -24.396   4.698  14.525  1.00 71.00           C  
ATOM   1945  CH2 TRP A  55     -25.524   4.773  15.317  1.00 71.00           C  
ATOM   1946  C   TRP A  55     -21.903   8.644  13.838  1.00 71.00           C  
ATOM   1947  O   TRP A  55     -21.636   8.164  12.736  1.00 71.00           O  
ATOM   1948  N   ASN A  56     -23.132   9.086  14.174  1.00 77.49           N  
ATOM   1949  CA  ASN A  56     -24.265   9.102  13.289  1.00 77.49           C  
ATOM   1950  CB  ASN A  56     -25.597   9.407  14.000  1.00 77.49           C  
ATOM   1951  CG  ASN A  56     -25.567  10.842  14.510  1.00 77.49           C  
ATOM   1952  OD1 ASN A  56     -24.537  11.331  14.969  1.00 77.49           O  
ATOM   1953  ND2 ASN A  56     -26.731  11.542  14.425  1.00 77.49           N  
ATOM   1954  C   ASN A  56     -24.110  10.138  12.215  1.00 77.49           C  
ATOM   1955  O   ASN A  56     -24.620   9.950  11.111  1.00 77.49           O  
ATOM   1956  N   GLY A  57     -23.470  11.295  12.504  1.00117.01           N  
ATOM   1957  CA  GLY A  57     -23.350  12.243  11.432  1.00117.01           C  
ATOM   1958  C   GLY A  57     -23.928  13.592  11.783  1.00117.01           C  
ATOM   1959  O   GLY A  57     -23.236  14.592  11.813  1.00117.01           O  
ATOM   1960  N   ILE A  58     -25.222  13.714  12.067  1.00148.70           N  
ATOM   1961  CA  ILE A  58     -25.810  15.031  12.141  1.00148.70           C  
ATOM   1962  CB  ILE A  58     -27.272  14.966  12.487  1.00148.70           C  
ATOM   1963  CG1 ILE A  58     -28.046  14.173  11.423  1.00148.70           C  
ATOM   1964  CG2 ILE A  58     -27.784  16.403  12.682  1.00148.70           C  
ATOM   1965  CD1 ILE A  58     -29.460  13.789  11.859  1.00148.70           C  
ATOM   1966  C   ILE A  58     -25.188  15.943  13.168  1.00148.70           C  
ATOM   1967  O   ILE A  58     -24.798  17.063  12.837  1.00148.70           O  
ATOM   1968  N   SER A  59     -25.033  15.500  14.428  1.00 59.82           N  
ATOM   1969  CA  SER A  59     -24.557  16.430  15.416  1.00 59.82           C  
ATOM   1970  CB  SER A  59     -24.597  15.874  16.847  1.00 59.82           C  
ATOM   1971  OG  SER A  59     -25.938  15.595  17.218  1.00 59.82           O  
ATOM   1972  C   SER A  59     -23.139  16.786  15.117  1.00 59.82           C  
ATOM   1973  O   SER A  59     -22.319  15.925  14.803  1.00 59.82           O  
ATOM   1974  N   THR A  60     -22.818  18.093  15.220  1.00119.24           N  
ATOM   1975  CA  THR A  60     -21.489  18.541  14.938  1.00119.24           C  
ATOM   1976  CB  THR A  60     -21.358  19.044  13.530  1.00119.24           C  
ATOM   1977  OG1 THR A  60     -20.019  19.411  13.234  1.00119.24           O  
ATOM   1978  CG2 THR A  60     -22.322  20.219  13.336  1.00119.24           C  
ATOM   1979  C   THR A  60     -21.182  19.630  15.921  1.00119.24           C  
ATOM   1980  O   THR A  60     -22.097  20.262  16.450  1.00119.24           O  
ATOM   1981  N   TYR A  61     -19.880  19.855  16.216  1.00 89.82           N  
ATOM   1982  CA  TYR A  61     -19.505  20.835  17.192  1.00 89.82           C  
ATOM   1983  CB  TYR A  61     -18.902  20.216  18.456  1.00 89.82           C  
ATOM   1984  CG  TYR A  61     -19.743  19.035  18.799  1.00 89.82           C  
ATOM   1985  CD1 TYR A  61     -20.981  19.178  19.371  1.00 89.82           C  
ATOM   1986  CD2 TYR A  61     -19.295  17.766  18.504  1.00 89.82           C  
ATOM   1987  CE1 TYR A  61     -21.747  18.074  19.671  1.00 89.82           C  
ATOM   1988  CE2 TYR A  61     -20.054  16.659  18.804  1.00 89.82           C  
ATOM   1989  CZ  TYR A  61     -21.287  16.812  19.393  1.00 89.82           C  
ATOM   1990  OH  TYR A  61     -22.076  15.685  19.707  1.00 89.82           O  
ATOM   1991  C   TYR A  61     -18.383  21.615  16.586  1.00 89.82           C  
ATOM   1992  O   TYR A  61     -17.556  21.045  15.873  1.00 89.82           O  
ATOM   1993  N   LEU A  62     -18.320  22.937  16.861  1.00 60.53           N  
ATOM   1994  CA  LEU A  62     -17.273  23.734  16.280  1.00 60.53           C  
ATOM   1995  CB  LEU A  62     -17.760  24.680  15.170  1.00 60.53           C  
ATOM   1996  CG  LEU A  62     -18.417  23.997  13.960  1.00 60.53           C  
ATOM   1997  CD1 LEU A  62     -18.795  25.042  12.897  1.00 60.53           C  
ATOM   1998  CD2 LEU A  62     -17.554  22.857  13.399  1.00 60.53           C  
ATOM   1999  C   LEU A  62     -16.690  24.657  17.309  1.00 60.53           C  
ATOM   2000  O   LEU A  62     -17.384  25.144  18.200  1.00 60.53           O  
ATOM   2001  N   ALA A  63     -15.369  24.914  17.207  1.00 36.63           N  
ATOM   2002  CA  ALA A  63     -14.750  25.895  18.047  1.00 36.63           C  
ATOM   2003  CB  ALA A  63     -13.212  25.871  18.000  1.00 36.63           C  
ATOM   2004  C   ALA A  63     -15.208  27.211  17.500  1.00 36.63           C  
ATOM   2005  O   ALA A  63     -15.487  27.326  16.308  1.00 36.63           O  
ATOM   2006  N   ASP A  64     -15.293  28.244  18.357  1.00 36.87           N  
ATOM   2007  CA  ASP A  64     -15.809  29.512  17.930  1.00 36.87           C  
ATOM   2008  CB  ASP A  64     -15.927  30.539  19.069  1.00 36.87           C  
ATOM   2009  CG  ASP A  64     -17.110  30.128  19.933  1.00 36.87           C  
ATOM   2010  OD1 ASP A  64     -17.805  29.146  19.557  1.00 36.87           O  
ATOM   2011  OD2 ASP A  64     -17.343  30.799  20.975  1.00 36.87           O  
ATOM   2012  C   ASP A  64     -14.931  30.084  16.865  1.00 36.87           C  
ATOM   2013  O   ASP A  64     -15.413  30.774  15.969  1.00 36.87           O  
ATOM   2014  N   SER A  65     -13.616  29.812  16.921  1.00 51.54           N  
ATOM   2015  CA  SER A  65     -12.707  30.414  15.987  1.00 51.54           C  
ATOM   2016  CB  SER A  65     -11.247  29.993  16.230  1.00 51.54           C  
ATOM   2017  OG  SER A  65     -11.114  28.587  16.079  1.00 51.54           O  
ATOM   2018  C   SER A  65     -13.056  30.047  14.570  1.00 51.54           C  
ATOM   2019  O   SER A  65     -12.999  30.890  13.676  1.00 51.54           O  
ATOM   2020  N   VAL A  66     -13.327  28.754  14.328  1.00 99.85           N  
ATOM   2021  CA  VAL A  66     -13.641  28.185  13.040  1.00 99.85           C  
ATOM   2022  CB  VAL A  66     -13.188  26.759  12.916  1.00 99.85           C  
ATOM   2023  CG1 VAL A  66     -11.658  26.742  13.081  1.00 99.85           C  
ATOM   2024  CG2 VAL A  66     -13.939  25.891  13.937  1.00 99.85           C  
ATOM   2025  C   VAL A  66     -15.082  28.273  12.632  1.00 99.85           C  
ATOM   2026  O   VAL A  66     -15.390  28.078  11.458  1.00 99.85           O  
ATOM   2027  N   LYS A  67     -16.002  28.485  13.594  1.00 84.01           N  
ATOM   2028  CA  LYS A  67     -17.429  28.475  13.372  1.00 84.01           C  
ATOM   2029  CB  LYS A  67     -18.194  29.236  14.467  1.00 84.01           C  
ATOM   2030  CG  LYS A  67     -19.628  29.582  14.063  1.00 84.01           C  
ATOM   2031  CD  LYS A  67     -20.406  30.338  15.141  1.00 84.01           C  
ATOM   2032  CE  LYS A  67     -21.645  31.057  14.599  1.00 84.01           C  
ATOM   2033  NZ  LYS A  67     -22.061  32.130  15.531  1.00 84.01           N  
ATOM   2034  C   LYS A  67     -17.810  29.161  12.092  1.00 84.01           C  
ATOM   2035  O   LYS A  67     -17.431  30.304  11.839  1.00 84.01           O  
ATOM   2036  N   GLY A  68     -18.559  28.423  11.241  1.00 43.62           N  
ATOM   2037  CA  GLY A  68     -19.150  28.934  10.036  1.00 43.62           C  
ATOM   2038  C   GLY A  68     -18.247  28.704   8.864  1.00 43.62           C  
ATOM   2039  O   GLY A  68     -18.699  28.323   7.785  1.00 43.62           O  
ATOM   2040  N   ARG A  69     -16.943  28.982   9.037  1.00180.56           N  
ATOM   2041  CA  ARG A  69     -16.006  28.821   7.964  1.00180.56           C  
ATOM   2042  CB  ARG A  69     -14.753  29.708   8.082  1.00180.56           C  
ATOM   2043  CG  ARG A  69     -13.932  29.575   9.360  1.00180.56           C  
ATOM   2044  CD  ARG A  69     -12.861  30.663   9.441  1.00180.56           C  
ATOM   2045  NE  ARG A  69     -12.101  30.482  10.706  1.00180.56           N  
ATOM   2046  CZ  ARG A  69     -10.776  30.800  10.719  1.00180.56           C  
ATOM   2047  NH1 ARG A  69     -10.177  31.221   9.569  1.00180.56           N  
ATOM   2048  NH2 ARG A  69     -10.050  30.703  11.868  1.00180.56           N  
ATOM   2049  C   ARG A  69     -15.638  27.388   7.710  1.00180.56           C  
ATOM   2050  O   ARG A  69     -15.388  27.008   6.566  1.00180.56           O  
ATOM   2051  N   PHE A  70     -15.583  26.555   8.770  1.00 85.12           N  
ATOM   2052  CA  PHE A  70     -15.175  25.177   8.653  1.00 85.12           C  
ATOM   2053  CB  PHE A  70     -14.209  24.765   9.778  1.00 85.12           C  
ATOM   2054  CG  PHE A  70     -12.881  25.419   9.592  1.00 85.12           C  
ATOM   2055  CD1 PHE A  70     -12.778  26.771   9.356  1.00 85.12           C  
ATOM   2056  CD2 PHE A  70     -11.728  24.683   9.722  1.00 85.12           C  
ATOM   2057  CE1 PHE A  70     -11.545  27.364   9.203  1.00 85.12           C  
ATOM   2058  CE2 PHE A  70     -10.494  25.270   9.574  1.00 85.12           C  
ATOM   2059  CZ  PHE A  70     -10.399  26.613   9.308  1.00 85.12           C  
ATOM   2060  C   PHE A  70     -16.385  24.308   8.832  1.00 85.12           C  
ATOM   2061  O   PHE A  70     -17.272  24.621   9.624  1.00 85.12           O  
ATOM   2062  N   THR A  71     -16.459  23.191   8.074  1.00 39.99           N  
ATOM   2063  CA  THR A  71     -17.550  22.264   8.221  1.00 39.99           C  
ATOM   2064  CB  THR A  71     -18.519  22.286   7.073  1.00 39.99           C  
ATOM   2065  OG1 THR A  71     -17.863  21.929   5.865  1.00 39.99           O  
ATOM   2066  CG2 THR A  71     -19.112  23.700   6.959  1.00 39.99           C  
ATOM   2067  C   THR A  71     -16.973  20.884   8.294  1.00 39.99           C  
ATOM   2068  O   THR A  71     -16.035  20.549   7.569  1.00 39.99           O  
ATOM   2069  N   ALA A  72     -17.535  20.039   9.184  1.00 58.05           N  
ATOM   2070  CA  ALA A  72     -17.053  18.696   9.326  1.00 58.05           C  
ATOM   2071  CB  ALA A  72     -16.764  18.298  10.785  1.00 58.05           C  
ATOM   2072  C   ALA A  72     -18.115  17.776   8.814  1.00 58.05           C  
ATOM   2073  O   ALA A  72     -19.305  17.984   9.056  1.00 58.05           O  
ATOM   2074  N   SER A  73     -17.691  16.735   8.065  1.00 55.47           N  
ATOM   2075  CA  SER A  73     -18.625  15.783   7.528  1.00 55.47           C  
ATOM   2076  CB  SER A  73     -18.956  16.032   6.046  1.00 55.47           C  
ATOM   2077  OG  SER A  73     -17.771  15.979   5.267  1.00 55.47           O  
ATOM   2078  C   SER A  73     -18.003  14.423   7.638  1.00 55.47           C  
ATOM   2079  O   SER A  73     -16.833  14.295   7.990  1.00 55.47           O  
ATOM   2080  N   ARG A  74     -18.797  13.365   7.363  1.00240.42           N  
ATOM   2081  CA  ARG A  74     -18.335  12.009   7.480  1.00240.42           C  
ATOM   2082  CB  ARG A  74     -18.836  11.272   8.734  1.00240.42           C  
ATOM   2083  CG  ARG A  74     -18.351  11.762  10.092  1.00240.42           C  
ATOM   2084  CD  ARG A  74     -19.225  11.222  11.229  1.00240.42           C  
ATOM   2085  NE  ARG A  74     -18.954   9.764  11.372  1.00240.42           N  
ATOM   2086  CZ  ARG A  74     -18.084   9.334  12.332  1.00240.42           C  
ATOM   2087  NH1 ARG A  74     -17.503  10.236  13.175  1.00240.42           N  
ATOM   2088  NH2 ARG A  74     -17.805   8.004  12.463  1.00240.42           N  
ATOM   2089  C   ARG A  74     -18.978  11.196   6.407  1.00240.42           C  
ATOM   2090  O   ARG A  74     -20.114  11.461   6.008  1.00240.42           O  
ATOM   2091  N   ASP A  75     -18.247  10.172   5.922  1.00 62.97           N  
ATOM   2092  CA  ASP A  75     -18.805   9.210   5.020  1.00 62.97           C  
ATOM   2093  CB  ASP A  75     -18.161   9.233   3.625  1.00 62.97           C  
ATOM   2094  CG  ASP A  75     -18.993   8.349   2.705  1.00 62.97           C  
ATOM   2095  OD1 ASP A  75     -19.794   7.530   3.231  1.00 62.97           O  
ATOM   2096  OD2 ASP A  75     -18.839   8.485   1.464  1.00 62.97           O  
ATOM   2097  C   ASP A  75     -18.501   7.887   5.652  1.00 62.97           C  
ATOM   2098  O   ASP A  75     -17.388   7.377   5.551  1.00 62.97           O  
ATOM   2099  N   ASN A  76     -19.495   7.292   6.329  1.00 57.63           N  
ATOM   2100  CA  ASN A  76     -19.290   6.077   7.067  1.00 57.63           C  
ATOM   2101  CB  ASN A  76     -20.510   5.692   7.919  1.00 57.63           C  
ATOM   2102  CG  ASN A  76     -20.601   6.722   9.044  1.00 57.63           C  
ATOM   2103  OD1 ASN A  76     -19.596   7.301   9.454  1.00 57.63           O  
ATOM   2104  ND2 ASN A  76     -21.836   6.960   9.560  1.00 57.63           N  
ATOM   2105  C   ASN A  76     -18.933   4.949   6.144  1.00 57.63           C  
ATOM   2106  O   ASN A  76     -18.158   4.068   6.516  1.00 57.63           O  
ATOM   2107  N   ALA A  77     -19.494   4.925   4.920  1.00 37.89           N  
ATOM   2108  CA  ALA A  77     -19.198   3.858   4.002  1.00 37.89           C  
ATOM   2109  CB  ALA A  77     -19.969   3.981   2.677  1.00 37.89           C  
ATOM   2110  C   ALA A  77     -17.732   3.885   3.675  1.00 37.89           C  
ATOM   2111  O   ALA A  77     -17.109   2.836   3.517  1.00 37.89           O  
ATOM   2112  N   LYS A  78     -17.179   5.102   3.497  1.00 83.40           N  
ATOM   2113  CA  LYS A  78     -15.804   5.392   3.174  1.00 83.40           C  
ATOM   2114  CB  LYS A  78     -15.610   6.775   2.530  1.00 83.40           C  
ATOM   2115  CG  LYS A  78     -16.131   6.829   1.092  1.00 83.40           C  
ATOM   2116  CD  LYS A  78     -16.156   8.233   0.486  1.00 83.40           C  
ATOM   2117  CE  LYS A  78     -16.663   8.267  -0.958  1.00 83.40           C  
ATOM   2118  NZ  LYS A  78     -16.657   9.656  -1.468  1.00 83.40           N  
ATOM   2119  C   LYS A  78     -14.858   5.272   4.343  1.00 83.40           C  
ATOM   2120  O   LYS A  78     -13.648   5.177   4.143  1.00 83.40           O  
ATOM   2121  N   ASN A  79     -15.356   5.329   5.594  1.00 80.03           N  
ATOM   2122  CA  ASN A  79     -14.500   5.321   6.755  1.00 80.03           C  
ATOM   2123  CB  ASN A  79     -13.578   4.091   6.856  1.00 80.03           C  
ATOM   2124  CG  ASN A  79     -14.413   2.911   7.341  1.00 80.03           C  
ATOM   2125  OD1 ASN A  79     -15.597   3.050   7.641  1.00 80.03           O  
ATOM   2126  ND2 ASN A  79     -13.772   1.716   7.442  1.00 80.03           N  
ATOM   2127  C   ASN A  79     -13.659   6.563   6.742  1.00 80.03           C  
ATOM   2128  O   ASN A  79     -12.486   6.549   7.125  1.00 80.03           O  
ATOM   2129  N   THR A  80     -14.261   7.695   6.314  1.00 49.77           N  
ATOM   2130  CA  THR A  80     -13.516   8.917   6.253  1.00 49.77           C  
ATOM   2131  CB  THR A  80     -13.196   9.323   4.844  1.00 49.77           C  
ATOM   2132  OG1 THR A  80     -12.474   8.286   4.194  1.00 49.77           O  
ATOM   2133  CG2 THR A  80     -12.352  10.607   4.878  1.00 49.77           C  
ATOM   2134  C   THR A  80     -14.297  10.043   6.876  1.00 49.77           C  
ATOM   2135  O   THR A  80     -15.529  10.054   6.888  1.00 49.77           O  
ATOM   2136  N   ALA A  81     -13.556  11.019   7.445  1.00 46.00           N  
ATOM   2137  CA  ALA A  81     -14.119  12.230   7.970  1.00 46.00           C  
ATOM   2138  CB  ALA A  81     -13.810  12.470   9.458  1.00 46.00           C  
ATOM   2139  C   ALA A  81     -13.456  13.323   7.195  1.00 46.00           C  
ATOM   2140  O   ALA A  81     -12.294  13.195   6.806  1.00 46.00           O  
ATOM   2141  N   TYR A  82     -14.187  14.427   6.938  1.00 73.18           N  
ATOM   2142  CA  TYR A  82     -13.640  15.482   6.134  1.00 73.18           C  
ATOM   2143  CB  TYR A  82     -14.411  15.722   4.822  1.00 73.18           C  
ATOM   2144  CG  TYR A  82     -14.360  14.493   3.980  1.00 73.18           C  
ATOM   2145  CD1 TYR A  82     -13.249  14.201   3.224  1.00 73.18           C  
ATOM   2146  CD2 TYR A  82     -15.438  13.639   3.938  1.00 73.18           C  
ATOM   2147  CE1 TYR A  82     -13.212  13.068   2.446  1.00 73.18           C  
ATOM   2148  CE2 TYR A  82     -15.407  12.505   3.161  1.00 73.18           C  
ATOM   2149  CZ  TYR A  82     -14.291  12.218   2.414  1.00 73.18           C  
ATOM   2150  OH  TYR A  82     -14.254  11.055   1.615  1.00 73.18           O  
ATOM   2151  C   TYR A  82     -13.731  16.770   6.883  1.00 73.18           C  
ATOM   2152  O   TYR A  82     -14.597  16.957   7.738  1.00 73.18           O  
ATOM   2153  N   LEU A  83     -12.783  17.683   6.595  1.00 59.08           N  
ATOM   2154  CA  LEU A  83     -12.830  18.989   7.175  1.00 59.08           C  
ATOM   2155  CB  LEU A  83     -11.682  19.253   8.164  1.00 59.08           C  
ATOM   2156  CG  LEU A  83     -11.766  20.626   8.854  1.00 59.08           C  
ATOM   2157  CD1 LEU A  83     -13.022  20.723   9.736  1.00 59.08           C  
ATOM   2158  CD2 LEU A  83     -10.475  20.948   9.622  1.00 59.08           C  
ATOM   2159  C   LEU A  83     -12.698  19.960   6.045  1.00 59.08           C  
ATOM   2160  O   LEU A  83     -11.621  20.114   5.468  1.00 59.08           O  
ATOM   2161  N   GLN A  84     -13.808  20.644   5.704  1.00 46.99           N  
ATOM   2162  CA  GLN A  84     -13.797  21.608   4.642  1.00 46.99           C  
ATOM   2163  CB  GLN A  84     -15.163  21.754   3.946  1.00 46.99           C  
ATOM   2164  CG  GLN A  84     -15.185  22.786   2.817  1.00 46.99           C  
ATOM   2165  CD  GLN A  84     -14.328  22.273   1.671  1.00 46.99           C  
ATOM   2166  OE1 GLN A  84     -14.348  21.088   1.343  1.00 46.99           O  
ATOM   2167  NE2 GLN A  84     -13.548  23.194   1.044  1.00 46.99           N  
ATOM   2168  C   GLN A  84     -13.466  22.922   5.266  1.00 46.99           C  
ATOM   2169  O   GLN A  84     -14.224  23.435   6.086  1.00 46.99           O  
ATOM   2170  N   MET A  85     -12.311  23.505   4.890  1.00 55.40           N  
ATOM   2171  CA  MET A  85     -11.926  24.744   5.499  1.00 55.40           C  
ATOM   2172  CB  MET A  85     -10.471  24.745   5.991  1.00 55.40           C  
ATOM   2173  CG  MET A  85     -10.219  23.708   7.086  1.00 55.40           C  
ATOM   2174  SD  MET A  85      -8.513  23.664   7.710  1.00 55.40           S  
ATOM   2175  CE  MET A  85      -7.841  22.774   6.276  1.00 55.40           C  
ATOM   2176  C   MET A  85     -12.065  25.834   4.490  1.00 55.40           C  
ATOM   2177  O   MET A  85     -11.360  25.866   3.481  1.00 55.40           O  
ATOM   2178  N   ASN A  86     -12.977  26.787   4.765  1.00 42.72           N  
ATOM   2179  CA  ASN A  86     -13.217  27.859   3.844  1.00 42.72           C  
ATOM   2180  CB  ASN A  86     -14.696  28.011   3.446  1.00 42.72           C  
ATOM   2181  CG  ASN A  86     -15.084  26.818   2.584  1.00 42.72           C  
ATOM   2182  OD1 ASN A  86     -14.265  26.278   1.843  1.00 42.72           O  
ATOM   2183  ND2 ASN A  86     -16.374  26.394   2.679  1.00 42.72           N  
ATOM   2184  C   ASN A  86     -12.802  29.140   4.500  1.00 42.72           C  
ATOM   2185  O   ASN A  86     -12.583  29.190   5.708  1.00 42.72           O  
ATOM   2186  N   SER A  87     -12.657  30.209   3.689  1.00 51.97           N  
ATOM   2187  CA  SER A  87     -12.308  31.514   4.183  1.00 51.97           C  
ATOM   2188  CB  SER A  87     -13.430  32.170   5.008  1.00 51.97           C  
ATOM   2189  OG  SER A  87     -14.570  32.395   4.190  1.00 51.97           O  
ATOM   2190  C   SER A  87     -11.104  31.415   5.067  1.00 51.97           C  
ATOM   2191  O   SER A  87     -11.117  31.899   6.196  1.00 51.97           O  
ATOM   2192  N   LEU A  88     -10.009  30.816   4.558  1.00 56.13           N  
ATOM   2193  CA  LEU A  88      -8.832  30.586   5.350  1.00 56.13           C  
ATOM   2194  CB  LEU A  88      -7.804  29.687   4.639  1.00 56.13           C  
ATOM   2195  CG  LEU A  88      -8.271  28.229   4.495  1.00 56.13           C  
ATOM   2196  CD1 LEU A  88      -7.215  27.371   3.781  1.00 56.13           C  
ATOM   2197  CD2 LEU A  88      -8.660  27.646   5.864  1.00 56.13           C  
ATOM   2198  C   LEU A  88      -8.137  31.867   5.718  1.00 56.13           C  
ATOM   2199  O   LEU A  88      -8.123  32.835   4.960  1.00 56.13           O  
ATOM   2200  N   LYS A  89      -7.543  31.873   6.935  1.00 88.81           N  
ATOM   2201  CA  LYS A  89      -6.810  32.989   7.477  1.00 88.81           C  
ATOM   2202  CB  LYS A  89      -7.451  33.565   8.750  1.00 88.81           C  
ATOM   2203  CG  LYS A  89      -8.894  34.029   8.551  1.00 88.81           C  
ATOM   2204  CD  LYS A  89      -9.642  34.289   9.860  1.00 88.81           C  
ATOM   2205  CE  LYS A  89     -11.139  34.533   9.667  1.00 88.81           C  
ATOM   2206  NZ  LYS A  89     -11.352  35.656   8.729  1.00 88.81           N  
ATOM   2207  C   LYS A  89      -5.459  32.468   7.886  1.00 88.81           C  
ATOM   2208  O   LYS A  89      -5.291  31.271   8.109  1.00 88.81           O  
ATOM   2209  N   PRO A  90      -4.483  33.329   7.997  1.00 72.04           N  
ATOM   2210  CA  PRO A  90      -3.157  32.895   8.366  1.00 72.04           C  
ATOM   2211  CD  PRO A  90      -4.455  34.544   7.199  1.00 72.04           C  
ATOM   2212  CB  PRO A  90      -2.258  34.111   8.161  1.00 72.04           C  
ATOM   2213  CG  PRO A  90      -2.964  34.895   7.038  1.00 72.04           C  
ATOM   2214  C   PRO A  90      -3.098  32.304   9.744  1.00 72.04           C  
ATOM   2215  O   PRO A  90      -2.212  31.491  10.007  1.00 72.04           O  
ATOM   2216  N   GLU A  91      -4.034  32.691  10.626  1.00150.17           N  
ATOM   2217  CA  GLU A  91      -4.108  32.253  11.992  1.00150.17           C  
ATOM   2218  CB  GLU A  91      -5.259  32.923  12.760  1.00150.17           C  
ATOM   2219  CG  GLU A  91      -5.071  34.428  12.945  1.00150.17           C  
ATOM   2220  CD  GLU A  91      -5.326  35.125  11.619  1.00150.17           C  
ATOM   2221  OE1 GLU A  91      -6.388  34.851  11.000  1.00150.17           O  
ATOM   2222  OE2 GLU A  91      -4.460  35.942  11.204  1.00150.17           O  
ATOM   2223  C   GLU A  91      -4.376  30.783  12.004  1.00150.17           C  
ATOM   2224  O   GLU A  91      -4.091  30.103  12.986  1.00150.17           O  
ATOM   2225  N   ASP A  92      -4.992  30.282  10.919  1.00 78.19           N  
ATOM   2226  CA  ASP A  92      -5.370  28.909  10.729  1.00 78.19           C  
ATOM   2227  CB  ASP A  92      -6.188  28.685   9.447  1.00 78.19           C  
ATOM   2228  CG  ASP A  92      -7.555  29.314   9.642  1.00 78.19           C  
ATOM   2229  OD1 ASP A  92      -8.043  29.319  10.803  1.00 78.19           O  
ATOM   2230  OD2 ASP A  92      -8.127  29.803   8.632  1.00 78.19           O  
ATOM   2231  C   ASP A  92      -4.159  28.028  10.614  1.00 78.19           C  
ATOM   2232  O   ASP A  92      -4.277  26.810  10.718  1.00 78.19           O  
ATOM   2233  N   THR A  93      -2.970  28.588  10.328  1.00 52.76           N  
ATOM   2234  CA  THR A  93      -1.824  27.742  10.127  1.00 52.76           C  
ATOM   2235  CB  THR A  93      -0.571  28.511   9.817  1.00 52.76           C  
ATOM   2236  OG1 THR A  93      -0.763  29.304   8.654  1.00 52.76           O  
ATOM   2237  CG2 THR A  93       0.581  27.517   9.589  1.00 52.76           C  
ATOM   2238  C   THR A  93      -1.577  26.927  11.360  1.00 52.76           C  
ATOM   2239  O   THR A  93      -1.573  27.442  12.477  1.00 52.76           O  
ATOM   2240  N   ALA A  94      -1.384  25.603  11.176  1.00 48.16           N  
ATOM   2241  CA  ALA A  94      -1.120  24.723  12.277  1.00 48.16           C  
ATOM   2242  CB  ALA A  94      -2.205  24.759  13.368  1.00 48.16           C  
ATOM   2243  C   ALA A  94      -1.094  23.331  11.739  1.00 48.16           C  
ATOM   2244  O   ALA A  94      -1.384  23.096  10.565  1.00 48.16           O  
ATOM   2245  N   VAL A  95      -0.678  22.374  12.590  1.00 48.32           N  
ATOM   2246  CA  VAL A  95      -0.744  20.992  12.230  1.00 48.32           C  
ATOM   2247  CB  VAL A  95       0.238  20.131  12.969  1.00 48.32           C  
ATOM   2248  CG1 VAL A  95       0.005  18.665  12.566  1.00 48.32           C  
ATOM   2249  CG2 VAL A  95       1.658  20.640  12.672  1.00 48.32           C  
ATOM   2250  C   VAL A  95      -2.124  20.561  12.625  1.00 48.32           C  
ATOM   2251  O   VAL A  95      -2.583  20.887  13.719  1.00 48.32           O  
ATOM   2252  N   TYR A  96      -2.823  19.812  11.749  1.00 71.41           N  
ATOM   2253  CA  TYR A  96      -4.171  19.399  12.033  1.00 71.41           C  
ATOM   2254  CB  TYR A  96      -5.160  19.667  10.881  1.00 71.41           C  
ATOM   2255  CG  TYR A  96      -5.460  21.128  10.818  1.00 71.41           C  
ATOM   2256  CD1 TYR A  96      -4.537  22.032  10.342  1.00 71.41           C  
ATOM   2257  CD2 TYR A  96      -6.693  21.591  11.220  1.00 71.41           C  
ATOM   2258  CE1 TYR A  96      -4.838  23.374  10.286  1.00 71.41           C  
ATOM   2259  CE2 TYR A  96      -7.000  22.930  11.166  1.00 71.41           C  
ATOM   2260  CZ  TYR A  96      -6.069  23.825  10.700  1.00 71.41           C  
ATOM   2261  OH  TYR A  96      -6.379  25.202  10.642  1.00 71.41           O  
ATOM   2262  C   TYR A  96      -4.177  17.923  12.285  1.00 71.41           C  
ATOM   2263  O   TYR A  96      -3.633  17.144  11.500  1.00 71.41           O  
ATOM   2264  N   TYR A  97      -4.819  17.505  13.399  1.00 75.91           N  
ATOM   2265  CA  TYR A  97      -4.811  16.125  13.795  1.00 75.91           C  
ATOM   2266  CB  TYR A  97      -4.338  15.911  15.245  1.00 75.91           C  
ATOM   2267  CG  TYR A  97      -2.914  16.320  15.393  1.00 75.91           C  
ATOM   2268  CD1 TYR A  97      -1.900  15.415  15.177  1.00 75.91           C  
ATOM   2269  CD2 TYR A  97      -2.590  17.608  15.755  1.00 75.91           C  
ATOM   2270  CE1 TYR A  97      -0.584  15.786  15.318  1.00 75.91           C  
ATOM   2271  CE2 TYR A  97      -1.276  17.985  15.897  1.00 75.91           C  
ATOM   2272  CZ  TYR A  97      -0.271  17.072  15.680  1.00 75.91           C  
ATOM   2273  OH  TYR A  97       1.078  17.457  15.827  1.00 75.91           O  
ATOM   2274  C   TYR A  97      -6.202  15.570  13.770  1.00 75.91           C  
ATOM   2275  O   TYR A  97      -7.147  16.188  14.259  1.00 75.91           O  
ATOM   2276  N   CYS A  98      -6.345  14.373  13.165  1.00 45.59           N  
ATOM   2277  CA  CYS A  98      -7.569  13.626  13.152  1.00 45.59           C  
ATOM   2278  CB  CYS A  98      -7.634  12.658  11.959  1.00 45.59           C  
ATOM   2279  SG  CYS A  98      -9.080  11.564  11.954  1.00 45.59           S  
ATOM   2280  C   CYS A  98      -7.584  12.821  14.415  1.00 45.59           C  
ATOM   2281  O   CYS A  98      -6.538  12.359  14.870  1.00 45.59           O  
ATOM   2282  N   ALA A  99      -8.770  12.637  15.030  1.00 38.41           N  
ATOM   2283  CA  ALA A  99      -8.808  11.880  16.249  1.00 38.41           C  
ATOM   2284  CB  ALA A  99      -8.722  12.752  17.515  1.00 38.41           C  
ATOM   2285  C   ALA A  99     -10.097  11.132  16.318  1.00 38.41           C  
ATOM   2286  O   ALA A  99     -11.106  11.547  15.747  1.00 38.41           O  
ATOM   2287  N   ALA A 100     -10.079   9.976  17.014  1.00 55.76           N  
ATOM   2288  CA  ALA A 100     -11.279   9.213  17.183  1.00 55.76           C  
ATOM   2289  CB  ALA A 100     -11.213   7.810  16.555  1.00 55.76           C  
ATOM   2290  C   ALA A 100     -11.479   9.030  18.648  1.00 55.76           C  
ATOM   2291  O   ALA A 100     -10.627   8.476  19.344  1.00 55.76           O  
ATOM   2292  N   ASP A 101     -12.647   9.496  19.141  1.00206.98           N  
ATOM   2293  CA  ASP A 101     -13.090   9.357  20.512  1.00206.98           C  
ATOM   2294  CB  ASP A 101     -13.025  10.663  21.328  1.00206.98           C  
ATOM   2295  CG  ASP A 101     -13.874  11.785  20.727  1.00206.98           C  
ATOM   2296  OD1 ASP A 101     -13.835  11.979  19.486  1.00206.98           O  
ATOM   2297  OD2 ASP A 101     -14.541  12.496  21.525  1.00206.98           O  
ATOM   2298  C   ASP A 101     -14.505   8.867  20.426  1.00206.98           C  
ATOM   2299  O   ASP A 101     -14.950   8.639  19.304  1.00206.98           O  
ATOM   2300  N   SER A 102     -15.262   8.636  21.536  1.00173.33           N  
ATOM   2301  CA  SER A 102     -16.597   8.186  21.220  1.00173.33           C  
ATOM   2302  CB  SER A 102     -16.761   6.659  21.160  1.00173.33           C  
ATOM   2303  OG  SER A 102     -18.103   6.323  20.843  1.00173.33           O  
ATOM   2304  C   SER A 102     -17.665   8.712  22.147  1.00173.33           C  
ATOM   2305  O   SER A 102     -17.588   8.610  23.371  1.00173.33           O  
ATOM   2306  N   LYS A 103     -18.710   9.292  21.513  1.00201.51           N  
ATOM   2307  CA  LYS A 103     -19.973   9.761  22.041  1.00201.51           C  
ATOM   2308  CB  LYS A 103     -21.035   8.663  22.213  1.00201.51           C  
ATOM   2309  CG  LYS A 103     -21.738   8.309  20.901  1.00201.51           C  
ATOM   2310  CD  LYS A 103     -22.612   7.053  20.971  1.00201.51           C  
ATOM   2311  CE  LYS A 103     -21.958   5.818  20.345  1.00201.51           C  
ATOM   2312  NZ  LYS A 103     -22.918   4.688  20.338  1.00201.51           N  
ATOM   2313  C   LYS A 103     -19.863  10.540  23.309  1.00201.51           C  
ATOM   2314  O   LYS A 103     -20.677  10.382  24.218  1.00201.51           O  
ATOM   2315  N   GLY A 104     -18.862  11.418  23.400  1.00 88.81           N  
ATOM   2316  CA  GLY A 104     -18.737  12.220  24.573  1.00 88.81           C  
ATOM   2317  C   GLY A 104     -17.423  12.894  24.464  1.00 88.81           C  
ATOM   2318  O   GLY A 104     -16.479  12.586  25.183  1.00 88.81           O  
ATOM   2319  N   TRP A 105     -17.352  13.935  23.628  1.00239.32           N  
ATOM   2320  CA  TRP A 105     -16.122  14.639  23.367  1.00239.32           C  
ATOM   2321  CB  TRP A 105     -16.233  15.586  22.135  1.00239.32           C  
ATOM   2322  CG  TRP A 105     -17.260  16.701  22.140  1.00239.32           C  
ATOM   2323  CD2 TRP A 105     -16.897  18.096  22.109  1.00239.32           C  
ATOM   2324  CD1 TRP A 105     -18.626  16.662  22.052  1.00239.32           C  
ATOM   2325  NE1 TRP A 105     -19.129  17.941  22.039  1.00239.32           N  
ATOM   2326  CE2 TRP A 105     -18.080  18.834  22.046  1.00239.32           C  
ATOM   2327  CE3 TRP A 105     -15.676  18.709  22.125  1.00239.32           C  
ATOM   2328  CZ2 TRP A 105     -18.060  20.198  22.005  1.00239.32           C  
ATOM   2329  CZ3 TRP A 105     -15.660  20.085  22.084  1.00239.32           C  
ATOM   2330  CH2 TRP A 105     -16.829  20.816  22.024  1.00239.32           C  
ATOM   2331  C   TRP A 105     -15.549  15.278  24.620  1.00239.32           C  
ATOM   2332  O   TRP A 105     -14.333  15.457  24.720  1.00239.32           O  
ATOM   2333  N   SER A 106     -16.402  15.627  25.611  1.00196.10           N  
ATOM   2334  CA  SER A 106     -16.002  16.226  26.867  1.00196.10           C  
ATOM   2335  CB  SER A 106     -17.212  16.813  27.609  1.00196.10           C  
ATOM   2336  OG  SER A 106     -17.865  17.747  26.758  1.00196.10           O  
ATOM   2337  C   SER A 106     -15.252  15.280  27.796  1.00196.10           C  
ATOM   2338  O   SER A 106     -14.291  15.707  28.438  1.00196.10           O  
ATOM   2339  N   GLU A 107     -15.676  13.995  27.922  1.00236.56           N  
ATOM   2340  CA  GLU A 107     -14.977  13.029  28.748  1.00236.56           C  
ATOM   2341  CB  GLU A 107     -15.891  12.320  29.765  1.00236.56           C  
ATOM   2342  CG  GLU A 107     -16.439  13.224  30.875  1.00236.56           C  
ATOM   2343  CD  GLU A 107     -17.402  12.396  31.717  1.00236.56           C  
ATOM   2344  OE1 GLU A 107     -18.244  11.682  31.110  1.00236.56           O  
ATOM   2345  OE2 GLU A 107     -17.308  12.461  32.972  1.00236.56           O  
ATOM   2346  C   GLU A 107     -14.502  11.969  27.801  1.00236.56           C  
ATOM   2347  O   GLU A 107     -15.325  11.388  27.093  1.00236.56           O  
ATOM   2348  N   TRP A 108     -13.183  11.688  27.725  1.00227.19           N  
ATOM   2349  CA  TRP A 108     -12.755  10.777  26.695  1.00227.19           C  
ATOM   2350  CB  TRP A 108     -11.452  11.192  25.966  1.00227.19           C  
ATOM   2351  CG  TRP A 108     -11.669  12.215  24.866  1.00227.19           C  
ATOM   2352  CD2 TRP A 108     -10.633  12.928  24.167  1.00227.19           C  
ATOM   2353  CD1 TRP A 108     -12.852  12.622  24.314  1.00227.19           C  
ATOM   2354  NE1 TRP A 108     -12.613  13.515  23.295  1.00227.19           N  
ATOM   2355  CE2 TRP A 108     -11.256  13.721  23.204  1.00227.19           C  
ATOM   2356  CE3 TRP A 108      -9.272  12.907  24.297  1.00227.19           C  
ATOM   2357  CZ2 TRP A 108     -10.528  14.507  22.359  1.00227.19           C  
ATOM   2358  CZ3 TRP A 108      -8.545  13.724  23.463  1.00227.19           C  
ATOM   2359  CH2 TRP A 108      -9.158  14.510  22.508  1.00227.19           C  
ATOM   2360  C   TRP A 108     -12.627   9.365  27.165  1.00227.19           C  
ATOM   2361  O   TRP A 108     -12.219   9.071  28.286  1.00227.19           O  
ATOM   2362  N   GLY A 109     -13.016   8.455  26.257  1.00 46.80           N  
ATOM   2363  CA  GLY A 109     -12.947   7.037  26.445  1.00 46.80           C  
ATOM   2364  C   GLY A 109     -11.782   6.593  25.628  1.00 46.80           C  
ATOM   2365  O   GLY A 109     -10.630   6.753  26.032  1.00 46.80           O  
ATOM   2366  N   MET A 110     -12.059   5.985  24.450  1.00114.54           N  
ATOM   2367  CA  MET A 110     -11.003   5.613  23.541  1.00114.54           C  
ATOM   2368  CB  MET A 110     -11.384   4.661  22.381  1.00114.54           C  
ATOM   2369  CG  MET A 110     -11.397   3.178  22.748  1.00114.54           C  
ATOM   2370  SD  MET A 110     -11.724   2.017  21.376  1.00114.54           S  
ATOM   2371  CE  MET A 110     -13.506   2.348  21.483  1.00114.54           C  
ATOM   2372  C   MET A 110     -10.532   6.858  22.877  1.00114.54           C  
ATOM   2373  O   MET A 110     -11.286   7.799  22.655  1.00114.54           O  
ATOM   2374  N   ASP A 111      -9.235   6.900  22.569  1.00221.21           N  
ATOM   2375  CA  ASP A 111      -8.660   8.011  21.887  1.00221.21           C  
ATOM   2376  CB  ASP A 111      -8.101   9.112  22.810  1.00221.21           C  
ATOM   2377  CG  ASP A 111      -6.958   8.548  23.638  1.00221.21           C  
ATOM   2378  OD1 ASP A 111      -6.980   7.322  23.924  1.00221.21           O  
ATOM   2379  OD2 ASP A 111      -6.044   9.338  23.998  1.00221.21           O  
ATOM   2380  C   ASP A 111      -7.564   7.520  20.999  1.00221.21           C  
ATOM   2381  O   ASP A 111      -6.597   6.906  21.449  1.00221.21           O  
ATOM   2382  N   TYR A 112      -7.718   7.774  19.686  1.00 71.83           N  
ATOM   2383  CA  TYR A 112      -6.723   7.420  18.718  1.00 71.83           C  
ATOM   2384  CB  TYR A 112      -7.197   6.442  17.625  1.00 71.83           C  
ATOM   2385  CG  TYR A 112      -7.623   5.168  18.268  1.00 71.83           C  
ATOM   2386  CD1 TYR A 112      -6.705   4.336  18.867  1.00 71.83           C  
ATOM   2387  CD2 TYR A 112      -8.946   4.790  18.240  1.00 71.83           C  
ATOM   2388  CE1 TYR A 112      -7.107   3.160  19.454  1.00 71.83           C  
ATOM   2389  CE2 TYR A 112      -9.353   3.615  18.825  1.00 71.83           C  
ATOM   2390  CZ  TYR A 112      -8.433   2.799  19.437  1.00 71.83           C  
ATOM   2391  OH  TYR A 112      -8.847   1.592  20.039  1.00 71.83           O  
ATOM   2392  C   TYR A 112      -6.408   8.697  18.014  1.00 71.83           C  
ATOM   2393  O   TYR A 112      -7.294   9.518  17.782  1.00 71.83           O  
ATOM   2394  N   TRP A 113      -5.125   8.911  17.667  1.00 64.80           N  
ATOM   2395  CA  TRP A 113      -4.784  10.147  17.028  1.00 64.80           C  
ATOM   2396  CB  TRP A 113      -3.930  11.067  17.913  1.00 64.80           C  
ATOM   2397  CG  TRP A 113      -4.663  11.625  19.106  1.00 64.80           C  
ATOM   2398  CD2 TRP A 113      -5.203  12.953  19.163  1.00 64.80           C  
ATOM   2399  CD1 TRP A 113      -4.935  11.042  20.309  1.00 64.80           C  
ATOM   2400  NE1 TRP A 113      -5.616  11.925  21.113  1.00 64.80           N  
ATOM   2401  CE2 TRP A 113      -5.785  13.106  20.420  1.00 64.80           C  
ATOM   2402  CE3 TRP A 113      -5.207  13.962  18.244  1.00 64.80           C  
ATOM   2403  CZ2 TRP A 113      -6.385  14.278  20.779  1.00 64.80           C  
ATOM   2404  CZ3 TRP A 113      -5.816  15.142  18.608  1.00 64.80           C  
ATOM   2405  CH2 TRP A 113      -6.393  15.296  19.851  1.00 64.80           C  
ATOM   2406  C   TRP A 113      -3.965   9.853  15.817  1.00 64.80           C  
ATOM   2407  O   TRP A 113      -3.261   8.847  15.749  1.00 64.80           O  
ATOM   2408  N   GLY A 114      -4.070  10.738  14.806  1.00 19.83           N  
ATOM   2409  CA  GLY A 114      -3.267  10.610  13.627  1.00 19.83           C  
ATOM   2410  C   GLY A 114      -1.983  11.329  13.901  1.00 19.83           C  
ATOM   2411  O   GLY A 114      -1.815  11.940  14.957  1.00 19.83           O  
ATOM   2412  N   LYS A 115      -1.034  11.248  12.948  1.00 94.30           N  
ATOM   2413  CA  LYS A 115       0.245  11.898  13.039  1.00 94.30           C  
ATOM   2414  CB  LYS A 115       1.214  11.472  11.922  1.00 94.30           C  
ATOM   2415  CG  LYS A 115       2.609  12.084  12.066  1.00 94.30           C  
ATOM   2416  CD  LYS A 115       3.671  11.412  11.194  1.00 94.30           C  
ATOM   2417  CE  LYS A 115       3.574  11.778   9.712  1.00 94.30           C  
ATOM   2418  NZ  LYS A 115       4.636  11.085   8.951  1.00 94.30           N  
ATOM   2419  C   LYS A 115       0.054  13.379  12.937  1.00 94.30           C  
ATOM   2420  O   LYS A 115       0.767  14.148  13.580  1.00 94.30           O  
ATOM   2421  N   GLY A 116      -0.917  13.811  12.104  1.00 24.34           N  
ATOM   2422  CA  GLY A 116      -1.200  15.204  11.901  1.00 24.34           C  
ATOM   2423  C   GLY A 116      -0.690  15.598  10.547  1.00 24.34           C  
ATOM   2424  O   GLY A 116       0.264  15.011  10.038  1.00 24.34           O  
ATOM   2425  N   THR A 117      -1.344  16.606   9.922  1.00102.04           N  
ATOM   2426  CA  THR A 117      -0.944  17.096   8.630  1.00102.04           C  
ATOM   2427  CB  THR A 117      -1.942  16.798   7.547  1.00102.04           C  
ATOM   2428  OG1 THR A 117      -1.431  17.199   6.283  1.00102.04           O  
ATOM   2429  CG2 THR A 117      -3.253  17.538   7.858  1.00102.04           C  
ATOM   2430  C   THR A 117      -0.798  18.590   8.713  1.00102.04           C  
ATOM   2431  O   THR A 117      -1.604  19.273   9.344  1.00102.04           O  
ATOM   2432  N   LEU A 118       0.254  19.139   8.071  1.00 50.69           N  
ATOM   2433  CA  LEU A 118       0.499  20.553   8.141  1.00 50.69           C  
ATOM   2434  CB  LEU A 118       1.965  20.933   7.862  1.00 50.69           C  
ATOM   2435  CG  LEU A 118       2.237  22.448   7.940  1.00 50.69           C  
ATOM   2436  CD1 LEU A 118       1.987  22.990   9.356  1.00 50.69           C  
ATOM   2437  CD2 LEU A 118       3.640  22.789   7.411  1.00 50.69           C  
ATOM   2438  C   LEU A 118      -0.351  21.296   7.162  1.00 50.69           C  
ATOM   2439  O   LEU A 118      -0.504  20.900   6.006  1.00 50.69           O  
ATOM   2440  N   VAL A 119      -0.937  22.416   7.634  1.00 45.88           N  
ATOM   2441  CA  VAL A 119      -1.676  23.304   6.789  1.00 45.88           C  
ATOM   2442  CB  VAL A 119      -3.131  23.416   7.136  1.00 45.88           C  
ATOM   2443  CG1 VAL A 119      -3.769  24.478   6.222  1.00 45.88           C  
ATOM   2444  CG2 VAL A 119      -3.775  22.025   7.014  1.00 45.88           C  
ATOM   2445  C   VAL A 119      -1.065  24.647   7.013  1.00 45.88           C  
ATOM   2446  O   VAL A 119      -0.874  25.070   8.152  1.00 45.88           O  
ATOM   2447  N   THR A 120      -0.717  25.347   5.920  1.00114.90           N  
ATOM   2448  CA  THR A 120      -0.121  26.637   6.075  1.00114.90           C  
ATOM   2449  CB  THR A 120       1.308  26.672   5.639  1.00114.90           C  
ATOM   2450  OG1 THR A 120       1.392  26.242   4.292  1.00114.90           O  
ATOM   2451  CG2 THR A 120       2.138  25.747   6.541  1.00114.90           C  
ATOM   2452  C   THR A 120      -0.874  27.598   5.218  1.00114.90           C  
ATOM   2453  O   THR A 120      -1.134  27.336   4.043  1.00114.90           O  
ATOM   2454  N   VAL A 121      -1.259  28.745   5.806  1.00 42.40           N  
ATOM   2455  CA  VAL A 121      -1.938  29.739   5.038  1.00 42.40           C  
ATOM   2456  CB  VAL A 121      -3.259  30.152   5.614  1.00 42.40           C  
ATOM   2457  CG1 VAL A 121      -3.860  31.247   4.717  1.00 42.40           C  
ATOM   2458  CG2 VAL A 121      -4.145  28.901   5.746  1.00 42.40           C  
ATOM   2459  C   VAL A 121      -1.054  30.937   5.009  1.00 42.40           C  
ATOM   2460  O   VAL A 121      -0.721  31.510   6.047  1.00 42.40           O  
ATOM   2461  N   SER A 122      -0.655  31.342   3.792  1.00 57.84           N  
ATOM   2462  CA  SER A 122       0.215  32.462   3.617  1.00 57.84           C  
ATOM   2463  CB  SER A 122       0.736  32.572   2.174  1.00 57.84           C  
ATOM   2464  OG  SER A 122       1.590  33.697   2.036  1.00 57.84           O  
ATOM   2465  C   SER A 122      -0.594  33.713   3.926  1.00 57.84           C  
ATOM   2466  O   SER A 122      -1.596  33.964   3.205  1.00 57.84           O  
ATOM   2467  OXT SER A 122      -0.220  34.436   4.888  1.00 57.84           O  
TER    2468      SER A 122                                                       
END
